# Supplementary material for: Optimized reduced representation bisulfite sequencing reveals tissue-specific mCHH islands in maize
Source: Epigenetics Chromatin. 2017 Aug 30;10:42. doi: 10.1186/s13072-017-0148-y (PMC5577757; doi:10.1186/s13072-017-0148-y)
Supplement: Supplementary file 6 — Additional file 6. DMR information. [file 13072_2017_148_MOESM6_ESM.xlsx]

## Sheet: MseI-CG
#DMR_coordinate	DMR_length	delta_methylation	tassel_pmt	shoot_pmt	Neighboring_genes
1:1520500-1521000	500	-0.644	0.944	0.3
1:3438000-3438500	500	-0.633	0.964	0.331
1:26204000-26204500	500	0.679	0.321	1	(genebody,GRMZM2G079823),
1:30040500-30041000	500	-0.631	0.711	0.08
1:42155000-42155500	500	-0.769	0.806	0.037
1:46600500-46601000	500	-0.644	0.964	0.32
1:47463500-47464000	500	-0.758	0.758	0
1:53180000-53180500	500	-0.622	0.899	0.277
1:66580500-66581000	500	-0.628	0.795	0.167	(promoter,GRMZM2G113139),
1:72223500-72224000	500	-0.64	0.64	0
1:74415000-74415500	500	0.6	0.025	0.625	(genebody,GRMZM5G867768),
1:75823500-75824000	500	-0.659	0.733	0.074
1:77279000-77279500	500	-0.648	0.96	0.312	(genebody,GRMZM2G020523),
1:87245000-87245500	500	-0.642	0.793	0.151	(promoter,GRMZM2G132144),
1:88502000-88502500	500	-0.6	1	0.4
1:88567000-88567500	500	-0.673	0.673	0
1:100345000-100345500	500	0.75	0.188	0.938	(genebody,GRMZM5G862565),
1:103489000-103489500	500	0.666	0.209	0.875
1:106163000-106163500	500	-0.943	0.943	0	(promoter,GRMZM2G394410),(promoter,GRMZM2G538829),
1:118087500-118088000	500	-0.768	0.982	0.214
1:137389000-137389500	500	0.622	0.353	0.975
1:155932500-155933000	500	-0.87	0.953	0.083
1:161617000-161617500	500	-0.905	0.905	0
1:162212500-162213000	500	-0.975	0.975	0
1:169951000-169951500	500	-0.612	0.942	0.33
1:174406000-174406500	500	-0.602	0.602	0
1:174877500-174878000	500	-0.632	0.882	0.25
1:180172000-180172500	500	-0.658	0.908	0.25
1:180975000-180975500	500	0.638	0.312	0.95	(genebody,GRMZM2G098494),
1:188062000-188062500	500	-0.61	0.688	0.078
1:191924500-191925000	500	-0.648	0.871	0.223	(promoter,GRMZM2G427451),
1:197495500-197496000	500	-0.696	0.704	0.008
1:198208500-198209000	500	-0.645	0.864	0.219
1:204582000-204582500	500	-0.867	0.929	0.062
1:205129500-205130000	500	-0.724	0.777	0.053
1:211483000-211483500	500	-0.659	0.746	0.087	(promoter,GRMZM2G131165),
1:218652000-218652500	500	0.668	0.198	0.866
1:219740500-219741000	500	-0.616	0.966	0.35
1:221226500-221227000	500	-0.875	0.875	0
1:223884000-223884500	500	-0.623	0.776	0.153
1:228833000-228833500	500	-0.605	0.76	0.155	(promoter,GRMZM2G317085),
1:254952500-254953000	500	-0.604	0.704	0.1	(promoter,GRMZM2G154320),
1:263507500-263508000	500	-0.65	1	0.35	(genebody,GRMZM2G091964),
1:271184000-271184500	500	-0.678	0.678	0
1:275734500-275735000	500	-0.714	0.714	0	(promoter,GRMZM2G078416),
1:278235500-278236000	500	-0.75	0.833	0.083
1:278441500-278442000	500	-0.623	0.84	0.217	(promoter,GRMZM2G146015),
1:284644000-284644500	500	-0.661	0.661	0
1:290070500-290071000	500	-0.622	0.83	0.208
1:296767000-296767500	500	-0.678	0.761	0.083
1:300845500-300846000	500	-0.6	0.975	0.375
10:1157500-1158000	500	-0.66	0.76	0.1	(genebody,GRMZM2G057441),
10:1541000-1541500	500	-0.628	0.795	0.167	(promoter,GRMZM2G098603),(promoter,GRMZM2G098596),
10:15845500-15846000	500	-0.756	0.956	0.2
10:19132000-19132500	500	-0.675	0.925	0.25
10:25047000-25047500	500	-0.617	0.95	0.333
10:47888000-47888500	500	-0.736	0.969	0.233
10:49474000-49474500	500	-0.617	0.917	0.3
10:65631000-65631500	500	-0.612	0.827	0.215	(genebody,GRMZM2G038967),
10:76192500-76193000	500	-0.65	1	0.35
10:77325500-77326000	500	-0.911	0.911	0
10:80383500-80384000	500	-0.72	1	0.28
10:82064500-82065000	500	-0.639	0.639	0	(promoter,GRMZM5G856084),
10:89766000-89766500	500	0.739	0.151	0.89
10:95325000-95325500	500	-0.7	0.95	0.25
10:102471000-102471500	500	0.667	0.333	1
10:111373500-111374000	500	0.624	0.219	0.843
10:113589500-113590000	500	-0.626	0.938	0.312
10:117581500-117582000	500	-0.647	0.747	0.1	(promoter,GRMZM2G072513),
10:120486500-120487000	500	-0.631	0.881	0.25
10:121426500-121427000	500	-0.609	0.834	0.225
10:132111000-132111500	500	-0.688	0.938	0.25	(genebody,GRMZM2G046755),
10:133923500-133924000	500	-0.6	1	0.4
10:134597000-134597500	500	0.75	0.25	1	(genebody,GRMZM2G322586),
10:139477000-139477500	500	-0.634	0.94	0.306
10:141528000-141528500	500	0.602	0.25	0.852
2:4575000-4575500	500	-0.603	0.748	0.145	(promoter,GRMZM2G039961),
2:4597000-4597500	500	-0.642	0.83	0.188
2:5518500-5519000	500	-0.686	0.704	0.018
2:5613000-5613500	500	-0.602	1	0.398
2:8406500-8407000	500	-0.822	0.95	0.128	(promoter,GRMZM2G362778),
2:8427000-8427500	500	-0.746	0.879	0.133
2:14955500-14956000	500	-0.78	0.948	0.168
2:15151500-15152000	500	0.812	0	0.812	(promoter,GRMZM2G045398),
2:19938500-19939000	500	-0.801	0.801	0
2:26603000-26603500	500	-0.753	0.753	0
2:33030500-33031000	500	-0.621	0.871	0.25
2:39220000-39220500	500	-0.638	1	0.362
2:44486000-44486500	500	-0.645	0.877	0.232
2:54003000-54003500	500	0.693	0.307	1
2:54270000-54270500	500	-0.65	0.65	0
2:59281000-59281500	500	-0.677	0.969	0.292
2:60637500-60638000	500	-0.628	0.894	0.266
2:80271500-80272000	500	0.888	0	0.888
2:89952500-89953000	500	-0.84	0.969	0.129
2:102582500-102583000	500	-0.628	1	0.372
2:111249500-111250000	500	-0.637	1	0.363	(genebody,GRMZM2G015568),
2:122154000-122154500	500	-0.704	0.954	0.25
2:136393000-136393500	500	-0.622	0.872	0.25
2:139999000-139999500	500	-0.706	0.928	0.222
2:172900500-172901000	500	-0.626	0.906	0.28	(promoter,GRMZM2G014106),
2:183357000-183357500	500	-0.612	0.862	0.25
2:188262500-188263000	500	-0.624	0.624	0
2:192352500-192353000	500	-0.783	0.946	0.163	(promoter,GRMZM2G042738),
2:194273000-194273500	500	-0.65	0.952	0.302
2:198566000-198566500	500	-0.613	0.925	0.312
2:199546500-199547000	500	-0.647	0.782	0.135
2:200416500-200417000	500	-0.614	0.791	0.177
2:209023500-209024000	500	-0.672	0.734	0.062	(promoter,GRMZM2G021151),
2:214470000-214470500	500	-0.643	0.713	0.07
2:223246500-223247000	500	-0.625	1	0.375
2:223311500-223312000	500	-0.659	0.932	0.273
3:3940500-3941000	500	-0.639	0.969	0.33
3:3977000-3977500	500	-0.606	0.981	0.375
3:6211000-6211500	500	-0.694	0.944	0.25
3:6530500-6531000	500	-0.601	0.903	0.302	(promoter,GRMZM2G115834),
3:6681500-6682000	500	-0.733	0.733	0	(promoter,GRMZM5G853245),
3:7915000-7915500	500	0.651	0.287	0.938
3:9947000-9947500	500	-0.702	0.702	0
3:13175000-13175500	500	-0.693	0.881	0.188
3:21986500-21987000	500	-0.613	0.946	0.333
3:43358000-43358500	500	0.617	0.343	0.96
3:64664000-64664500	500	-0.643	0.643	0	(promoter,GRMZM2G436066),
3:75040000-75040500	500	-0.7	0.825	0.125
3:77100500-77101000	500	-0.66	0.95	0.29
3:77463000-77463500	500	-0.789	0.817	0.028
3:88436500-88437000	500	0.778	0.222	1
3:93598000-93598500	500	-0.73	0.93	0.2
3:94401500-94402000	500	0.875	0.125	1
3:95254500-95255000	500	-0.735	0.903	0.168
3:97202000-97202500	500	-0.75	1	0.25
3:97535500-97536000	500	-0.701	0.901	0.2
3:106608000-106608500	500	-0.765	0.982	0.217
3:109421500-109422000	500	-0.608	0.858	0.25
3:110531000-110531500	500	-0.725	1	0.275	(genebody,GRMZM2G421029),
3:120196000-120196500	500	-0.69	0.89	0.2
3:126777500-126778000	500	-0.643	0.651	0.008
3:135881000-135881500	500	-0.633	0.8	0.167	(promoter,GRMZM2G308219),
3:141178500-141179000	500	-0.738	0.938	0.2
3:149039000-149039500	500	0.664	0.306	0.97	(genebody,GRMZM2G301172),
3:149663000-149663500	500	-0.844	0.844	0
3:157613500-157614000	500	-0.619	0.822	0.203	(genebody,GRMZM2G701861),
3:159012000-159012500	500	0.733	0.1	0.833
3:172738500-172739000	500	0.696	0.204	0.9
3:182418500-182419000	500	-0.692	0.942	0.25
3:190784500-190785000	500	-0.628	0.892	0.264
3:194113000-194113500	500	-0.693	0.693	0	(promoter,GRMZM2G454085),
3:198329500-198330000	500	-0.752	0.752	0
3:205079500-205080000	500	0.646	0.245	0.891	(genebody,GRMZM2G035222),
3:208860500-208861000	500	-0.671	0.671	0
3:224733500-224734000	500	-0.613	0.988	0.375
3:227896500-227897000	500	0.69	0.143	0.833
3:229177500-229178000	500	-0.713	0.824	0.111	(promoter,GRMZM2G001447),
4:3264500-3265000	500	0.616	0.219	0.835
4:5090500-5091000	500	-0.689	0.908	0.219
4:6441000-6441500	500	-0.695	0.795	0.1	(promoter,GRMZM2G099408),
4:9027000-9027500	500	-0.667	1	0.333
4:12692000-12692500	500	-0.88	0.93	0.05
4:20348500-20349000	500	-0.75	0.75	0
4:29935500-29936000	500	-0.638	0.785	0.147	(promoter,GRMZM2G309109),
4:32952000-32952500	500	-0.917	1	0.083
4:44531000-44531500	500	0.68	0.212	0.892
4:66938500-66939000	500	-0.666	0.966	0.3
4:69825000-69825500	500	-0.946	0.946	0
4:74122000-74122500	500	-0.626	0.96	0.334
4:87897000-87897500	500	-0.796	0.963	0.167
4:94882500-94883000	500	-0.637	0.647	0.01
4:105880000-105880500	500	-0.717	0.735	0.018	(promoter,GRMZM2G071042),
4:107698000-107698500	500	-0.658	0.658	0
4:117655500-117656000	500	-0.644	0.86	0.216
4:128928500-128929000	500	-0.625	0.875	0.25
4:140201500-140202000	500	0.8	0	0.8
4:143866000-143866500	500	-0.6	1	0.4
4:143877500-143878000	500	-0.636	0.743	0.107
4:154712500-154713000	500	0.625	0.166	0.791
4:155014000-155014500	500	0.662	0.338	1	(genebody,GRMZM2G114911),
4:156372500-156373000	500	-0.606	0.951	0.345	(promoter,AC216872.3),
4:157810500-157811000	500	-0.62	0.843	0.223
4:161533000-161533500	500	0.605	0.235	0.84	(promoter,GRMZM2G137673),
4:164240500-164241000	500	0.6	0.238	0.838
4:170205000-170205500	500	-0.664	0.964	0.3
4:172177000-172177500	500	0.702	0.18	0.882
4:175748000-175748500	500	-1	1	0
4:186113000-186113500	500	-0.669	0.718	0.049
4:186662000-186662500	500	-0.609	0.917	0.308	(promoter,GRMZM2G022799),
4:201966000-201966500	500	-0.61	0.657	0.047	(genebody,GRMZM2G032419),
4:207450000-207450500	500	-0.619	0.869	0.25
4:211374000-211374500	500	-0.737	0.737	0	(promoter,GRMZM2G108959),
4:222164000-222164500	500	-0.64	0.97	0.33
4:223019000-223019500	500	-0.6	1	0.4	(promoter,GRMZM2G088138),
4:225422500-225423000	500	-0.6	0.612	0.012
4:225982000-225982500	500	-0.617	0.724	0.107	(promoter,GRMZM2G066269),
4:241392000-241392500	500	-0.713	0.797	0.084	(genebody,GRMZM2G131087),
5:2433000-2433500	500	0.745	0.158	0.903
5:3350000-3350500	500	-0.771	0.802	0.031
5:5185500-5186000	500	0.607	0.193	0.8
5:15466500-15467000	500	0.684	0.269	0.953	(promoter,GRMZM2G340578),
5:22153500-22154000	500	-0.65	0.95	0.3
5:32678000-32678500	500	0.764	0.164	0.928
5:35918500-35919000	500	-0.656	0.656	0
5:43683000-43683500	500	-0.652	0.743	0.091
5:60697500-60698000	500	-0.859	0.959	0.1	(genebody,GRMZM2G148954),
5:67955000-67955500	500	-0.719	0.849	0.13
5:77695500-77696000	500	-0.73	0.98	0.25	(genebody,GRMZM2G428393),
5:82213000-82213500	500	-0.701	0.701	0
5:99970500-99971000	500	0.617	0.3	0.917
5:101256500-101257000	500	-0.67	0.67	0
5:107335000-107335500	500	-0.606	0.806	0.2
5:129074000-129074500	500	-0.689	1	0.311
5:132072500-132073000	500	0.6	0.2	0.8
5:141034000-141034500	500	-0.72	0.97	0.25
5:152391500-152392000	500	-0.795	0.92	0.125
5:156003000-156003500	500	-0.605	0.605	0	(genebody,GRMZM2G028219),
5:159919500-159920000	500	-0.618	0.806	0.188
5:168714500-168715000	500	-0.7	0.735	0.035
5:169199500-169200000	500	-0.696	0.821	0.125
5:181667500-181668000	500	-0.846	0.971	0.125
5:186492000-186492500	500	0.786	0	0.786
5:202477000-202477500	500	0.672	0.245	0.917	(promoter,GRMZM2G136465),
5:203459500-203460000	500	-0.624	0.881	0.257	(genebody,GRMZM2G399901),
5:204896000-204896500	500	-0.617	0.883	0.266
5:205243000-205243500	500	-0.802	0.864	0.062
5:209886500-209887000	500	-0.674	0.807	0.133
5:210038500-210039000	500	0.689	0.131	0.82	(genebody,GRMZM2G157517),
5:217810500-217811000	500	-0.62	0.695	0.075	(genebody,AC191526.3),
6:3238500-3239000	500	0.61	0.39	1	(genebody,GRMZM2G117961),
6:4535500-4536000	500	0.929	0	0.929
6:21804000-21804500	500	-0.664	0.914	0.25
6:37088000-37088500	500	-0.612	0.962	0.35
6:44638000-44638500	500	-0.769	0.976	0.207
6:55235000-55235500	500	-0.65	0.9	0.25
6:56607000-56607500	500	0.747	0	0.747
6:60151500-60152000	500	-0.602	1	0.398
6:67147000-67147500	500	-0.741	0.906	0.165
6:69230500-69231000	500	0.602	0.273	0.875
6:76646500-76647000	500	0.622	0.118	0.74	(promoter,GRMZM2G034631),
6:77550000-77550500	500	1	0	1
6:78985500-78986000	500	-0.727	0.727	0
6:95566000-95566500	500	-0.6	0.6	0
6:96476000-96476500	500	0.649	0.351	1
6:101930500-101931000	500	0.875	0	0.875
6:102870500-102871000	500	-0.75	0.75	0
6:102920000-102920500	500	-0.733	0.733	0
6:105270000-105270500	500	0.64	0.36	1
6:112493000-112493500	500	-0.601	0.958	0.357
6:112547000-112547500	500	0.602	0.148	0.75	(promoter,GRMZM2G067361),
6:129868500-129869000	500	-0.875	0.875	0	(promoter,GRMZM2G701112),
6:131735000-131735500	500	-0.679	0.837	0.158
6:148088500-148089000	500	-0.872	0.872	0
6:155088000-155088500	500	-0.6	1	0.4	(promoter,GRMZM2G145655),
6:157477500-157478000	500	-0.661	0.661	0
6:164063500-164064000	500	-0.609	0.896	0.287	(genebody,GRMZM2G085641),
7:3178500-3179000	500	-0.623	0.723	0.1
7:7976000-7976500	500	0.661	0.009	0.67
7:10547000-10547500	500	-0.705	0.776	0.071
7:10725000-10725500	500	-0.636	0.9	0.264
7:20300500-20301000	500	-0.75	1	0.25
7:20466500-20467000	500	-0.62	1	0.38
7:28947500-28948000	500	0.608	0.317	0.925
7:34388500-34389000	500	-0.712	0.852	0.14
7:37296500-37297000	500	-0.625	0.875	0.25
7:42582000-42582500	500	-0.625	1	0.375
7:43516000-43516500	500	-0.611	0.786	0.175	(promoter,AC215907.3),
7:47709000-47709500	500	-0.621	0.755	0.134
7:52424000-52424500	500	-0.708	0.958	0.25
7:62235000-62235500	500	-0.756	0.881	0.125
7:63757000-63757500	500	-0.604	0.918	0.314
7:74367000-74367500	500	-0.619	0.952	0.333
7:75938500-75939000	500	-0.894	0.894	0
7:83686000-83686500	500	-0.764	0.797	0.033
7:84354000-84354500	500	-0.6	1	0.4
7:93536500-93537000	500	-0.727	0.852	0.125
7:94694500-94695000	500	0.71	0.275	0.985	(promoter,GRMZM2G001652),
7:94945000-94945500	500	-0.694	0.882	0.188
7:108348500-108349000	500	0.604	0.274	0.878	(genebody,GRMZM2G700188),
7:116274000-116274500	500	-0.654	0.966	0.312
7:117153500-117154000	500	0.654	0.233	0.887
7:117823000-117823500	500	0.618	0.255	0.873
7:123366500-123367000	500	0.929	0	0.929	(promoter,GRMZM2G096092),
7:124650000-124650500	500	-0.607	0.607	0
7:130281500-130282000	500	-0.657	0.817	0.16	(genebody,GRMZM2G089854),
7:132119000-132119500	500	0.675	0.242	0.917	(genebody,GRMZM2G174792),
7:137317000-137317500	500	0.604	0.3	0.904
7:137554000-137554500	500	-0.631	0.811	0.18	(promoter,GRMZM2G065868),
7:142556500-142557000	500	-0.604	0.948	0.344
7:150449500-150450000	500	-0.822	0.822	0
7:161297000-161297500	500	-0.658	0.924	0.266	(promoter,GRMZM2G114688),
7:161707000-161707500	500	-0.692	0.906	0.214
7:166176500-166177000	500	0.713	0.287	1	(genebody,GRMZM2G079201),
7:172312500-172313000	500	0.607	0.285	0.892	(promoter,GRMZM2G020766),
7:174627000-174627500	500	0.61	0.39	1
7:176276000-176276500	500	0.741	0.171	0.912	(promoter,GRMZM2G158237),
8:367500-368000	500	-0.616	0.616	0	(promoter,GRMZM2G085038),
8:2266500-2267000	500	-0.637	0.835	0.198
8:21672500-21673000	500	-0.607	0.684	0.077
8:22703000-22703500	500	-0.938	0.938	0
8:42643500-42644000	500	0.964	0	0.964
8:65033500-65034000	500	-0.688	0.688	0
8:67031500-67032000	500	-0.682	0.901	0.219
8:67811000-67811500	500	-0.84	0.84	0	(promoter,GRMZM2G405706),
8:70101000-70101500	500	-0.703	0.917	0.214
8:72136500-72137000	500	-0.86	0.917	0.057
8:72269500-72270000	500	0.866	0	0.866	(promoter,AC234185.1),
8:72641500-72642000	500	-0.812	0.812	0
8:74808000-74808500	500	-0.768	0.768	0
8:75889500-75890000	500	-0.928	0.928	0
8:79528000-79528500	500	0.9	0	0.9
8:87749000-87749500	500	-0.609	0.789	0.18
8:91971500-91972000	500	-0.601	0.893	0.292
8:96700000-96700500	500	-0.617	0.688	0.071
8:100378000-100378500	500	0.933	0.067	1	(promoter,GRMZM2G026470),
8:104434000-104434500	500	-0.604	0.854	0.25
8:114981000-114981500	500	-0.75	1	0.25
8:117914000-117914500	500	-0.61	0.729	0.119
8:126124500-126125000	500	-0.626	0.64	0.014	(promoter,GRMZM2G389118),
8:132733000-132733500	500	-0.75	0.95	0.2	(promoter,GRMZM2G005163),
8:133050500-133051000	500	-0.681	0.931	0.25
8:134586000-134586500	500	0.942	0	0.942	(genebody,GRMZM2G098031),
8:157088500-157089000	500	-0.627	0.627	0
8:157883500-157884000	500	-0.812	0.812	0
8:160819000-160819500	500	0.875	0	0.875
8:160971500-160972000	500	-0.698	0.713	0.015
8:163901000-163901500	500	-1	1	0
8:169508500-169509000	500	-0.694	0.694	0
8:171260500-171261000	500	-0.618	0.745	0.127	(promoter,GRMZM2G106250),
8:171925000-171925500	500	0.781	0.184	0.965
9:2216500-2217000	500	0.672	0.272	0.944	(promoter,GRMZM2G057672),
9:8058000-8058500	500	-0.9	0.9	0
9:12327500-12328000	500	0.778	0.222	1
9:12520000-12520500	500	-0.699	0.699	0
9:19938000-19938500	500	-0.687	0.938	0.251	(promoter,AC193630.3),
9:42521500-42522000	500	-1	1	0
9:52445000-52445500	500	-0.782	0.782	0
9:64319500-64320000	500	-0.69	0.857	0.167
9:64920000-64920500	500	-0.75	0.75	0
9:80011000-80011500	500	-0.626	0.834	0.208
9:80713000-80713500	500	-0.771	0.921	0.15
9:86821000-86821500	500	-0.679	0.929	0.25
9:87796500-87797000	500	-0.726	0.851	0.125
9:93838000-93838500	500	-0.639	0.722	0.083
9:96173500-96174000	500	-0.625	0.875	0.25
9:96348000-96348500	500	-0.789	0.917	0.128
9:98825500-98826000	500	-0.626	0.836	0.21
9:105311000-105311500	500	-0.619	0.902	0.283	(genebody,GRMZM2G403977),
9:119659000-119659500	500	-0.607	0.767	0.16
9:123099500-123100000	500	-0.86	0.88	0.02	(promoter,GRMZM2G308735),
9:130870000-130870500	500	-0.65	0.9	0.25
9:131239000-131239500	500	0.933	0	0.933	(genebody,GRMZM2G084525),
9:134181500-134182000	500	-0.663	0.913	0.25
9:135175000-135175500	500	-0.619	0.691	0.072
9:137681000-137681500	500	0.917	0.083	1
9:144912500-144913000	500	-0.665	0.915	0.25
9:146982000-146982500	500	-0.696	0.875	0.179
MT:19500-20000	500	0.788	0.071	0.859	(promoter,GRMZM5G849223),(promoter,GRMZM5G892769),
MT:251500-252000	500	0.639	0.189	0.828	(genebody,GRMZM5G827309),
MT:431000-431500	500	0.675	0.258	0.933

## Sheet: MseI-CHG
#DMR_coordinate	DMR_length	delta_methylation	tassel_pmt	shoot_pmt	Neighboring_genes
1:986000-986500	500	-0.558	0.958	0.4	(genebody,GRMZM2G172183),
1:3438000-3438500	500	-0.562	0.925	0.363
1:6052500-6053000	500	0.553	0.257	0.81
1:6685000-6685500	500	-0.615	0.875	0.26
1:7404000-7404500	500	-0.6	0.85	0.25
1:8883500-8884000	500	-0.518	0.875	0.357
1:10026500-10027000	500	-0.5	0.8	0.3	(promoter,GRMZM2G062724),
1:10039000-10039500	500	-0.526	0.869	0.343
1:10711500-10712000	500	-0.564	0.814	0.25
1:11130000-11130500	500	0.514	0.278	0.792
1:14645500-14646000	500	-0.534	0.927	0.393
1:14789000-14789500	500	-0.5	1	0.5
1:18416000-18416500	500	-0.734	0.934	0.2
1:19235500-19236000	500	-0.551	0.708	0.157
1:20904000-20904500	500	-0.679	0.679	0	(genebody,GRMZM2G029055),
1:21308500-21309000	500	-0.515	0.64	0.125
1:22507000-22507500	500	0.5	0	0.5	(genebody,GRMZM2G457178),
1:23076500-23077000	500	-0.536	1	0.464
1:28928500-28929000	500	-0.502	0.848	0.346	(genebody,GRMZM2G002178),
1:29417000-29417500	500	-0.519	0.769	0.25
1:31737500-31738000	500	-0.536	0.734	0.198
1:33274000-33274500	500	-0.527	0.627	0.1	(genebody,GRMZM2G159110),
1:33555000-33555500	500	-0.733	0.769	0.036
1:34365500-34366000	500	-0.618	0.816	0.198
1:36366500-36367000	500	-0.564	0.75	0.186
1:36843000-36843500	500	-0.554	1	0.446	(promoter,AC217351.3),
1:40952000-40952500	500	-0.625	1	0.375
1:41981500-41982000	500	-0.517	0.917	0.4
1:42155000-42155500	500	-0.602	0.677	0.075
1:46696500-46697000	500	-0.611	0.861	0.25
1:46772000-46772500	500	-0.544	0.644	0.1
1:47463500-47464000	500	-0.629	0.629	0
1:48640500-48641000	500	0.674	0.182	0.856
1:49934500-49935000	500	-0.508	0.953	0.445	(genebody,GRMZM2G069568),
1:49965500-49966000	500	-0.531	1	0.469
1:51082500-51083000	500	-0.531	0.567	0.036
1:54051500-54052000	500	-0.627	0.677	0.05
1:56380000-56380500	500	-0.504	0.684	0.18
1:57348000-57348500	500	-0.5	0.85	0.35
1:60372500-60373000	500	-0.565	1	0.435
1:61534000-61534500	500	-0.562	1	0.438
1:62426000-62426500	500	0.609	0.266	0.875	(promoter,GRMZM2G703586),
1:66610500-66611000	500	-0.571	0.571	0
1:68269000-68269500	500	-0.523	0.648	0.125
1:68661000-68661500	500	-0.531	0.812	0.281
1:68741000-68741500	500	-0.687	0.749	0.062	(genebody,GRMZM2G031591),
1:72223500-72224000	500	-0.55	0.55	0
1:72861500-72862000	500	-0.543	0.911	0.368
1:73351000-73351500	500	0.504	0.144	0.648
1:73778500-73779000	500	-0.598	0.848	0.25
1:74111000-74111500	500	-0.708	0.75	0.042
1:77279000-77279500	500	-0.532	0.682	0.15	(genebody,GRMZM2G020523),
1:78715500-78716000	500	0.75	0	0.75	(promoter,GRMZM2G050984),
1:80670000-80670500	500	0.6	0.133	0.733	(promoter,GRMZM2G087243),
1:81179500-81180000	500	-0.517	0.684	0.167
1:81909500-81910000	500	-0.503	0.564	0.061
1:84642000-84642500	500	0.501	0.078	0.579	(promoter,AC211996.4),
1:85141500-85142000	500	-0.524	0.722	0.198
1:85678500-85679000	500	-0.5	0.9	0.4
1:87318500-87319000	500	-0.55	0.967	0.417
1:88566500-88567000	500	-0.57	0.621	0.051
1:90020500-90021000	500	0.545	0.33	0.875
1:90211000-90211500	500	-0.5	0.875	0.375
1:95799500-95800000	500	-0.522	0.939	0.417
1:97645500-97646000	500	-0.583	1	0.417
1:99322000-99322500	500	-0.534	0.909	0.375
1:100345000-100345500	500	0.514	0.286	0.8	(genebody,GRMZM5G862565),
1:100527500-100528000	500	-0.655	0.783	0.128
1:100759000-100759500	500	-0.614	0.849	0.235
1:101364000-101364500	500	-0.552	0.74	0.188
1:101431000-101431500	500	-0.5	0.8	0.3
1:102113500-102114000	500	-0.546	0.867	0.321
1:102758000-102758500	500	-0.5	0.75	0.25
1:104654500-104655000	500	-0.57	0.862	0.292
1:104952000-104952500	500	-0.593	0.63	0.037
1:109006500-109007000	500	-0.522	0.722	0.2
1:110417500-110418000	500	-0.506	0.634	0.128
1:112010000-112010500	500	0.505	0.168	0.673
1:114513500-114514000	500	-0.617	0.955	0.338
1:115318500-115319000	500	-0.561	0.661	0.1
1:115596000-115596500	500	-0.72	0.835	0.115
1:115978000-115978500	500	-0.563	0.697	0.134
1:117351000-117351500	500	-0.671	0.738	0.067
1:118663500-118664000	500	-0.55	0.8	0.25
1:119253500-119254000	500	-0.52	0.619	0.099
1:120464500-120465000	500	-0.644	0.644	0
1:120475500-120476000	500	-0.885	0.885	0
1:123563500-123564000	500	-0.515	0.827	0.312
1:125311500-125312000	500	-0.521	0.68	0.159
1:125638500-125639000	500	-0.533	0.667	0.134
1:127660500-127661000	500	0.55	0.25	0.8
1:128286000-128286500	500	-0.784	0.909	0.125
1:128503500-128504000	500	-0.519	0.519	0
1:132680500-132681000	500	-0.509	0.69	0.181
1:133336500-133337000	500	-0.562	0.562	0
1:133915500-133916000	500	-0.519	0.919	0.4
1:139012500-139013000	500	-0.509	0.9	0.391
1:139023500-139024000	500	-0.553	0.836	0.283
1:139261500-139262000	500	-0.552	0.815	0.263
1:141661500-141662000	500	-0.574	0.618	0.044
1:144041500-144042000	500	-0.855	0.855	0
1:146062000-146062500	500	-0.668	0.833	0.165
1:147843500-147844000	500	-0.729	0.729	0
1:148983500-148984000	500	-0.59	0.656	0.066
1:149047000-149047500	500	-0.657	0.74	0.083
1:149930000-149930500	500	-0.524	0.844	0.32
1:150869500-150870000	500	-0.576	0.888	0.312
1:151530500-151531000	500	-0.6	0.95	0.35
1:154677000-154677500	500	0.667	0.25	0.917
1:157410500-157411000	500	0.513	0.264	0.777	(promoter,GRMZM2G091634),
1:157615500-157616000	500	-0.561	0.83	0.269
1:161247500-161248000	500	-0.511	0.6	0.089
1:161284000-161284500	500	-0.509	0.876	0.367
1:161915000-161915500	500	-0.691	0.713	0.022
1:162172500-162173000	500	-0.531	0.614	0.083
1:167074000-167074500	500	-0.518	0.882	0.364
1:167268500-167269000	500	-0.516	0.716	0.2
1:169951000-169951500	500	-0.909	0.965	0.056
1:174877500-174878000	500	-0.71	0.71	0
1:175633500-175634000	500	-0.551	0.773	0.222
1:175900000-175900500	500	-0.515	0.857	0.342
1:178485000-178485500	500	-0.55	1	0.45
1:182713500-182714000	500	-0.522	0.897	0.375
1:184538500-184539000	500	-0.545	0.895	0.35
1:185892000-185892500	500	-0.615	0.641	0.026
1:186436500-186437000	500	0.503	0.252	0.755
1:186935000-186935500	500	-0.601	0.851	0.25
1:188209500-188210000	500	-0.522	0.939	0.417
1:188881000-188881500	500	-0.539	0.872	0.333
1:189339500-189340000	500	-0.571	0.84	0.269
1:192228000-192228500	500	-0.56	0.96	0.4
1:192290000-192290500	500	-0.544	0.884	0.34
1:193977500-193978000	500	-0.532	0.882	0.35
1:195174000-195174500	500	-0.67	0.97	0.3
1:196259500-196260000	500	-0.538	0.609	0.071	(genebody,GRMZM2G053231),
1:201466500-201467500	1000	-0.555	0.639	0.084
1:203572000-203572500	500	-0.5	0.75	0.25
1:204364500-204365000	500	-0.512	0.929	0.417
1:205101500-205102000	500	-0.511	0.611	0.1
1:207884000-207884500	500	-0.517	0.827	0.31
1:209663500-209664000	500	-0.633	0.633	0
1:213158000-213158500	500	-0.521	0.737	0.216
1:214888000-214888500	500	-0.578	0.805	0.227
1:215441000-215441500	500	-0.597	0.847	0.25
1:219376000-219376500	500	0.508	0.364	0.872
1:220205000-220205500	500	-0.504	0.85	0.346
1:222911000-222911500	500	0.576	0.382	0.958
1:226327000-226327500	500	-0.522	0.897	0.375
1:226389500-226390000	500	-0.519	0.8	0.281
1:234366500-234367000	500	-0.516	0.843	0.327
1:237156500-237157000	500	-0.524	1	0.476
1:241083000-241083500	500	-0.552	0.75	0.198
1:242212000-242212500	500	-0.678	0.706	0.028	(genebody,GRMZM2G382077),
1:242828500-242829000	500	-0.748	0.748	0	(promoter,GRMZM2G304617),
1:246408500-246409000	500	-0.554	0.582	0.028	(genebody,GRMZM2G176905),
1:248689500-248690000	500	-0.5	0.736	0.236
1:251848500-251849000	500	-0.511	0.761	0.25
1:251877500-251878000	500	-0.532	0.738	0.206	(genebody,GRMZM2G090217),
1:253436000-253436500	500	-0.585	0.96	0.375	(genebody,GRMZM2G141332),
1:256340000-256340500	500	-0.512	0.837	0.325
1:261059000-261059500	500	-0.525	0.85	0.325
1:264456000-264456500	500	-0.546	0.906	0.36
1:273069500-273070000	500	-0.559	0.731	0.172
1:273747000-273747500	500	-0.543	0.9	0.357
1:273926000-273926500	500	-0.665	0.915	0.25
1:274158000-274158500	500	-0.5	0.75	0.25
1:275734500-275735000	500	-0.637	0.637	0	(promoter,GRMZM2G078416),
1:276307000-276307500	500	-0.5	0.75	0.25
1:280745000-280745500	500	-0.549	0.604	0.055
1:281366500-281367000	500	0.569	0	0.569
1:285352500-285353000	500	-0.551	0.851	0.3
1:291113000-291113500	500	-0.617	0.688	0.071
1:295930000-295930500	500	-0.603	0.603	0
1:297180500-297181000	500	0.55	0.4	0.95
1:297402000-297402500	500	-0.526	0.814	0.288
1:297635500-297636000	500	-0.578	1	0.422
1:298153500-298154000	500	-0.535	0.785	0.25	(genebody,GRMZM2G134054),
1:300407500-300408000	500	-0.55	1	0.45
10:444000-444500	500	-0.581	0.614	0.033
10:3518000-3518500	500	-0.543	0.868	0.325
10:5381500-5382000	500	-0.537	0.873	0.336	(promoter,AC194104.3),
10:7827500-7828000	500	-0.692	0.817	0.125
10:8069000-8069500	500	-0.561	0.687	0.126
10:8992000-8992500	500	-0.524	0.736	0.212
10:10236500-10237000	500	-0.536	0.908	0.372
10:12739500-12740000	500	-0.65	0.783	0.133
10:14653000-14653500	500	-0.6	0.96	0.36
10:15845500-15846000	500	-0.945	0.945	0
10:17157500-17158000	500	-0.512	0.512	0
10:19132000-19132500	500	-0.685	0.768	0.083
10:19669500-19670000	500	-0.625	1	0.375
10:21914500-21915000	500	-0.875	1	0.125
10:25760500-25761000	500	0.532	0.468	1
10:28908500-28909000	500	-0.581	0.95	0.369
10:29898500-29899000	500	-0.583	0.583	0
10:30698500-30699000	500	-0.68	0.88	0.2
10:30954500-30955000	500	-0.595	0.845	0.25
10:32012000-32012500	500	-0.576	0.935	0.359
10:33849500-33850000	500	-0.519	0.805	0.286
10:34684000-34684500	500	-0.626	0.688	0.062
10:35540500-35541000	500	-0.549	0.918	0.369
10:35928000-35928500	500	-0.51	0.71	0.2	(promoter,GRMZM2G565911),
10:37309500-37310000	500	-0.501	0.601	0.1
10:37777000-37777500	500	-0.524	0.857	0.333
10:38660000-38660500	500	-0.597	0.909	0.312
10:39470000-39470500	500	-0.516	0.641	0.125
10:39654000-39654500	500	-0.601	0.614	0.013
10:39809000-39809500	500	-0.558	0.858	0.3
10:40292000-40292500	500	-0.576	0.934	0.358
10:40299500-40300000	500	-0.527	0.547	0.02
10:42190000-42190500	500	-0.513	0.555	0.042
10:42810500-42811000	500	-0.519	0.944	0.425
10:45113500-45114000	500	-0.625	0.625	0
10:45161500-45162000	500	-0.501	0.584	0.083
10:45420500-45421000	500	-0.511	0.716	0.205
10:47874000-47874500	500	-0.504	0.644	0.14
10:51086500-51087000	500	-0.504	0.79	0.286
10:51418500-51419000	500	-0.595	0.845	0.25
10:52247500-52248000	500	-0.585	0.755	0.17
10:52989500-52990000	500	-0.529	0.811	0.282
10:53678500-53679000	500	-0.547	0.672	0.125
10:54086000-54086500	500	-0.581	0.828	0.247
10:57611000-57611500	500	-0.564	0.719	0.155
10:60421500-60422000	500	-0.633	0.939	0.306
10:61515000-61515500	500	0.522	0.228	0.75
10:61972000-61972500	500	-0.643	1	0.357
10:62643000-62643500	500	-0.53	0.93	0.4
10:64127500-64128000	500	0.633	0.167	0.8
10:64811500-64812000	500	-0.525	0.65	0.125
10:65187000-65187500	500	-0.553	0.827	0.274
10:66130500-66131500	1000	-0.577	0.676	0.1
10:66467000-66467500	500	-0.505	0.623	0.118
10:67596500-67597000	500	-0.515	0.805	0.29
10:67663000-67663500	500	-0.539	0.899	0.36
10:69552000-69552500	500	-0.509	0.926	0.417
10:69662000-69662500	500	-0.518	0.686	0.168
10:72125000-72125500	500	-0.576	0.659	0.083
10:73792000-73792500	500	-0.658	0.974	0.316
10:76662000-76662500	500	-0.573	0.823	0.25
10:76923000-76923500	500	-0.616	0.634	0.018
10:78895500-78896000	500	-0.613	0.925	0.312
10:79063500-79064000	500	-0.585	1	0.415
10:79259000-79259500	500	-0.507	0.507	0
10:80611000-80611500	500	0.5	0.5	1	(genebody,GRMZM2G446895),
10:81238000-81238500	500	-0.531	0.906	0.375
10:83255000-83255500	500	-0.522	0.862	0.34
10:83565500-83566000	500	0.739	0.206	0.945
10:85094000-85094500	500	-0.516	0.796	0.28
10:85250000-85250500	500	-0.547	0.88	0.333
10:85253000-85253500	500	-0.559	0.825	0.266
10:88636500-88637000	500	-0.8	1	0.2
10:90060500-90061000	500	-0.526	0.851	0.325
10:91493500-91494000	500	0.656	0.256	0.912	(promoter,GRMZM2G042164),
10:91936000-91936500	500	0.532	0.237	0.769
10:94780500-94781000	500	-0.625	1	0.375
10:97024000-97024500	500	-0.515	0.515	0
10:97145000-97145500	500	-0.625	0.75	0.125
10:100199500-100200000	500	-0.61	0.96	0.35
10:101226000-101226500	500	-0.66	0.77	0.11
10:101864000-101864500	500	-0.521	0.531	0.01
10:101924000-101924500	500	-0.5	1	0.5
10:104179500-104180000	500	-0.533	0.833	0.3
10:104714500-104715000	500	-0.515	0.915	0.4
10:107051000-107051500	500	-0.577	0.91	0.333
10:108490500-108491000	500	-0.523	0.94	0.417	(promoter,AC231747.1),
10:108543000-108543500	500	-0.734	0.734	0
10:114684000-114684500	500	-0.627	0.71	0.083
10:116321000-116321500	500	-0.563	0.93	0.367
10:116975500-116976000	500	-0.551	0.863	0.312
10:119504000-119504500	500	-0.526	0.526	0	(promoter,GRMZM2G119023),
10:120615000-120615500	500	-0.721	0.896	0.175
10:124418000-124418500	500	-0.506	0.872	0.366
10:124501500-124502000	500	-0.524	0.649	0.125
10:125820500-125821000	500	-0.688	0.938	0.25
10:126307000-126307500	500	-0.65	0.65	0
10:127514500-127515000	500	0.534	0.466	1
10:127612500-127613000	500	-0.551	0.882	0.331
10:130599000-130599500	500	-0.544	0.752	0.208
10:132342500-132343000	500	-0.559	0.559	0
10:138734000-138734500	500	-0.596	0.75	0.154
10:139477000-139477500	500	-0.6	0.868	0.268
10:144150000-144150500	500	-0.607	0.887	0.28	(genebody,GRMZM2G427031),
10:145767500-145768000	500	-0.557	0.64	0.083
2:43000-43500	500	-0.562	0.624	0.062
2:1288500-1289000	500	-0.536	0.686	0.15
2:1463000-1463500	500	-0.556	0.556	0	(promoter,GRMZM2G084938),
2:6363500-6364000	500	-0.633	0.8	0.167	(genebody,GRMZM5G866678),
2:7411500-7412000	500	-0.583	1	0.417
2:9302500-9303000	500	-0.55	0.9	0.35
2:11416000-11416500	500	0.597	0.203	0.8
2:14955500-14956000	500	-0.639	0.905	0.266
2:17349000-17349500	500	-0.509	0.837	0.328
2:19025500-19026000	500	0.5	0.5	1
2:19047000-19047500	500	-0.519	0.613	0.094
2:19987500-19988000	500	0.506	0.364	0.87
2:27261500-27262000	500	-0.55	0.89	0.34
2:28508500-28509000	500	-0.533	0.92	0.387	(genebody,GRMZM2G178681),
2:30639500-30640000	500	-0.83	0.91	0.08
2:30911000-30911500	500	-0.551	0.718	0.167
2:31008000-31008500	500	0.562	0.438	1
2:33456000-33456500	500	-0.548	0.748	0.2
2:33568000-33568500	500	-0.637	0.787	0.15
2:35666500-35667000	500	-0.63	0.73	0.1
2:35944500-35945000	500	-0.631	0.714	0.083
2:39220000-39220500	500	-0.572	0.612	0.04
2:41412000-41412500	500	-0.516	0.816	0.3
2:41766000-41766500	500	-0.532	0.907	0.375
2:43694000-43694500	500	-0.58	0.78	0.2
2:45199500-45200000	500	-0.502	0.847	0.345
2:45860000-45860500	500	-0.557	0.745	0.188
2:45865000-45865500	500	-0.529	0.643	0.114
2:50432500-50433000	500	-0.6	0.9	0.3
2:51094500-51095000	500	-0.7	0.9	0.2	(genebody,GRMZM2G013283),
2:56947500-56948000	500	-0.75	1	0.25
2:59733000-59733500	500	-0.559	0.916	0.357
2:60795500-60796000	500	-0.502	0.94	0.438
2:61712000-61712500	500	0.579	0	0.579
2:61915500-61916000	500	-0.535	0.719	0.184
2:62657000-62657500	500	-0.567	0.65	0.083
2:63116500-63117000	500	-0.535	0.867	0.332
2:63742500-63743000	500	-0.8	0.8	0
2:67105000-67105500	500	-0.5	1	0.5
2:68663500-68664000	500	-0.524	0.857	0.333
2:71326000-71326500	500	-0.514	0.514	0
2:73793500-73794000	500	-0.5	1	0.5
2:74352000-74352500	500	-0.505	0.785	0.28
2:75279000-75279500	500	-0.502	0.67	0.168
2:75989000-75989500	500	-0.577	0.611	0.034
2:76908500-76909000	500	-0.6	0.8	0.2
2:77263000-77263500	500	-0.542	0.667	0.125
2:78717500-78718000	500	-0.5	0.792	0.292
2:79426500-79427000	500	-0.529	0.88	0.351
2:79544500-79545000	500	-0.879	0.879	0
2:79605500-79606000	500	-0.562	0.862	0.3
2:80419000-80419500	500	-0.623	0.643	0.02
2:80438000-80438500	500	-0.502	0.596	0.094
2:83367500-83368000	500	-0.55	0.55	0
2:84450000-84450500	500	-0.51	0.85	0.34
2:85724000-85724500	500	-0.535	0.785	0.25	(genebody,GRMZM2G422367),
2:91309500-91310000	500	-0.504	0.605	0.101
2:91891500-91892000	500	-0.637	0.668	0.031
2:92827500-92828000	500	-0.514	0.538	0.024
2:94676500-94677000	500	-0.531	0.7	0.169
2:94690000-94690500	500	-0.619	0.744	0.125
2:95715000-95715500	500	-0.503	0.759	0.256
2:96377500-96378000	500	-0.54	0.86	0.32
2:99442500-99443000	500	-0.588	0.755	0.167
2:99640500-99641000	500	-0.558	0.558	0
2:99956500-99957000	500	-0.665	1	0.335
2:100243000-100243500	500	-0.716	0.716	0
2:100886500-100887000	500	-0.547	0.547	0
2:104010500-104011000	500	-0.507	0.666	0.159
2:104310500-104311000	500	-0.525	0.542	0.017	(genebody,GRMZM2G334336),
2:107661500-107662000	500	-0.548	0.831	0.283
2:108693500-108694000	500	-0.549	0.549	0
2:111128500-111129000	500	-0.69	0.805	0.115
2:113895000-113895500	500	-0.506	0.746	0.24
2:115070000-115070500	500	-0.52	0.786	0.266
2:115085000-115085500	500	-0.615	0.963	0.348
2:117258500-117259000	500	-0.59	0.59	0
2:122402000-122402500	500	-0.687	0.812	0.125
2:123359500-123360000	500	-0.512	0.95	0.438
2:124176500-124177000	500	0.555	0.237	0.792
2:124485500-124486000	500	-0.536	0.866	0.33
2:124800000-124800500	500	-0.521	1	0.479	(promoter,GRMZM2G063271),
2:125486000-125486500	500	-0.568	0.756	0.188
2:130270500-130271000	500	-0.538	0.696	0.158	(genebody,GRMZM2G143403),
2:130720500-130721000	500	-0.577	0.777	0.2
2:131630000-131630500	500	-0.522	0.87	0.348
2:131675000-131675500	500	-0.537	0.845	0.308
2:132734000-132734500	500	-0.636	0.886	0.25
2:134550500-134551000	500	-0.503	0.905	0.402
2:134717500-134718000	500	-0.798	0.923	0.125
2:135057000-135057500	500	-0.513	0.638	0.125
2:135220000-135220500	500	-0.512	0.929	0.417
2:135448500-135449000	500	-0.5	1	0.5
2:135942500-135943000	500	0.578	0.29	0.868
2:138721000-138721500	500	-0.543	0.818	0.275
2:139274000-139274500	500	-0.613	0.801	0.188
2:139338500-139339000	500	-0.613	0.613	0
2:143549000-143549500	500	-0.552	0.733	0.181
2:146126000-146126500	500	-0.52	0.84	0.32
2:147793000-147793500	500	-0.627	0.777	0.15
2:148545500-148546000	500	-0.523	1	0.477
2:148946000-148946500	500	-0.509	0.509	0
2:149987500-149988000	500	-0.512	0.746	0.234
2:150098500-150099000	500	-0.57	0.902	0.332
2:151091000-151091500	500	-0.57	0.875	0.305
2:151426500-151427000	500	-0.505	0.853	0.348
2:151471000-151471500	500	-0.613	0.88	0.267
2:151624500-151625000	500	-0.791	0.862	0.071
2:152915000-152915500	500	-0.599	0.902	0.303
2:153281000-153281500	500	-0.627	0.877	0.25
2:153909500-153910000	500	-0.528	0.9	0.372
2:155417000-155417500	500	-0.525	0.925	0.4
2:155690000-155690500	500	-0.558	0.908	0.35
2:156162500-156163000	500	-0.613	0.684	0.071
2:157813500-157814000	500	-0.517	0.85	0.333
2:157944000-157944500	500	-0.966	0.966	0
2:158465000-158465500	500	-0.506	0.626	0.12
2:159389500-159390000	500	-0.598	0.598	0
2:159990500-159991000	500	-0.513	0.513	0
2:160358000-160358500	500	-0.762	0.887	0.125
2:161677000-161677500	500	0.859	0.049	0.908
2:161922000-161922500	500	-0.505	1	0.495
2:165752500-165753000	500	-0.553	0.802	0.249
2:166331000-166331500	500	-0.507	0.897	0.39
2:167352500-167353000	500	-0.518	0.574	0.056
2:167403500-167404000	500	-0.553	0.6	0.047
2:169184000-169184500	500	0.539	0.171	0.71
2:173524500-173525000	500	-0.55	0.8	0.25
2:173734500-173735000	500	-0.507	0.9	0.393
2:174920500-174921000	500	-0.523	0.585	0.062
2:177208000-177208500	500	-0.68	0.68	0
2:178469000-178469500	500	-0.503	0.75	0.247
2:178542000-178542500	500	0.625	0.375	1
2:181028000-181028500	500	-0.52	0.853	0.333
2:181061000-181061500	500	-0.536	1	0.464
2:185448000-185448500	500	-0.553	0.953	0.4
2:189988000-189988500	500	-0.587	0.66	0.073
2:193110000-193110500	500	0.525	0.332	0.857
2:197398500-197399000	500	-0.544	0.696	0.152
2:198566000-198566500	500	-0.529	0.6	0.071
2:199495500-199496000	500	-0.516	0.909	0.393
2:199546500-199547000	500	-0.607	0.705	0.098
2:199708000-199708500	500	-0.6	0.9	0.3
2:201964500-201965000	500	-0.596	0.846	0.25
2:202132500-202133000	500	-0.667	0.667	0
2:203697000-203697500	500	-0.669	0.826	0.157
2:203720000-203720500	500	-0.503	0.813	0.31
2:206138000-206138500	500	0.548	0.327	0.875	(promoter,GRMZM2G402804),
2:208779500-208780000	500	-0.56	0.81	0.25	(promoter,GRMZM2G113848),
2:209596000-209596500	500	-0.533	0.89	0.357
2:209826000-209826500	500	-0.593	0.713	0.12
2:209972000-209972500	500	-0.501	0.831	0.33
2:210511500-210512000	500	-0.501	0.651	0.15
2:215844500-215845000	500	-0.845	0.845	0
2:221131000-221131500	500	-0.522	0.772	0.25
2:222035500-222036000	500	-0.525	0.73	0.205	(promoter,GRMZM2G057159),
2:224057000-224057500	500	-0.585	1	0.415	(promoter,GRMZM5G875676),
2:230066500-230067000	500	-0.516	0.868	0.352	(genebody,GRMZM2G003708),
2:231051000-231051500	500	-0.524	0.607	0.083	(genebody,GRMZM2G453025),
2:234507500-234508000	500	-0.567	0.85	0.283
2:234983500-234984000	500	-0.566	0.816	0.25
2:237597500-237598000	500	-0.7	0.7	0	(genebody,GRMZM2G368806),
3:1756000-1756500	500	-0.509	0.777	0.268
3:3940500-3941000	500	-0.598	0.845	0.247
3:3977000-3977500	500	-0.632	0.882	0.25
3:4556500-4557000	500	-0.525	0.525	0	(promoter,GRMZM2G035008),(promoter,GRMZM2G035131),
3:5961500-5962000	500	-0.508	0.754	0.246
3:6076500-6077000	500	-0.611	0.861	0.25
3:6368500-6369000	500	-0.539	0.689	0.15
3:6594500-6595000	500	-0.534	0.708	0.174
3:7634000-7634500	500	-0.508	0.692	0.184
3:7915000-7915500	500	0.764	0.036	0.8
3:7985500-7986000	500	-0.517	0.767	0.25	(promoter,GRMZM2G308910),
3:9705000-9705500	500	-0.55	0.75	0.2
3:10326000-10326500	500	-0.55	0.95	0.4	(promoter,GRMZM2G429964),
3:13016000-13016500	500	-0.5	0.875	0.375
3:13137500-13138000	500	-0.62	0.89	0.27
3:15371000-15371500	500	-0.619	0.807	0.188
3:17047500-17048000	500	-0.643	0.797	0.154	(promoter,GRMZM2G701355),
3:18087500-18088000	500	0.64	0.12	0.76
3:18753000-18753500	500	-0.509	0.811	0.302
3:19624500-19625000	500	-0.639	0.972	0.333
3:20355000-20355500	500	-0.628	0.848	0.22
3:20913500-20914000	500	-0.5	0.5	0
3:21986500-21987000	500	-0.512	0.634	0.122
3:22577000-22577500	500	0.518	0.107	0.625	(promoter,GRMZM2G337815),
3:22739500-22740000	500	-0.55	0.934	0.384
3:23714000-23714500	500	-0.515	0.89	0.375
3:25419000-25419500	500	-0.52	0.658	0.138
3:26292000-26292500	500	-0.681	0.931	0.25
3:26968000-26968500	500	-0.55	0.8	0.25
3:27480500-27481000	500	0.552	0.044	0.596
3:28404500-28405000	500	-0.528	0.748	0.22
3:35264500-35265000	500	-0.542	0.804	0.262
3:36190500-36191000	500	0.5	0	0.5
3:38674000-38674500	500	-0.533	0.823	0.29
3:40588500-40589000	500	-0.571	0.61	0.039	(genebody,GRMZM2G133028),
3:40814000-40814500	500	-0.67	0.827	0.157
3:41067500-41068000	500	-0.547	0.922	0.375
3:41294500-41295000	500	-0.532	0.932	0.4
3:41745500-41746000	500	-0.5	0.733	0.233	(promoter,GRMZM2G144648),
3:42677000-42677500	500	-0.724	0.924	0.2
3:45436000-45436500	500	0.536	0.288	0.824	(promoter,GRMZM2G162453),
3:48341000-48341500	500	-0.511	0.911	0.4
3:49055000-49055500	500	-0.536	0.582	0.046	(genebody,GRMZM2G426553),
3:49912500-49913000	500	-0.525	0.733	0.208
3:51112000-51112500	500	-0.537	0.567	0.03
3:51408500-51409000	500	-0.504	0.921	0.417
3:51695000-51695500	500	-0.525	0.865	0.34	(genebody,GRMZM2G130605),
3:51950500-51951000	500	-0.613	0.613	0
3:53739500-53740000	500	-0.518	0.703	0.185
3:56652000-56652500	500	-0.571	0.633	0.062
3:56682000-56682500	500	-0.542	0.65	0.108
3:59437000-59437500	500	-0.655	1	0.345
3:61193500-61194000	500	-0.623	0.796	0.173
3:61583500-61584000	500	-0.709	0.834	0.125
3:62336000-62336500	500	-0.68	0.68	0
3:62929000-62929500	500	-0.515	0.765	0.25
3:63269500-63270000	500	-0.521	0.921	0.4
3:66446500-66447000	500	-0.585	0.75	0.165
3:67724000-67724500	500	-0.593	0.781	0.188
3:70156500-70157000	500	-0.517	0.892	0.375
3:70171500-70172000	500	-0.528	0.879	0.351
3:70843500-70844000	500	-0.579	0.919	0.34
3:71594000-71594500	500	-0.667	0.667	0
3:71960000-71960500	500	-0.559	0.668	0.109
3:72415500-72416000	500	-0.572	0.7	0.128
3:74425500-74426000	500	-0.617	0.917	0.3
3:75289500-75290000	500	-0.501	0.501	0	(promoter,GRMZM5G895831),
3:75383000-75383500	500	-0.564	0.85	0.286
3:77100500-77101000	500	-0.533	0.838	0.305
3:77463000-77463500	500	-0.607	0.607	0
3:78064000-78064500	500	-0.585	1	0.415
3:78854500-78855000	500	-0.677	0.777	0.1
3:79249000-79249500	500	-0.503	0.841	0.338
3:79601000-79601500	500	-0.578	0.845	0.267
3:79658000-79658500	500	-0.547	0.847	0.3
3:79717500-79718000	500	-0.611	0.611	0
3:80543500-80544000	500	-0.526	0.826	0.3
3:81584500-81585000	500	-0.542	0.971	0.429
3:81858500-81859000	500	-0.508	0.701	0.193
3:83204000-83204500	500	-0.537	0.846	0.309
3:84000500-84001000	500	-0.557	0.759	0.202
3:84331500-84332000	500	-0.511	0.602	0.091
3:85390000-85390500	500	-0.613	0.835	0.222
3:86030500-86031000	500	-0.634	0.884	0.25
3:89116500-89117000	500	-0.564	0.647	0.083
3:89767500-89768000	500	-0.592	0.917	0.325
3:90816500-90817000	500	-0.687	0.937	0.25
3:94189500-94190000	500	-0.591	0.966	0.375
3:94674500-94675000	500	-0.591	0.843	0.252
3:97056500-97057000	500	-0.542	1	0.458
3:97241000-97241500	500	-0.619	0.825	0.206
3:100072000-100073000	1000	-0.529	0.612	0.083
3:100672000-100672500	500	-0.506	0.559	0.053
3:100783000-100783500	500	-0.539	0.724	0.185
3:100935500-100936000	500	-0.527	0.61	0.083
3:100978500-100979000	500	-0.58	0.691	0.111
3:101879000-101879500	500	-0.536	0.715	0.179
3:102747500-102748000	500	-0.518	0.683	0.165
3:103749000-103749500	500	-0.609	0.643	0.034	(promoter,GRMZM2G701614),
3:105034000-105034500	500	-0.592	0.654	0.062
3:105374000-105374500	500	-0.565	0.958	0.393
3:110142000-110142500	500	-0.779	0.779	0
3:110757000-110757500	500	-0.636	0.702	0.066
3:111639000-111639500	500	-0.71	0.875	0.165
3:112617000-112617500	500	-0.539	0.856	0.317
3:115086000-115086500	500	-0.528	0.56	0.032
3:115829500-115830000	500	-0.51	0.71	0.2
3:117817500-117818000	500	0.625	0.375	1
3:119899000-119899500	500	-0.671	0.921	0.25
3:120194000-120194500	500	-0.512	0.912	0.4
3:120271000-120271500	500	-0.573	0.98	0.407
3:121057500-121058000	500	-0.556	0.889	0.333
3:122130500-122131000	500	-0.617	0.759	0.142
3:122687500-122688000	500	-0.567	0.792	0.225
3:125603500-125604000	500	-0.643	0.726	0.083
3:127118000-127118500	500	0.668	0.202	0.87	(promoter,GRMZM2G060680),
3:127205000-127205500	500	-0.583	0.833	0.25
3:130978000-130978500	500	-0.565	0.815	0.25
3:131828000-131828500	500	-0.553	0.553	0
3:134064500-134065000	500	-0.602	1	0.398
3:134225500-134226000	500	-0.568	0.641	0.073
3:137707500-137708000	500	-0.552	0.619	0.067	(genebody,GRMZM2G422175),
3:138473000-138473500	500	-0.814	0.814	0
3:138588000-138588500	500	-0.573	0.848	0.275
3:140596000-140596500	500	-0.759	0.809	0.05
3:141111500-141112000	500	-0.504	0.884	0.38
3:141834000-141834500	500	-0.744	0.956	0.212
3:144330500-144331000	500	-0.586	0.898	0.312
3:147639000-147639500	500	-0.645	0.77	0.125	(promoter,GRMZM2G162250),
3:148824500-148825000	500	-0.501	0.774	0.273
3:150106000-150106500	500	-0.51	0.886	0.376
3:151481500-151482000	500	-0.517	0.917	0.4
3:153161000-153161500	500	-0.574	0.934	0.36
3:155767000-155767500	500	-0.608	0.744	0.136
3:156367000-156367500	500	-0.524	0.888	0.364
3:157613500-157614000	500	-0.563	0.604	0.041	(genebody,GRMZM2G701861),
3:159012000-159012500	500	0.592	0.1	0.692
3:162185000-162185500	500	-0.537	0.975	0.438
3:162422000-162422500	500	-0.75	0.75	0
3:163085500-163086000	500	-0.5	1	0.5
3:163323000-163323500	500	-0.518	0.546	0.028
3:164444500-164445000	500	0.508	0.492	1
3:164542500-164543000	500	-0.504	0.879	0.375
3:165574000-165574500	500	0.535	0.465	1
3:168068500-168069000	500	-0.512	0.682	0.17	(promoter,GRMZM2G392683),
3:172711000-172711500	500	-0.631	0.831	0.2
3:173773500-173774000	500	-0.551	0.749	0.198
3:176218000-176218500	500	-0.692	0.692	0
3:180648500-180649000	500	-0.539	0.873	0.334
3:183456500-183457000	500	-0.548	0.868	0.32
3:186223500-186224000	500	-0.542	0.649	0.107
3:187899000-187899500	500	-0.578	0.704	0.126
3:188238000-188238500	500	-0.53	0.78	0.25
3:189789000-189789500	500	-0.625	0.875	0.25
3:190404500-190405000	500	-0.569	0.652	0.083
3:192238000-192238500	500	-0.633	0.798	0.165
3:192570500-192571000	500	-0.677	0.677	0
3:196221500-196222000	500	0.553	0.145	0.698	(promoter,GRMZM2G027976),
3:196528500-196529000	500	-0.572	0.905	0.333
3:197957000-197957500	500	-0.529	0.779	0.25
3:198329500-198330000	500	-0.657	0.657	0
3:201510000-201510500	500	-0.505	0.805	0.3
3:203301000-203301500	500	0.5	0.1	0.6
3:203656500-203657000	500	-0.563	0.73	0.167
3:203911500-203912000	500	0.614	0.186	0.8
3:207666000-207666500	500	-0.55	0.8	0.25
3:208409500-208410000	500	-0.548	0.59	0.042	(promoter,GRMZM2G085078),
3:210151500-210152000	500	0.575	0.3	0.875
3:212725000-212725500	500	-0.53	0.817	0.287
3:215126000-215126500	500	-0.566	0.758	0.192
3:218781500-218782000	500	0.558	0.4	0.958
3:221180500-221181000	500	-0.634	0.855	0.221
3:222237500-222238000	500	-0.5	1	0.5
3:228036000-228036500	500	-0.779	0.826	0.047	(promoter,GRMZM2G084802),
3:228183000-228183500	500	-0.561	0.667	0.106
3:229979500-229980000	500	-0.56	0.96	0.4
3:230497500-230498000	500	-0.513	0.902	0.389
3:230707000-230707500	500	-0.502	0.877	0.375
3:230921000-230921500	500	-0.787	0.787	0
4:253500-254000	500	-0.717	0.788	0.071
4:2244000-2244500	500	-0.625	0.925	0.3
4:5090500-5091000	500	-0.627	0.679	0.052
4:6445500-6446000	500	0.561	0.162	0.723
4:6857500-6858000	500	0.831	0.033	0.864	(genebody,GRMZM2G456471),
4:7082500-7083000	500	-0.545	1	0.455
4:8077000-8077500	500	-0.708	0.896	0.188
4:8453000-8453500	500	-0.814	0.939	0.125
4:9376500-9377000	500	-0.6	0.7	0.1
4:12742500-12743000	500	-0.528	0.627	0.099
4:13172500-13173000	500	-0.521	0.881	0.36
4:15023500-15024000	500	0.504	0.37	0.874
4:16392000-16392500	500	0.708	0.042	0.75	(genebody,GRMZM2G315264),
4:17093000-17093500	500	-0.575	0.575	0
4:17556500-17557000	500	-0.708	0.725	0.017
4:18622000-18622500	500	-0.5	0.85	0.35
4:19391500-19392000	500	0.564	0.374	0.938
4:19850000-19850500	500	-0.566	0.916	0.35
4:22101000-22101500	500	-0.526	0.693	0.167
4:26301000-26301500	500	-0.601	0.786	0.185
4:28359500-28360000	500	-0.531	0.875	0.344
4:28546500-28547000	500	-0.506	0.958	0.452
4:32270500-32271000	500	-0.621	0.621	0	(promoter,AC196475.3),
4:33584000-33584500	500	-0.5	0.5	0
4:37372500-37373000	500	-0.667	0.75	0.083
4:37746000-37746500	500	-0.511	0.84	0.329
4:38170000-38170500	500	-0.531	0.565	0.034
4:38325500-38326000	500	-0.679	0.708	0.029	(genebody,GRMZM2G162079),
4:39938000-39938500	500	-0.547	0.647	0.1
4:40179500-40180000	500	-0.517	0.85	0.333
4:42243500-42244000	500	-0.513	0.763	0.25
4:43380000-43380500	500	-0.5	0.75	0.25	(promoter,AC204252.3),
4:44069500-44070000	500	-0.633	0.833	0.2
4:48420500-48421000	500	-0.531	0.696	0.165
4:48959000-48959500	500	-0.625	1	0.375
4:54143000-54143500	500	-0.5	0.917	0.417
4:54311500-54312000	500	0.648	0.202	0.85
4:55349500-55350000	500	-0.57	0.855	0.285
4:56513500-56514000	500	-0.568	0.943	0.375
4:56641000-56641500	500	-0.57	0.82	0.25
4:58906500-58907000	500	-0.527	0.839	0.312
4:63692500-63693000	500	-0.695	0.872	0.177
4:63885500-63886000	500	-0.833	0.833	0
4:64569500-64570000	500	0.512	0.488	1
4:66386500-66387000	500	-0.521	0.833	0.312
4:66411500-66412000	500	-0.523	0.523	0
4:66759500-66760000	500	0.65	0.213	0.863
4:66786000-66786500	500	-0.614	0.944	0.33
4:69692500-69693000	500	-0.515	0.515	0
4:70684000-70684500	500	-0.5	0.5	0
4:70937500-70938000	500	-0.57	0.763	0.193
4:71341000-71341500	500	-0.6	1	0.4
4:71570000-71570500	500	-0.522	0.689	0.167
4:72074000-72074500	500	0.613	0.125	0.738
4:73254500-73255000	500	-0.533	0.533	0
4:73565500-73566000	500	-0.647	0.925	0.278
4:73958000-73958500	500	-0.59	0.59	0
4:76300500-76301000	500	-0.504	0.551	0.047
4:78233500-78234000	500	-0.535	0.635	0.1
4:79726000-79726500	500	-0.577	0.577	0
4:80258000-80258500	500	-0.552	0.585	0.033
4:81514000-81514500	500	-0.51	0.9	0.39
4:81669000-81669500	500	-0.519	0.861	0.342
4:85471500-85472000	500	-0.549	0.636	0.087	(promoter,GRMZM2G093121),
4:86862000-86862500	500	-0.59	0.947	0.357
4:87245000-87245500	500	-0.542	0.772	0.23
4:90112000-90112500	500	-0.505	0.655	0.15
4:90249000-90249500	500	-0.603	0.686	0.083	(promoter,GRMZM2G412161),
4:95052500-95053000	500	-0.535	0.952	0.417
4:96256000-96256500	500	-0.536	0.679	0.143
4:96268500-96269000	500	-0.605	0.755	0.15
4:98052500-98053000	500	-0.728	0.728	0
4:98906500-98907000	500	-0.521	0.771	0.25
4:99160500-99161000	500	-0.542	0.678	0.136
4:100707000-100707500	500	-0.523	0.835	0.312
4:100728000-100728500	500	-0.571	0.771	0.2
4:100833500-100834000	500	-0.503	0.668	0.165
4:101360500-101361000	500	0.5	0.5	1
4:102076000-102076500	500	-0.737	0.862	0.125
4:103670500-103671000	500	-0.511	0.927	0.416
4:104686500-104687000	500	-0.583	0.733	0.15
4:106891000-106891500	500	-0.625	1	0.375
4:107068500-107069000	500	-0.604	0.604	0
4:107947500-107948000	500	-0.575	0.725	0.15
4:108624000-108624500	500	-0.702	0.773	0.071
4:110428500-110429000	500	-0.571	1	0.429
4:111640000-111640500	500	-0.528	0.723	0.195	(genebody,GRMZM2G155432),
4:113220000-113220500	500	-0.646	0.646	0
4:116812500-116813000	500	-0.635	0.76	0.125
4:117258000-117258500	500	-0.507	0.708	0.201
4:118892500-118893000	500	-0.564	0.564	0
4:119371000-119371500	500	-0.502	0.673	0.171
4:119839500-119840000	500	0.623	0.277	0.9	(promoter,GRMZM2G331561),
4:124845000-124845500	500	-0.534	0.746	0.212
4:127179000-127179500	500	-0.5	1	0.5
4:128410000-128410500	500	-0.565	0.607	0.042
4:129892000-129892500	500	-0.549	0.799	0.25
4:129971000-129971500	500	-0.546	0.796	0.25
4:131633500-131634000	500	-0.655	0.921	0.266
4:132167000-132167500	500	0.542	0.375	0.917
4:132504500-132505000	500	-0.511	0.581	0.07
4:134573500-134574000	500	-0.641	0.724	0.083
4:140332500-140333000	500	-0.584	0.876	0.292
4:146574500-146575000	500	-0.514	0.91	0.396
4:148150000-148150500	500	-0.534	0.699	0.165
4:149804500-149805000	500	0.625	0.042	0.667
4:152734000-152734500	500	-0.669	0.969	0.3
4:153466500-153467000	500	-0.619	0.919	0.3
4:156372500-156373000	500	-0.56	0.81	0.25	(promoter,AC216872.3),
4:157740000-157740500	500	-0.52	0.958	0.438
4:157750000-157750500	500	-0.501	0.858	0.357
4:159656000-159656500	500	0.507	0.33	0.837
4:161466500-161467000	500	-0.525	0.65	0.125	(genebody,GRMZM2G137696),
4:161533000-161533500	500	0.571	0.129	0.7	(promoter,GRMZM2G137673),
4:161788500-161789000	500	0.575	0.375	0.95
4:163075500-163076000	500	-0.512	0.95	0.438
4:165097000-165097500	500	-0.534	0.812	0.278
4:165303000-165303500	500	-0.593	0.843	0.25
4:168899500-168900000	500	-0.565	0.757	0.192
4:169433500-169434000	500	-0.5	0.904	0.404
4:170221000-170221500	500	-0.541	0.65	0.109
4:170264000-170264500	500	-0.695	0.973	0.278	(promoter,GRMZM5G805545),
4:170657500-170658000	500	-0.521	0.914	0.393
4:173594500-173595000	500	-0.575	0.654	0.079	(promoter,GRMZM2G108147),
4:175726000-175726500	500	-0.507	0.864	0.357
4:176796000-176796500	500	-0.507	0.835	0.328
4:182014500-182015000	500	-0.503	0.91	0.407
4:182315500-182316000	500	0.504	0.439	0.943
4:182760500-182761000	500	-0.534	0.8	0.266	(genebody,GRMZM2G439339),
4:183233000-183233500	500	-0.584	0.87	0.286
4:183399500-183400000	500	0.715	0.182	0.897
4:188595500-188596000	500	-0.531	0.638	0.107
4:193040000-193040500	500	-0.564	0.767	0.203
4:193047500-193048000	500	-0.53	0.669	0.139
4:195930500-195931000	500	-0.558	0.683	0.125	(promoter,GRMZM2G104041),
4:196216000-196216500	500	-0.574	0.841	0.267
4:198273000-198273500	500	-0.562	0.75	0.188
4:199678500-199679000	500	-0.593	0.793	0.2
4:200196000-200196500	500	-0.501	0.773	0.272
4:202527500-202528000	500	-0.607	0.607	0	(genebody,AC214147.3),
4:202536500-202537000	500	-0.508	0.537	0.029	(genebody,AC214147.3),
4:202544000-202544500	500	-0.514	0.709	0.195
4:202546500-202547000	500	-0.507	0.824	0.317
4:206779500-206780000	500	-0.533	0.971	0.438
4:207035500-207036000	500	-0.593	0.948	0.355
4:207450000-207450500	500	-0.605	0.791	0.186
4:207837000-207837500	500	-0.502	0.573	0.071
4:208236500-208237500	1000	-0.534	0.545	0.011
4:209798500-209799000	500	-0.541	0.575	0.034
4:210193500-210194000	500	-0.6	1	0.4
4:211053500-211054000	500	-0.512	0.812	0.3
4:211271500-211272000	500	-0.532	0.83	0.298
4:213390500-213391000	500	-0.5	0.5	0
4:213579500-213580000	500	-0.596	0.796	0.2
4:214084500-214085000	500	-0.655	0.855	0.2
4:215598500-215599000	500	-0.51	0.715	0.205
4:216408500-216409000	500	-0.544	0.933	0.389
4:216681500-216682000	500	-0.502	0.786	0.284
4:216975500-216976000	500	-0.53	0.766	0.236	(promoter,GRMZM5G855797),
4:217005000-217005500	500	-0.537	0.914	0.377
4:217341500-217342000	500	-0.513	0.633	0.12
4:217913500-217914000	500	-0.526	0.776	0.25
4:221178500-221179000	500	-0.52	0.595	0.075
4:222274500-222275000	500	-0.509	0.551	0.042
4:223760000-223760500	500	-0.521	0.927	0.406	(promoter,GRMZM2G169012),(promoter,GRMZM5G800286),
4:227499500-227500000	500	-0.558	0.586	0.028
4:228449000-228449500	500	-0.552	0.677	0.125
4:229300000-229300500	500	-0.51	0.555	0.045
4:231311000-231311500	500	-0.529	0.875	0.346
4:231676000-231676500	500	0.522	0.155	0.677
4:231821500-231822000	500	-0.502	0.785	0.283
4:231833000-231833500	500	-0.504	0.862	0.358
4:232760500-232761000	500	-0.553	0.553	0
4:233370500-233371000	500	-0.555	0.805	0.25
4:234842500-234843000	500	-0.565	0.965	0.4
4:235415500-235416000	500	-0.595	0.96	0.365	(promoter,GRMZM2G062716),
4:238610500-238611000	500	-0.563	0.875	0.312
4:240660500-240661000	500	0.638	0.11	0.748	(promoter,GRMZM2G380015),
4:241957000-241957500	500	-0.508	0.591	0.083	(promoter,AC183968.2),
5:4321000-4321500	500	0.611	0.182	0.793	(promoter,GRMZM2G099491),
5:5484000-5484500	500	-0.526	0.526	0
5:11539500-11540000	500	-0.555	0.93	0.375	(genebody,GRMZM2G029436),
5:11963000-11963500	500	0.661	0.042	0.703	(genebody,GRMZM2G457881),
5:12020500-12021000	500	-0.522	0.922	0.4
5:16524000-16524500	500	-0.533	0.633	0.1	(promoter,GRMZM2G330565),
5:26693000-26693500	500	-0.642	0.917	0.275	(genebody,GRMZM2G048435),
5:30601500-30602000	500	-0.614	1	0.386
5:33340500-33341000	500	-0.655	0.655	0
5:35506000-35506500	500	-0.503	0.75	0.247
5:38187500-38188000	500	-0.548	0.548	0
5:38323000-38323500	500	-0.612	0.81	0.198
5:38710000-38710500	500	-0.522	0.828	0.306
5:39580500-39581000	500	-0.566	0.916	0.35
5:39932000-39932500	500	-0.65	0.775	0.125	(promoter,GRMZM2G013196),
5:42139500-42140000	500	0.778	0	0.778	(genebody,GRMZM2G483889),
5:43683000-43683500	500	-0.622	0.643	0.021
5:46864500-46865000	500	-0.615	0.865	0.25
5:46897500-46898000	500	0.5	0.5	1
5:47380500-47381000	500	-0.749	0.762	0.013
5:47851500-47852000	500	0.503	0.24	0.743	(promoter,GRMZM2G336065),
5:48852500-48853000	500	-0.501	0.951	0.45
5:51990000-51990500	500	-0.568	0.568	0
5:52753000-52753500	500	-0.524	0.854	0.33	(genebody,GRMZM2G028910),
5:53378500-53379000	500	-0.667	0.667	0
5:53715000-53715500	500	-0.534	0.659	0.125
5:55116500-55117000	500	-0.529	0.686	0.157
5:56128000-56128500	500	-0.635	0.786	0.151
5:58928000-58928500	500	-0.555	0.755	0.2
5:61269500-61270000	500	-0.582	0.725	0.143
5:62097500-62098000	500	-0.501	0.858	0.357
5:63270000-63270500	500	-0.533	0.773	0.24
5:64200500-64201000	500	-0.52	1	0.48
5:65751500-65752000	500	-0.6	0.625	0.025
5:65820000-65820500	500	-0.5	0.758	0.258
5:66843500-66844000	500	-0.68	0.93	0.25
5:66981500-66982500	1000	-0.55	0.592	0.042
5:69732500-69733000	500	-0.638	0.888	0.25
5:75808000-75808500	500	-0.597	0.926	0.329
5:79386500-79387000	500	-0.532	0.938	0.406
5:82746000-82746500	500	-0.516	0.644	0.128
5:82908500-82909000	500	-0.532	0.8	0.268
5:83326000-83326500	500	-0.565	0.72	0.155
5:83425500-83426000	500	-0.548	0.938	0.39
5:84434000-84434500	500	-0.549	0.955	0.406
5:84912000-84912500	500	-0.514	0.758	0.244
5:85637000-85637500	500	-0.627	0.627	0
5:91441000-91441500	500	-0.595	0.657	0.062
5:91879000-91879500	500	0.526	0.274	0.8
5:93817000-93817500	500	-0.522	0.88	0.358
5:94066500-94067000	500	-0.53	0.83	0.3
5:94610500-94611000	500	-0.502	0.802	0.3
5:94655500-94656000	500	-0.59	0.608	0.018
5:94917500-94918000	500	0.5	0.5	1
5:95525000-95525500	500	-0.583	0.958	0.375
5:97448000-97448500	500	-0.592	0.592	0
5:97915500-97916000	500	-0.533	0.853	0.32
5:98035000-98035500	500	-0.781	0.906	0.125
5:100383000-100383500	500	0.564	0.3	0.864
5:101975000-101975500	500	-0.712	0.819	0.107
5:102401500-102402000	500	-0.537	0.93	0.393
5:102702500-102703000	500	-0.503	0.865	0.362
5:102973500-102974000	500	-0.501	0.644	0.143
5:103576500-103577000	500	-0.591	0.677	0.086
5:104453500-104454000	500	-0.517	0.678	0.161
5:104795000-104795500	500	-0.64	0.838	0.198
5:105779000-105779500	500	-0.503	0.848	0.345	(genebody,GRMZM2G041878),
5:106132500-106133000	500	-0.607	0.607	0	(promoter,AC205425.3),
5:106198500-106199000	500	-0.552	0.927	0.375
5:106861500-106862000	500	-0.575	0.803	0.228
5:106956000-106956500	500	-0.535	0.792	0.257
5:107240000-107240500	500	-0.516	0.891	0.375
5:107401500-107402000	500	-0.582	0.903	0.321
5:112737500-112738000	500	-0.5	0.899	0.399
5:112971500-112972000	500	-0.561	0.861	0.3
5:113580500-113581000	500	-0.502	0.752	0.25
5:116125000-116125500	500	-0.513	0.881	0.368
5:116239500-116240000	500	-0.502	0.852	0.35
5:116705000-116705500	500	-0.529	0.958	0.429
5:118490000-118490500	500	-0.565	0.612	0.047
5:119311500-119312000	500	-0.549	0.841	0.292
5:119548000-119548500	500	-0.575	0.825	0.25
5:119705500-119706000	500	-0.56	0.874	0.314
5:123716000-123716500	500	-0.67	0.795	0.125
5:124449000-124449500	500	-0.602	0.668	0.066
5:125312000-125312500	500	-0.518	0.518	0
5:128104000-128104500	500	-0.529	0.659	0.13
5:128769000-128769500	500	-0.549	0.699	0.15
5:131172500-131173000	500	-0.528	0.623	0.095
5:133384000-133384500	500	-0.92	0.92	0
5:134057000-134057500	500	-0.52	0.877	0.357
5:135069000-135069500	500	0.5	0	0.5
5:135421000-135421500	500	-0.501	0.932	0.431
5:136718000-136718500	500	-0.515	0.955	0.44
5:137385000-137385500	500	-0.592	0.832	0.24
5:138688000-138688500	500	-0.567	0.775	0.208
5:141034000-141034500	500	-0.57	0.82	0.25
5:141269500-141270000	500	-0.525	0.825	0.3
5:143817000-143817500	500	-0.563	0.938	0.375
5:144058000-144058500	500	-0.502	0.966	0.464
5:145008500-145009000	500	-0.63	0.785	0.155
5:146025000-146025500	500	-0.55	0.666	0.116
5:146800000-146800500	500	-0.625	1	0.375
5:146804500-146805000	500	-0.523	0.69	0.167
5:149010500-149011000	500	-0.636	0.886	0.25
5:149404000-149404500	500	0.563	0.375	0.938
5:149474500-149475000	500	-0.514	0.914	0.4
5:150814500-150815000	500	-0.533	1	0.467
5:151712000-151712500	500	-0.5	0.75	0.25
5:153984500-153985000	500	-0.5	0.875	0.375
5:154330000-154330500	500	0.666	0.334	1
5:155034500-155035000	500	-0.562	0.75	0.188	(genebody,GRMZM2G167347),
5:155437500-155438000	500	-0.544	0.812	0.268
5:157279500-157280000	500	-0.563	0.625	0.062
5:159084500-159085000	500	-0.594	0.594	0
5:161459000-161459500	500	-0.622	0.622	0
5:161658500-161659000	500	-0.615	0.74	0.125
5:163259500-163260000	500	-0.596	0.929	0.333	(genebody,GRMZM2G012690),
5:167901000-167901500	500	-0.53	0.655	0.125
5:170086000-170086500	500	0.558	0.442	1
5:170814500-170815000	500	-0.5	0.917	0.417
5:173168000-173168500	500	-0.522	0.642	0.12	(genebody,GRMZM2G418916),
5:174568000-174568500	500	-0.557	0.667	0.11
5:175229000-175229500	500	0.505	0.368	0.873
5:175387500-175388000	500	-0.773	1	0.227
5:176297000-176297500	500	-0.75	0.75	0
5:176372500-176373000	500	-0.53	0.672	0.142	(promoter,GRMZM2G056505),
5:176745000-176745500	500	-0.734	0.932	0.198
5:180568000-180568500	500	-0.5	0.8	0.3
5:181214000-181214500	500	-0.566	0.766	0.2
5:181928500-181929000	500	-0.566	0.716	0.15
5:182039500-182040000	500	-0.541	0.958	0.417
5:186022500-186023000	500	-0.554	0.954	0.4
5:187571000-187571500	500	-0.683	0.933	0.25
5:187704000-187704500	500	-0.512	0.595	0.083
5:188499000-188499500	500	0.627	0.25	0.877
5:193429000-193429500	500	-0.5	0.85	0.35
5:194428000-194428500	500	-0.561	0.611	0.05
5:197028000-197028500	500	-0.612	0.674	0.062
5:197418000-197418500	500	-0.518	0.818	0.3
5:198756000-198756500	500	-0.5	1	0.5
5:200186500-200187000	500	-0.52	0.854	0.334
5:200557000-200557500	500	-0.624	0.744	0.12
5:201833500-201834000	500	-0.561	0.936	0.375
5:202662500-202663000	500	-0.554	0.637	0.083	(genebody,GRMZM2G421899),
5:204157500-204158000	500	-0.673	0.84	0.167
5:204956000-204956500	500	0.612	0.209	0.821
5:205061000-205061500	500	-0.505	0.91	0.405
5:206068000-206068500	500	0.576	0.304	0.88	(promoter,GRMZM2G140070),
5:208492500-208493000	500	-0.767	0.767	0
5:210527500-210528000	500	-0.5	0.5	0	(promoter,GRMZM2G154332),
5:212966500-212967000	500	0.5	0.25	0.75
5:213130500-213131000	500	-0.569	0.81	0.241
5:217728000-217728500	500	-0.538	0.833	0.295
6:837000-837500	500	-0.698	0.893	0.195
6:1696000-1696500	500	-0.672	0.922	0.25
6:4765500-4766000	500	-0.502	0.927	0.425
6:4774500-4775000	500	-0.534	0.843	0.309
6:4799500-4800000	500	0.525	0.35	0.875
6:8945000-8945500	500	-0.5	1	0.5
6:11820500-11821000	500	-0.677	0.927	0.25
6:12221000-12221500	500	-0.5	1	0.5
6:12265500-12266000	500	-0.531	0.906	0.375
6:12415500-12416000	500	-0.502	0.917	0.415
6:14346000-14346500	500	-0.708	0.708	0	(promoter,GRMZM2G048791),
6:18337000-18337500	500	0.5	0.5	1
6:18645500-18646000	500	0.535	0.307	0.842	(promoter,GRMZM2G039362),
6:19485500-19486000	500	-0.51	0.865	0.355
6:20220000-20220500	500	-0.518	0.86	0.342
6:20540500-20541000	500	-0.747	0.818	0.071
6:21538500-21539000	500	-0.542	0.72	0.178
6:22883000-22883500	500	-0.552	0.932	0.38
6:24298500-24299000	500	-0.527	0.777	0.25
6:24380500-24381000	500	-0.512	0.824	0.312
6:24740500-24741000	500	0.791	0.209	1	(promoter,GRMZM2G160853),
6:27088000-27088500	500	-0.685	0.96	0.275
6:28012500-28013000	500	-0.563	0.763	0.2
6:30214500-30215000	500	-0.61	0.71	0.1
6:30417500-30418000	500	-0.502	0.538	0.036
6:31023000-31023500	500	-0.714	0.882	0.168
6:32761500-32762000	500	-0.615	0.815	0.2
6:32775500-32776000	500	-0.599	0.629	0.03
6:35628000-35628500	500	0.816	0.034	0.85
6:35722000-35722500	500	-0.541	0.941	0.4
6:37269500-37270000	500	-0.665	0.88	0.215
6:40031500-40032000	500	-0.54	0.752	0.212	(promoter,GRMZM2G174716),
6:40263500-40264000	500	-0.512	0.883	0.371
6:40429000-40429500	500	-0.5	0.8	0.3
6:42517000-42517500	500	-0.567	0.917	0.35
6:42853500-42854000	500	-0.52	0.825	0.305
6:43713000-43713500	500	-0.525	0.775	0.25
6:43926000-43926500	500	-0.601	0.601	0
6:44777500-44778000	500	-0.519	0.727	0.208
6:45021500-45022000	500	-0.571	0.571	0
6:46315000-46315500	500	0.52	0.23	0.75
6:48482000-48482500	500	-0.519	0.578	0.059
6:48490000-48490500	500	-0.686	0.729	0.043
6:48856000-48856500	500	-0.527	0.55	0.023
6:48917500-48918000	500	-0.638	0.783	0.145
6:51538500-51539000	500	-0.51	0.808	0.298
6:51733000-51733500	500	-0.733	0.857	0.124
6:52220500-52221000	500	-0.504	0.826	0.322
6:53182000-53182500	500	-0.525	0.612	0.087
6:53931000-53931500	500	-0.502	0.902	0.4
6:54691000-54691500	500	-0.628	0.771	0.143
6:56051000-56051500	500	-0.556	1	0.444
6:59964000-59964500	500	-0.575	0.95	0.375
6:60037000-60037500	500	0.609	0.335	0.944
6:61614500-61615000	500	-0.622	0.922	0.3
6:64065000-64065500	500	-0.598	0.698	0.1
6:69501000-69501500	500	-0.637	0.859	0.222
6:70574000-70574500	500	-0.67	0.858	0.188
6:70836000-70836500	500	-0.587	0.786	0.199
6:72443000-72443500	500	-0.552	0.702	0.15
6:79049500-79050000	500	-0.588	0.688	0.1
6:79255000-79255500	500	-0.586	0.738	0.152
6:80240500-80241000	500	0.629	0.188	0.817
6:80472000-80472500	500	-0.555	0.805	0.25
6:81147500-81148000	500	-0.534	0.934	0.4	(genebody,GRMZM2G119998),
6:83407500-83408000	500	0.64	0.36	1
6:85012500-85013000	500	0.542	0.333	0.875
6:88014000-88014500	500	0.617	0.333	0.95
6:88854000-88854500	500	-0.57	0.854	0.284	(promoter,GRMZM2G018946),
6:89390500-89391000	500	-0.501	0.767	0.266
6:92510000-92510500	500	-0.504	0.754	0.25
6:93074000-93074500	500	-0.596	0.888	0.292
6:94861000-94861500	500	-0.587	0.587	0
6:95361500-95362000	500	-0.525	0.847	0.322
6:95632500-95633000	500	0.683	0.124	0.807	(promoter,GRMZM2G089491),
6:98652000-98652500	500	-0.536	0.828	0.292
6:102920500-102921000	500	-0.538	0.538	0
6:105563500-105564000	500	-0.559	0.642	0.083
6:106308500-106309000	500	-0.532	0.667	0.135	(genebody,GRMZM2G070378),
6:110508500-110509000	500	-0.625	0.75	0.125
6:111192000-111192500	500	0.558	0.322	0.88	(promoter,GRMZM2G442215),
6:112953500-112954000	500	-0.862	0.862	0
6:117798000-117798500	500	-0.65	0.9	0.25
6:118785000-118785500	500	0.667	0	0.667	(promoter,GRMZM2G174315),
6:119798000-119798500	500	-0.563	0.875	0.312
6:120126500-120127000	500	-0.547	0.547	0	(promoter,AC187885.3),
6:120369500-120370000	500	-0.542	0.667	0.125
6:120913000-120913500	500	-0.62	0.92	0.3
6:122813500-122814000	500	-0.521	0.908	0.387
6:125838000-125838500	500	-0.55	0.917	0.367
6:126667500-126668000	500	-0.556	0.699	0.143
6:128239500-128240000	500	0.575	0.375	0.95
6:130006000-130006500	500	-0.742	0.742	0
6:130065000-130065500	500	-0.63	0.63	0	(promoter,GRMZM2G441656),
6:133213500-133214000	500	-0.719	0.781	0.062
6:134206000-134206500	500	-0.608	0.722	0.114
6:134493500-134494000	500	-0.533	0.533	0	(genebody,GRMZM2G424783),
6:139281000-139281500	500	-0.534	0.834	0.3
6:140426500-140427000	500	-0.5	0.85	0.35
6:141077000-141077500	500	-0.636	0.948	0.312
6:141464500-141465000	500	-0.557	0.849	0.292	(genebody,GRMZM2G383125),(promoter,GRMZM2G084806),
6:141581000-141581500	500	-0.515	0.807	0.292
6:144896000-144896500	500	-0.625	0.875	0.25
6:147221500-147222000	500	-0.63	0.93	0.3
6:147418500-147419000	500	-0.505	0.843	0.338	(genebody,GRMZM2G121514),
6:148088500-148089000	500	-0.85	0.85	0
6:149784000-149785000	1000	-0.625	0.694	0.069	(genebody,GRMZM2G000829),
6:150480000-150480500	500	-0.509	0.697	0.188
6:155297500-155298000	500	-0.553	0.609	0.056
6:155454500-155455000	500	-0.558	0.654	0.096
6:155505000-155505500	500	-0.532	0.619	0.087
6:155645000-155645500	500	-0.562	0.562	0	(genebody,GRMZM2G117344),
6:158024500-158025000	500	-0.555	0.841	0.286	(promoter,GRMZM2G060324),
6:158981500-158982000	500	-0.511	0.886	0.375
6:160443500-160444000	500	-0.611	0.944	0.333
6:166283500-166284000	500	-0.56	0.56	0
6:166939500-166940000	500	-0.522	0.572	0.05
7:1447000-1447500	500	-0.574	0.992	0.418
7:2023000-2023500	500	-0.575	0.875	0.3
7:5271500-5272000	500	0.605	0.157	0.762
7:5803000-5803500	500	-0.657	0.867	0.21
7:6736500-6737000	500	-0.515	0.965	0.45
7:7781000-7781500	500	-0.528	0.528	0
7:10189000-10189500	500	-0.618	0.858	0.24
7:17772500-17773000	500	-0.551	0.74	0.189
7:18626500-18627000	500	0.604	0.374	0.978	(promoter,GRMZM2G424832),
7:19347000-19347500	500	-0.618	0.618	0	(genebody,GRMZM2G042627),
7:20466500-20467000	500	-0.608	0.72	0.112
7:23045000-23045500	500	-0.54	0.9	0.36
7:24428500-24429000	500	-0.669	0.752	0.083	(promoter,GRMZM2G358059),
7:24468500-24469000	500	-0.554	0.625	0.071
7:30814000-30814500	500	-0.519	0.811	0.292
7:32211500-32212000	500	-0.532	0.813	0.281
7:33897500-33898000	500	0.568	0.17	0.738
7:35802500-35803000	500	-0.577	0.775	0.198
7:37389000-37389500	500	-0.522	0.714	0.192
7:38551500-38552000	500	-0.539	0.682	0.143	(promoter,GRMZM2G068519),
7:39334500-39335000	500	-0.515	0.815	0.3
7:40450500-40451000	500	-0.539	0.667	0.128
7:40927000-40927500	500	-0.525	0.9	0.375
7:41478500-41479000	500	-0.514	0.86	0.346
7:42804000-42804500	500	-0.543	0.848	0.305
7:45446000-45446500	500	0.542	0.1	0.642
7:46634500-46635000	500	-0.579	0.747	0.168
7:46695000-46695500	500	-0.519	0.671	0.152
7:47797000-47797500	500	-0.786	0.857	0.071
7:48355000-48355500	500	-0.522	0.722	0.2
7:49102500-49103000	500	-0.657	0.782	0.125
7:49952000-49952500	500	-0.538	0.85	0.312
7:52799500-52800000	500	-0.58	0.622	0.042
7:53386500-53387000	500	-0.515	0.557	0.042
7:53844500-53845000	500	-0.625	1	0.375
7:53902500-53903000	500	-0.586	0.662	0.076
7:55008000-55008500	500	-0.554	0.554	0
7:55183000-55183500	500	-0.576	0.67	0.094
7:55550000-55550500	500	-0.9	0.9	0
7:55820000-55820500	500	0.52	0.355	0.875
7:55907000-55907500	500	-0.534	0.659	0.125
7:56004000-56004500	500	-0.513	0.793	0.28
7:56625500-56626000	500	0.554	0.334	0.888
7:56850500-56851000	500	-0.5	0.6	0.1
7:56900000-56900500	500	-0.569	0.569	0
7:57650000-57650500	500	-0.536	0.9	0.364	(genebody,GRMZM2G023625),
7:59903000-59903500	500	-0.566	0.597	0.031
7:60355500-60356000	500	-0.502	0.777	0.275
7:60806500-60807000	500	-0.549	0.736	0.187
7:61008500-61009000	500	-0.66	0.66	0
7:61022000-61022500	500	-0.528	0.59	0.062
7:62157500-62158000	500	-0.621	0.746	0.125
7:63468500-63469000	500	-0.508	0.633	0.125
7:63488500-63489000	500	-0.556	0.622	0.066
7:63917000-63917500	500	-0.619	0.619	0
7:65547000-65547500	500	-0.566	0.858	0.292
7:66572000-66572500	500	-0.75	1	0.25
7:67273000-67273500	500	-0.592	0.678	0.086
7:67402000-67402500	500	-0.59	0.898	0.308
7:67628000-67628500	500	-0.54	0.748	0.208
7:67770500-67771000	500	-0.546	0.946	0.4
7:69233000-69233500	500	-0.548	0.626	0.078
7:70233500-70234000	500	-0.5	0.97	0.47
7:70747500-70748000	500	-0.7	0.9	0.2
7:72405000-72405500	500	-0.716	0.816	0.1
7:74367000-74367500	500	-0.589	0.869	0.28
7:76454500-76455000	500	-0.529	0.802	0.273
7:78679500-78680000	500	-0.69	0.857	0.167	(genebody,GRMZM2G335589),
7:80772000-80772500	500	-0.519	0.719	0.2
7:81381000-81381500	500	-0.549	0.905	0.356
7:85232500-85233000	500	-0.555	0.91	0.355
7:88315000-88315500	500	-0.516	0.552	0.036
7:90213000-90213500	500	-0.5	0.75	0.25
7:93068500-93069000	500	-0.555	0.855	0.3
7:94598500-94599000	500	-0.542	0.952	0.41
7:96700000-96700500	500	-0.536	0.62	0.084
7:98199500-98200000	500	-0.662	0.75	0.088
7:98437500-98438000	500	-0.513	0.673	0.16	(genebody,GRMZM2G004475),
7:101800500-101801000	500	-0.562	0.892	0.33
7:104163500-104164000	500	-0.519	0.919	0.4
7:104476500-104477000	500	-0.506	0.921	0.415
7:104933500-104934000	500	-0.636	0.952	0.316
7:108102000-108102500	500	0.548	0.309	0.857
7:110598500-110599000	500	-0.511	0.82	0.309	(promoter,GRMZM2G178522),
7:111919500-111920000	500	-0.602	0.887	0.285
7:112180500-112181000	500	-0.597	0.897	0.3
7:115323000-115323500	500	-0.509	0.905	0.396
7:115705000-115705500	500	-0.519	0.819	0.3
7:115922500-115923000	500	-0.516	0.811	0.295
7:116274000-116274500	500	-0.569	0.855	0.286
7:117264000-117264500	500	-0.54	0.64	0.1
7:121314000-121314500	500	-0.504	0.904	0.4
7:128077000-128077500	500	-0.503	0.836	0.333
7:128111000-128111500	500	-0.5	0.875	0.375
7:129651500-129652000	500	-0.625	0.75	0.125
7:131769500-131770000	500	-0.539	0.904	0.365
7:132240500-132241000	500	-0.517	0.616	0.099
7:136063000-136063500	500	0.607	0.156	0.763	(promoter,GRMZM5G819222),
7:136089500-136090000	500	-0.54	0.84	0.3
7:137554000-137554500	500	-0.603	0.689	0.086	(promoter,GRMZM2G065868),
7:137576500-137577000	500	0.554	0.089	0.643	(genebody,GRMZM2G423575),
7:138305500-138306000	500	-0.528	0.736	0.208
7:141225500-141226000	500	0.564	0.166	0.73
7:142922000-142922500	500	-0.515	0.515	0
7:146681000-146681500	500	-0.598	0.814	0.216
7:150600500-150601000	500	-0.601	0.854	0.253
7:150606000-150606500	500	-0.5	0.657	0.157
7:151832000-151832500	500	-0.648	0.875	0.227
7:151905500-151906000	500	0.575	0.125	0.7
7:152304500-152305000	500	-0.569	0.944	0.375
7:155107500-155108000	500	0.576	0.424	1	(promoter,GRMZM2G431039),
7:156718500-156719000	500	-0.622	0.772	0.15
7:157701500-157702000	500	-0.591	0.799	0.208
7:158942500-158943000	500	-0.583	0.75	0.167
7:159558000-159558500	500	-0.524	0.714	0.19
7:162278000-162278500	500	-0.629	0.789	0.16
7:165787500-165788000	500	-0.743	0.93	0.187	(genebody,GRMZM2G053999),
7:167811000-167811500	500	-0.65	0.85	0.2
7:174758000-174758500	500	-0.549	0.89	0.341	(promoter,GRMZM2G108166),
7:175691500-175692000	500	-0.532	0.865	0.333
7:175844500-175845000	500	-0.547	0.747	0.2
7:176287000-176287500	500	-0.812	0.812	0
7:176737000-176737500	500	-0.576	0.934	0.358
7:176781000-176781500	500	-0.682	0.932	0.25
8:367500-368000	500	-0.563	0.563	0	(promoter,GRMZM2G085038),
8:3681000-3681500	500	-0.522	0.917	0.395
8:6504500-6505000	500	-0.525	0.859	0.334
8:8010000-8010500	500	-0.538	0.96	0.422	(promoter,GRMZM5G852505),
8:10814500-10815000	500	0.545	0.125	0.67
8:11932000-11932500	500	-0.55	0.85	0.3
8:14256500-14257000	500	-0.618	0.868	0.25
8:15813000-15813500	500	-0.507	0.84	0.333
8:17670000-17670500	500	-0.605	0.705	0.1
8:22703000-22703500	500	-0.514	0.514	0
8:26278500-26279000	500	-0.507	0.56	0.053
8:27077500-27078000	500	-0.519	0.719	0.2
8:29492000-29492500	500	-0.584	0.834	0.25
8:30382500-30383000	500	-0.542	0.622	0.08
8:32701500-32702000	500	-0.581	0.581	0
8:35157500-35158000	500	-0.595	0.889	0.294
8:37772000-37772500	500	0.611	0.167	0.778
8:37960000-37960500	500	-0.608	0.708	0.1
8:40457000-40457500	500	-0.609	0.788	0.179
8:40690000-40690500	500	0.533	0.117	0.65	(genebody,GRMZM2G123104),(promoter,GRMZM2G123143),
8:41770500-41771000	500	-0.509	0.67	0.161
8:42799000-42799500	500	0.525	0.375	0.9
8:43503500-43504000	500	-0.501	0.787	0.286
8:44745000-44745500	500	-0.574	0.817	0.243
8:45110500-45111000	500	-0.554	0.783	0.229
8:45160500-45161000	500	-0.644	0.812	0.168
8:46482500-46483000	500	-0.563	0.763	0.2
8:48658000-48658500	500	-0.572	0.739	0.167
8:48939500-48940000	500	-0.555	0.555	0
8:49396500-49397000	500	-0.833	0.833	0
8:50133000-50133500	500	-0.519	0.533	0.014
8:50877000-50877500	500	-0.523	0.835	0.312
8:51619000-51619500	500	-0.615	0.615	0
8:51739500-51740000	500	-0.606	0.673	0.067
8:52627000-52627500	500	-0.556	0.556	0
8:52634500-52635000	500	-0.549	0.591	0.042
8:53699000-53699500	500	-0.596	0.596	0
8:54112500-54113000	500	-0.623	0.901	0.278
8:54359500-54360000	500	-0.706	0.731	0.025
8:55191000-55191500	500	-0.562	0.836	0.274
8:57218500-57219000	500	-0.604	0.816	0.212
8:57551500-57552000	500	-0.749	0.749	0
8:57868500-57869000	500	-0.553	0.608	0.055
8:59382500-59383000	500	-0.514	0.826	0.312
8:59899500-59900000	500	-0.586	0.586	0
8:59909000-59909500	500	-0.51	0.736	0.226
8:59959500-59960000	500	-0.513	0.888	0.375
8:60931500-60932000	500	-0.58	0.866	0.286
8:60954500-60955000	500	0.506	0.325	0.831
8:62223000-62223500	500	-0.647	0.812	0.165
8:62393000-62393500	500	-0.584	0.772	0.188
8:63726000-63726500	500	-0.545	0.745	0.2
8:66184000-66184500	500	-0.541	0.724	0.183	(genebody,GRMZM2G314647),
8:67366500-67367000	500	-0.552	0.552	0	(genebody,GRMZM2G394007),
8:68846500-68847000	500	-0.539	0.954	0.415
8:69536000-69536500	500	-0.562	0.883	0.321
8:70279500-70280000	500	-0.503	0.903	0.4
8:70385500-70386000	500	-0.519	0.664	0.145
8:71021500-71022000	500	0.505	0.47	0.975
8:72641000-72641500	500	-0.844	0.877	0.033
8:73033000-73033500	500	-0.5	1	0.5
8:74676000-74676500	500	-0.528	0.708	0.18
8:75240000-75240500	500	-0.545	0.92	0.375
8:76858500-76859000	500	-0.505	0.674	0.169
8:77062000-77062500	500	-0.625	0.625	0
8:78008500-78009000	500	-0.577	0.813	0.236
8:78442500-78443000	500	-0.625	0.875	0.25
8:80201000-80201500	500	-0.513	0.513	0	(genebody,GRMZM2G008464),
8:80825500-80826000	500	-0.671	0.671	0
8:82988500-82989000	500	-0.552	0.844	0.292
8:83811500-83812000	500	-0.516	0.771	0.255
8:84838500-84839000	500	-0.528	0.903	0.375
8:87826000-87826500	500	0.516	0.109	0.625	(genebody,GRMZM5G805134),
8:88722000-88722500	500	-0.523	0.929	0.406
8:88787500-88788000	500	-0.584	0.836	0.252
8:90748000-90748500	500	-0.54	0.591	0.051
8:93096000-93096500	500	-0.572	0.822	0.25
8:94396500-94397000	500	-0.516	0.849	0.333
8:94410000-94410500	500	-0.517	0.593	0.076
8:96536500-96537000	500	-0.592	0.849	0.257
8:96604000-96604500	500	-0.512	0.858	0.346
8:99669500-99670000	500	-0.534	0.534	0
8:100111000-100111500	500	-0.625	0.625	0
8:100378000-100378500	500	0.6	0.25	0.85	(promoter,GRMZM2G026470),
8:101767000-101767500	500	-0.763	0.763	0
8:105060000-105060500	500	-0.559	0.917	0.358
8:105936000-105936500	500	-0.519	0.769	0.25
8:105949500-105950000	500	-0.539	0.824	0.285
8:109870000-109870500	500	-0.509	0.869	0.36
8:111960000-111960500	500	-0.511	0.758	0.247
8:112214500-112215000	500	-0.536	0.82	0.284
8:114888000-114888500	500	0.534	0.133	0.667
8:116317000-116317500	500	-0.502	0.862	0.36
8:116379500-116380000	500	-0.509	0.622	0.113	(genebody,GRMZM2G336908),
8:117053500-117054000	500	-0.67	0.889	0.219
8:117745000-117745500	500	-0.576	0.944	0.368
8:118973000-118973500	500	-0.555	0.887	0.332
8:120875500-120876000	500	-0.679	0.867	0.188
8:121791500-121792000	500	-0.583	1	0.417
8:122028500-122029000	500	-0.694	0.694	0
8:122610500-122611000	500	0.6	0.2	0.8
8:125817000-125817500	500	0.651	0	0.651
8:128826500-128827000	500	-0.623	0.623	0	(genebody,GRMZM2G121510),
8:129470500-129471000	500	0.609	0.391	1	(genebody,GRMZM2G065622),
8:130059500-130060000	500	-0.633	0.833	0.2
8:131310500-131311000	500	0.586	0.123	0.709
8:132733000-132733500	500	-0.688	0.688	0	(promoter,GRMZM2G005163),
8:133050500-133051000	500	-0.678	0.678	0
8:133478500-133479000	500	0.567	0.308	0.875
8:134586000-134586500	500	0.538	0.092	0.63	(genebody,GRMZM2G098031),
8:136893000-136893500	500	-0.506	0.906	0.4
8:139545000-139545500	500	-0.55	0.8	0.25	(promoter,GRMZM5G852378),
8:145371500-145372000	500	-0.56	0.94	0.38
8:147253000-147253500	500	-0.574	0.762	0.188	(promoter,AC187037.4),
8:147749500-147750000	500	-0.556	0.67	0.114
8:148602500-148603000	500	-0.661	0.975	0.314
8:149165000-149165500	500	-0.596	0.596	0
8:150499000-150499500	500	-0.775	0.9	0.125	(promoter,AC202181.3),
8:150970000-150970500	500	-0.558	0.829	0.271
8:151894000-151894500	500	-0.596	0.746	0.15
8:152439000-152439500	500	-0.755	0.755	0
8:152560000-152560500	500	-0.501	0.651	0.15
8:152576000-152576500	500	-0.624	0.871	0.247
8:154357500-154358000	500	0.55	0.25	0.8
8:157821000-157821500	500	-0.602	0.836	0.234
8:158273000-158273500	500	-0.557	0.807	0.25
8:162132500-162133000	500	-0.728	0.728	0
8:163482000-163482500	500	-0.528	0.768	0.24
8:163506500-163507000	500	0.526	0.355	0.881
8:168960000-168960500	500	0.562	0.188	0.75
8:171260500-171261000	500	-0.563	0.585	0.022	(promoter,GRMZM2G106250),
8:173123000-173123500	500	0.634	0.033	0.667
9:4283000-4283500	500	-0.512	0.812	0.3	(genebody,GRMZM2G435290),
9:5238500-5239000	500	-0.742	0.867	0.125
9:5726000-5726500	500	-0.5	1	0.5
9:11221500-11222000	500	-0.513	0.825	0.312	(promoter,GRMZM2G012863),
9:12327500-12328000	500	0.765	0.235	1
9:20437000-20437500	500	-0.583	1	0.417
9:20865500-20866000	500	-0.525	0.725	0.2
9:21684000-21684500	500	-0.505	0.894	0.389
9:23362500-23363000	500	-0.5	0.875	0.375	(genebody,GRMZM2G110158),
9:24891500-24892000	500	-0.553	0.603	0.05
9:26618000-26618500	500	-0.526	0.635	0.109	(genebody,GRMZM5G870176),
9:26674000-26674500	500	-0.508	0.82	0.312
9:27571000-27571500	500	-0.512	0.762	0.25
9:29307500-29308000	500	-0.526	0.682	0.156
9:30178000-30178500	500	-0.622	0.872	0.25
9:30660500-30661000	500	-0.542	0.756	0.214	(promoter,GRMZM2G033175),
9:31012000-31012500	500	-0.518	0.612	0.094
9:31828000-31828500	500	-0.637	0.751	0.114
9:31845000-31845500	500	-0.608	0.648	0.04
9:31917000-31917500	500	-0.647	0.897	0.25
9:34963000-34963500	500	-0.57	0.799	0.229
9:36460500-36461000	500	0.635	0.209	0.844
9:36856000-36856500	500	-0.523	0.796	0.273
9:37721500-37722000	500	-0.575	0.575	0
9:39946500-39947000	500	-0.565	0.678	0.113
9:40651000-40651500	500	-0.608	0.733	0.125
9:40838000-40838500	500	-0.525	0.9	0.375
9:42531000-42531500	500	-0.525	0.783	0.258
9:43506000-43506500	500	0.777	0.107	0.884
9:45101500-45102000	500	-0.643	0.726	0.083
9:45856000-45856500	500	-0.531	0.74	0.209
9:46033500-46034000	500	-0.592	0.967	0.375
9:46160000-46160500	500	-0.575	0.909	0.334
9:46483000-46483500	500	0.525	0.35	0.875
9:46804500-46805000	500	0.5	0.5	1
9:49176000-49176500	500	-0.546	0.87	0.324
9:50563500-50564000	500	-0.52	0.937	0.417
9:50580500-50581000	500	-0.625	0.855	0.23
9:52037000-52037500	500	-0.51	0.666	0.156
9:52546000-52546500	500	-0.66	0.715	0.055
9:52633500-52634000	500	-0.558	0.558	0
9:53489500-53490000	500	0.516	0.429	0.945
9:55918000-55918500	500	-0.618	0.868	0.25
9:56417500-56418000	500	-0.504	0.504	0
9:56678500-56679000	500	-0.554	0.585	0.031
9:57553000-57553500	500	-0.536	0.889	0.353
9:58178000-58178500	500	-0.539	0.844	0.305
9:58866000-58866500	500	-0.51	0.96	0.45
9:61299000-61299500	500	-0.542	0.65	0.108
9:61588000-61588500	500	-0.549	0.583	0.034
9:62061500-62062000	500	0.5	0.5	1
9:62948000-62948500	500	-0.544	0.669	0.125
9:63237500-63238000	500	-0.658	0.958	0.3
9:67636500-67637000	500	-0.584	0.917	0.333
9:67840500-67841000	500	-0.535	0.96	0.425
9:68017000-68017500	500	-0.562	1	0.438
9:69886000-69886500	500	-0.534	0.828	0.294
9:70665500-70666000	500	-0.581	0.646	0.065
9:71020500-71021000	500	-0.531	0.823	0.292
9:75254500-75255000	500	-0.572	0.922	0.35
9:76256500-76257000	500	-0.625	1	0.375
9:78744500-78745000	500	-0.56	0.785	0.225
9:79027000-79027500	500	-0.563	0.613	0.05
9:79454500-79455500	1000	-0.547	0.776	0.229
9:80405500-80406000	500	-0.645	0.645	0
9:80898500-80899000	500	-0.521	0.619	0.098
9:83084000-83084500	500	-0.512	0.803	0.291
9:84226000-84226500	500	-0.605	0.952	0.347
9:85281000-85281500	500	-0.606	0.648	0.042
9:85283000-85283500	500	-0.586	0.686	0.1
9:86244500-86245000	500	0.5	0.417	0.917
9:88844500-88845000	500	-0.547	0.964	0.417
9:89051500-89052000	500	0.55	0.25	0.8
9:89345500-89346000	500	0.523	0.253	0.776
9:92261000-92261500	500	-0.5	0.5	0
9:92780000-92780500	500	0.579	0.267	0.846
9:95755000-95755500	500	-0.53	0.885	0.355
9:96173500-96174000	500	-0.75	1	0.25
9:96985000-96985500	500	-0.525	0.549	0.024
9:97165000-97165500	500	-0.857	0.857	0
9:97313500-97314000	500	-0.583	0.583	0
9:98203500-98204000	500	-0.554	0.554	0	(promoter,GRMZM2G104347),
9:98522000-98522500	500	-0.563	0.938	0.375
9:100299500-100300000	500	-0.533	0.848	0.315	(promoter,GRMZM2G328578),(promoter,GRMZM2G029345),
9:101948500-101949000	500	-0.647	0.675	0.028
9:103018500-103019000	500	-0.521	0.686	0.165
9:103305000-103305500	500	-0.525	0.565	0.04
9:103677500-103678000	500	-0.627	0.877	0.25
9:104095000-104095500	500	-0.501	0.801	0.3
9:108349000-108349500	500	-0.533	0.845	0.312
9:109905000-109905500	500	-0.678	0.678	0
9:110171000-110171500	500	-0.603	0.803	0.2
9:110196000-110196500	500	-0.507	0.95	0.443
9:111329000-111329500	500	-0.764	0.929	0.165
9:114095000-114095500	500	-0.582	0.683	0.101
9:114540000-114540500	500	-0.695	0.715	0.02
9:114758500-114759000	500	-0.573	0.864	0.291
9:116055500-116056000	500	-0.562	1	0.438
9:119659000-119659500	500	-0.562	0.662	0.1
9:124361000-124361500	500	-0.551	0.551	0
9:124588500-124589000	500	-0.633	0.883	0.25
9:125666000-125666500	500	-0.569	0.902	0.333
9:127555000-127555500	500	-0.62	0.732	0.112	(promoter,GRMZM2G148969),
9:128958000-128958500	500	-0.681	0.806	0.125
9:129966000-129966500	500	-0.507	0.937	0.43
9:134181500-134182000	500	-0.589	0.689	0.1
9:135181500-135182000	500	-0.502	0.777	0.275
9:135682000-135682500	500	-0.534	0.6	0.066
9:141047500-141048000	500	-0.557	0.745	0.188
9:142246000-142246500	500	0.543	0.255	0.798	(genebody,GRMZM2G550865),
9:143479000-143479500	500	0.549	0.276	0.825	(genebody,GRMZM2G051138),
9:143985500-143986000	500	-0.502	0.638	0.136
9:144912500-144913000	500	-0.658	0.958	0.3
9:144922000-144922500	500	0.5	0.125	0.625
9:145195000-145195500	500	-0.578	0.971	0.393
9:145293500-145294000	500	-0.58	0.83	0.25	(promoter,GRMZM2G069726),
9:145803500-145804000	500	-0.512	0.762	0.25
9:145812000-145812500	500	-0.508	0.908	0.4
9:146191000-146191500	500	-0.54	0.832	0.292
9:146982000-146982500	500	-0.701	0.75	0.049
9:150464500-150465000	500	-0.504	0.6	0.096
9:150750000-150750500	500	-0.595	0.712	0.117
9:152538500-152539000	500	0.533	0.412	0.945
9:153221500-153222000	500	-0.545	0.625	0.08
9:154056000-154056500	500	-0.517	0.932	0.415
9:155018500-155019000	500	-0.538	0.788	0.25
MT:62500-63000	500	0.585	0.295	0.88	(genebody,GRMZM5G889299),

## Sheet: MseI-CHH
#DMR_coordinate	DMR_length	delta_methylation	tassel_pmt	shoot_pmt	Neighboring_genes
1:155500-156000	500	0.42	0.068	0.488
1:1683500-1684000	500	0.327	0.003	0.33
1:1784000-1784500	500	0.332	0.055	0.387
1:1854000-1854500	500	0.375	0	0.375
1:3389000-3389500	500	0.436	0.015	0.451
1:4145500-4146000	500	-0.365	0.365	0
1:5510000-5510500	500	-0.306	0.324	0.018
1:6224500-6225000	500	0.42	0.077	0.497
1:7192500-7193000	500	0.36	0.035	0.395	(promoter,GRMZM2G057158),
1:7708000-7708500	500	0.355	0.02	0.375
1:7952000-7952500	500	-0.367	0.45	0.083
1:8020000-8020500	500	-0.307	0.307	0
1:8515000-8515500	500	0.361	0.094	0.455
1:10090000-10091000	1000	0.322	0.075	0.397	(promoter,GRMZM2G339563),
1:10538000-10538500	500	0.385	0.104	0.489	(promoter,GRMZM2G028521),
1:13503000-13503500	500	0.65	0.031	0.681
1:14093000-14093500	500	0.345	0.071	0.416	(promoter,GRMZM2G124051),
1:15473000-15473500	500	0.381	0.001	0.382	(genebody,GRMZM2G022363),
1:16345500-16346000	500	0.417	0.139	0.556	(promoter,GRMZM2G064663),
1:16585500-16586000	500	0.312	0	0.312
1:17014000-17014500	500	0.371	0.151	0.522	(promoter,GRMZM2G000427),
1:19690000-19690500	500	0.349	0	0.349
1:21680500-21681000	500	0.387	0.156	0.543	(promoter,GRMZM2G415251),(promoter,GRMZM2G114234),
1:21754000-21754500	500	0.333	0.067	0.4
1:22973500-22974000	500	0.381	0.019	0.4
1:23567000-23567500	500	0.666	0.042	0.708	(promoter,GRMZM2G171073),
1:23594000-23594500	500	0.3	0.033	0.333
1:24600000-24600500	500	0.5	0	0.5	(genebody,GRMZM2G119150),
1:24672500-24673000	500	0.3	0	0.3
1:24739500-24740000	500	0.375	0.313	0.688	(promoter,GRMZM2G331638),
1:25187000-25187500	500	0.317	0.071	0.388
1:25409000-25409500	500	0.383	0.175	0.558	(promoter,GRMZM2G107815),
1:26197500-26198000	500	0.305	0.143	0.448	(promoter,GRMZM2G079823),
1:27118000-27118500	500	0.348	0.032	0.38	(genebody,AC208897.3),
1:27408500-27409000	500	0.441	0.022	0.463	(promoter,AC197545.3),
1:27861000-27861500	500	0.3	0.2	0.5	(promoter,GRMZM2G342685),
1:27961000-27961500	500	0.872	0.057	0.929
1:28637000-28637500	500	0.325	0.019	0.344	(genebody,GRMZM2G344416),
1:29024000-29024500	500	-0.33	0.33	0
1:31378500-31379000	500	0.458	0.147	0.605	(promoter,GRMZM2G096877),
1:32055500-32056000	500	0.417	0.031	0.448	(promoter,GRMZM2G152477),
1:33223500-33224000	500	0.329	0.176	0.505	(promoter,GRMZM2G346861),
1:33289500-33290000	500	0.944	0	0.944
1:33685000-33685500	500	0.417	0	0.417
1:33801000-33801500	500	-0.375	0.375	0
1:34587500-34588000	500	0.35	0.086	0.436
1:34867000-34867500	500	0.692	0	0.692
1:38127500-38128000	500	0.334	0.036	0.37	(genebody,GRMZM2G161452),
1:38451500-38452000	500	0.523	0.072	0.595
1:39119500-39120000	500	0.6	0	0.6	(promoter,GRMZM2G160506),
1:39805500-39806000	500	0.495	0	0.495	(promoter,GRMZM2G337425),
1:39929000-39929500	500	0.366	0.203	0.569
1:41378000-41378500	500	-0.6	0.8	0.2
1:44234500-44235000	500	0.464	0.026	0.49
1:44359500-44360000	500	0.513	0.09	0.603
1:44742000-44742500	500	0.901	0.043	0.944
1:45948500-45949000	500	0.38	0	0.38	(genebody,GRMZM2G007080),
1:46300500-46301000	500	0.316	0.009	0.325
1:46419000-46419500	500	-0.304	0.304	0
1:48650500-48651000	500	0.457	0.056	0.513
1:48687000-48687500	500	0.398	0.092	0.49	(promoter,GRMZM2G013783),
1:49391500-49392000	500	0.325	0	0.325
1:50625000-50625500	500	0.445	0.062	0.507	(promoter,GRMZM2G329040),
1:51409500-51410000	500	0.378	0.051	0.429
1:53412500-53413000	500	0.557	0	0.557
1:53416500-53417000	500	0.306	0.25	0.556
1:53661500-53662000	500	-0.429	0.429	0
1:56670500-56671000	500	0.39	0.01	0.4
1:57480500-57481000	500	0.301	0.08	0.381	(promoter,GRMZM2G158662),
1:57668500-57669000	500	0.353	0.202	0.555	(promoter,GRMZM5G828060),
1:57837000-57837500	500	0.503	0.001	0.504
1:58382000-58382500	500	0.33	0.058	0.388
1:60776000-60776500	500	0.317	0.334	0.651
1:62502000-62502500	500	0.333	0	0.333	(promoter,GRMZM2G108530),
1:62702500-62703000	500	0.405	0.025	0.43	(promoter,GRMZM2G140915),
1:64296500-64297000	500	-0.352	0.442	0.09
1:64973500-64974000	500	-0.335	0.335	0	(promoter,GRMZM2G127138),
1:66018000-66018500	500	0.353	0.077	0.43
1:66592000-66592500	500	0.375	0	0.375
1:66960500-66961000	500	0.39	0.138	0.528
1:67658000-67658500	500	0.301	0.006	0.307
1:68374500-68375000	500	0.306	0.252	0.558
1:69285000-69285500	500	0.31	0.19	0.5
1:69946000-69946500	500	0.569	0.014	0.583
1:70432000-70432500	500	0.458	0	0.458	(promoter,GRMZM2G048324),
1:71107500-71108000	500	-0.433	0.433	0
1:71155500-71156000	500	0.7	0	0.7	(promoter,GRMZM5G862467),
1:71596000-71596500	500	0.333	0	0.333
1:74782000-74782500	500	0.534	0	0.534	(promoter,GRMZM2G030955),
1:76184500-76185000	500	0.337	0.163	0.5
1:76565000-76565500	500	0.348	0.013	0.361
1:77926000-77926500	500	0.375	0	0.375	(genebody,GRMZM2G703644),
1:79735000-79735500	500	-0.301	0.301	0	(genebody,GRMZM2G044908),
1:86665000-86665500	500	0.641	0.047	0.688
1:87246500-87247000	500	-0.3	0.3	0	(promoter,GRMZM2G132144),
1:87777500-87778000	500	0.423	0.044	0.467	(promoter,GRMZM2G158682),
1:89677000-89677500	500	0.548	0.038	0.586
1:90226000-90226500	500	0.366	0.009	0.375
1:90752000-90752500	500	0.547	0.231	0.778
1:91655500-91656000	500	0.473	0.027	0.5
1:91977500-91978000	500	-0.417	0.5	0.083
1:92820500-92821000	500	0.326	0.027	0.353
1:93078000-93078500	500	0.37	0.077	0.447
1:94283500-94284000	500	0.423	0	0.423
1:95202000-95202500	500	0.3	0.026	0.326	(promoter,GRMZM2G007939),
1:96319500-96320000	500	0.326	0.011	0.337	(promoter,GRMZM2G070943),
1:97048500-97049000	500	0.631	0.15	0.781
1:102671000-102671500	500	0.3	0.012	0.312
1:103323000-103323500	500	0.928	0.072	1	(genebody,GRMZM2G070271),
1:107641500-107642000	500	-0.3	0.3	0
1:108128500-108129000	500	0.4	0	0.4	(promoter,GRMZM2G377373),
1:108129500-108130000	500	0.374	0.035	0.409	(promoter,GRMZM2G421934),(promoter,GRMZM2G377373),
1:109286000-109286500	500	-0.33	0.335	0.005
1:109663500-109664000	500	0.4	0.45	0.85
1:111557000-111557500	500	-0.3	0.3	0
1:113965000-113965500	500	0.302	0.018	0.32
1:115848500-115849000	500	0.4	0.1	0.5
1:116462000-116462500	500	0.464	0.043	0.507
1:118958500-118959000	500	-0.3	0.6	0.3
1:119667500-119668000	500	0.316	0.052	0.368
1:123718000-123718500	500	0.429	0	0.429
1:129700500-129701000	500	0.338	0.075	0.413
1:130090500-130091000	500	-0.3	0.3	0
1:136314500-136315000	500	0.382	0.047	0.429
1:136827000-136827500	500	-0.333	0.333	0
1:138377000-138377500	500	0.334	0.117	0.451	(promoter,GRMZM2G093524),
1:138637000-138637500	500	0.5	0	0.5
1:141273500-141274000	500	-0.36	0.519	0.159
1:144436000-144436500	500	0.363	0.066	0.429
1:147693500-147694000	500	0.4	0	0.4
1:149129500-149130000	500	-0.438	0.438	0	(promoter,GRMZM2G048883),
1:155015000-155015500	500	0.46	0.04	0.5
1:155690000-155690500	500	0.309	0.091	0.4	(promoter,GRMZM2G179325),
1:156501500-156502000	500	0.4	0	0.4
1:156505000-156505500	500	0.307	0.065	0.372	(promoter,GRMZM2G093736),
1:156541000-156541500	500	0.385	0.162	0.547
1:158333500-158334000	500	0.754	0.058	0.812	(genebody,GRMZM2G062788),
1:159102500-159103000	500	0.33	0	0.33
1:161808500-161809000	500	0.338	0.112	0.45
1:163160000-163160500	500	0.617	0.133	0.75
1:164050500-164051000	500	-0.432	0.432	0
1:164054500-164055000	500	0.714	0	0.714
1:165636000-165636500	500	-0.354	0.354	0
1:166790000-166790500	500	0.315	0.227	0.542
1:167018000-167018500	500	-0.3	0.336	0.036	(promoter,GRMZM2G099328),
1:170555000-170555500	500	0.315	0.205	0.52	(genebody,GRMZM2G079957),
1:172047000-172047500	500	0.429	0.058	0.487
1:172698000-172698500	500	0.407	0.022	0.429
1:172758000-172758500	500	0.394	0.048	0.442
1:173231000-173231500	500	0.492	0.126	0.618	(promoter,GRMZM2G003656),
1:173260000-173260500	500	0.588	0.062	0.65
1:174695000-174695500	500	0.308	0.09	0.398
1:176969000-176969500	500	0.329	0.203	0.532	(promoter,GRMZM2G168108),
1:177558500-177559000	500	0.362	0.02	0.382	(promoter,GRMZM2G013792),
1:178476500-178477000	500	-0.336	0.336	0
1:179746000-179746500	500	-0.366	0.366	0	(promoter,GRMZM2G059064),(promoter,GRMZM5G839017),
1:181220000-181220500	500	0.342	0.125	0.467
1:182132500-182133000	500	0.511	0.121	0.632	(promoter,GRMZM2G023313),
1:182925000-182925500	500	0.366	0.213	0.579
1:183559000-183560000	1000	0.378	0.004	0.382	(promoter,GRMZM2G037215),
1:187625000-187625500	500	0.8	0	0.8	(promoter,GRMZM2G132763),
1:188959500-188960000	500	0.532	0.045	0.577	(promoter,GRMZM2G467263),(promoter,GRMZM2G168669),
1:189515500-189516000	500	0.695	0	0.695
1:189626000-189626500	500	0.358	0.129	0.487	(genebody,GRMZM2G168893),
1:192508000-192508500	500	0.304	0.141	0.445
1:198973500-198974000	500	0.3	0	0.3
1:199427500-199428000	500	0.382	0	0.382
1:200863500-200864000	500	0.312	0.076	0.388
1:201215500-201216000	500	-0.417	0.417	0
1:201800000-201800500	500	0.329	0.171	0.5
1:204851000-204851500	500	0.42	0.018	0.438
1:206549000-206549500	500	-0.305	0.472	0.167
1:206767000-206767500	500	-0.381	0.381	0
1:209038000-209038500	500	0.386	0.052	0.438
1:210647500-210648000	500	-0.325	0.325	0	(promoter,GRMZM2G428554),
1:210788500-210789000	500	0.394	0.179	0.573	(genebody,GRMZM2G059397),
1:211484500-211485000	500	0.325	0.125	0.45	(promoter,GRMZM2G131165),
1:212450000-212450500	500	0.317	0	0.317
1:213276500-213277000	500	0.683	0.151	0.834
1:214902500-214903000	500	-0.312	0.312	0
1:214979000-214979500	500	0.522	0.093	0.615	(genebody,GRMZM2G124203),
1:217399000-217399500	500	0.84	0.018	0.858
1:217826000-217826500	500	0.391	0.053	0.444
1:217948000-217948500	500	0.311	0.151	0.462	(promoter,GRMZM2G149553),
1:222599000-222599500	500	0.362	0.079	0.441
1:223045500-223046000	500	0.318	0.166	0.484
1:223160500-223161000	500	0.544	0.056	0.6
1:223233000-223233500	500	0.375	0	0.375
1:223378000-223378500	500	0.473	0.071	0.544
1:223849000-223849500	500	0.4	0	0.4	(genebody,GRMZM2G181236),
1:224040000-224040500	500	0.338	0.079	0.417
1:224833000-224833500	500	0.374	0.138	0.512	(promoter,AC212023.4),
1:226447500-226448000	500	0.304	0.071	0.375
1:227843500-227844000	500	0.34	0.049	0.389
1:228075000-228075500	500	0.328	0.062	0.39	(promoter,AC225222.2),
1:228120500-228121000	500	0.312	0	0.312
1:229183000-229183500	500	0.353	0	0.353	(promoter,GRMZM2G160752),
1:230529000-230529500	500	0.32	0.046	0.366
1:230682500-230683000	500	0.355	0.013	0.368
1:230778000-230778500	500	0.383	0.057	0.44	(genebody,GRMZM2G153233),
1:230887500-230888000	500	0.4	0	0.4
1:231408500-231409000	500	-0.333	0.333	0
1:231525500-231526000	500	0.602	0	0.602
1:236033000-236033500	500	0.302	0.017	0.319	(genebody,GRMZM2G060742),
1:237147500-237148000	500	-0.44	0.44	0	(genebody,GRMZM2G036765),
1:237444000-237444500	500	0.569	0.004	0.573
1:237714500-237715000	500	0.445	0.281	0.726
1:238876000-238876500	500	0.371	0.162	0.533	(genebody,GRMZM2G000536),
1:240294000-240294500	500	0.368	0	0.368
1:241016000-241016500	500	0.375	0	0.375
1:241083000-241083500	500	-0.5	0.5	0
1:241359500-241360000	500	0.396	0.077	0.473
1:242116500-242117000	500	-0.301	0.322	0.021
1:242213500-242214000	500	-0.473	0.473	0	(genebody,GRMZM2G382077),
1:243271000-243271500	500	-0.375	0.375	0
1:243795500-243796000	500	-0.375	0.375	0
1:245276500-245277000	500	0.397	0.061	0.458	(promoter,GRMZM5G803556),
1:245962500-245963000	500	0.647	0.109	0.756
1:246012000-246012500	500	0.385	0.02	0.405	(genebody,AC217264.3),
1:246257500-246258000	500	0.353	0.064	0.417
1:246271500-246272000	500	0.304	0.029	0.333
1:246772500-246773000	500	0.5	0	0.5	(genebody,GRMZM2G146486),
1:247601500-247602000	500	0.815	0	0.815
1:249591000-249591500	500	0.654	0.231	0.885
1:250488500-250489000	500	0.52	0.15	0.67	(promoter,GRMZM2G070323),
1:251225500-251226000	500	0.302	0.05	0.352	(promoter,GRMZM2G103559),
1:251269500-251270000	500	0.333	0	0.333
1:253177000-253177500	500	-0.364	0.364	0
1:253252000-253252500	500	0.366	0.056	0.422	(promoter,GRMZM2G423538),
1:253375500-253376000	500	0.304	0	0.304	(promoter,GRMZM2G066067),
1:256057000-256057500	500	0.409	0	0.409	(genebody,GRMZM2G025680),
1:256356000-256356500	500	0.386	0.159	0.545
1:258154000-258154500	500	0.626	0.231	0.857	(promoter,GRMZM2G144813),
1:258670000-258670500	500	0.339	0.008	0.347
1:258987000-258987500	500	0.3	0	0.3
1:260603500-260604000	500	0.344	0.031	0.375
1:263718000-263718500	500	0.89	0.019	0.909	(genebody,GRMZM2G468740),
1:264695500-264696000	500	0.443	0.003	0.446	(promoter,GRMZM5G883222),
1:265815000-265815500	500	0.573	0.028	0.601
1:266763000-266763500	500	0.328	0.033	0.361
1:267058500-267059000	500	0.471	0.029	0.5	(promoter,GRMZM2G041818),
1:267068000-267068500	500	0.389	0.361	0.75	(promoter,GRMZM2G042040),
1:267275000-267275500	500	0.3	0.1	0.4
1:269561000-269561500	500	0.327	0.158	0.485	(genebody,GRMZM5G826838),
1:269562000-269562500	500	0.366	0.17	0.536	(genebody,GRMZM5G826838),
1:270764000-270764500	500	-0.416	0.446	0.03
1:271258500-271259000	500	0.381	0.011	0.392
1:271385000-271385500	500	-0.476	0.742	0.266
1:271518000-271518500	500	0.475	0.091	0.566
1:274478500-274479000	500	0.313	0.186	0.499
1:274918000-274918500	500	0.301	0.451	0.752
1:275005000-275005500	500	0.456	0.026	0.482
1:275059000-275059500	500	0.422	0.124	0.546	(promoter,GRMZM2G159295),
1:275586000-275586500	500	0.31	0.095	0.405
1:276380500-276381000	500	0.306	0.131	0.437
1:276483000-276483500	500	0.351	0.16	0.511	(promoter,GRMZM2G099907),
1:277295000-277296000	1000	0.771	0	0.771	(genebody,GRMZM2G032339),
1:279193000-279193500	500	0.56	0.174	0.734
1:280288000-280288500	500	0.36	0.092	0.452
1:281229500-281230000	500	0.302	0.062	0.364	(promoter,GRMZM2G085189),
1:281479000-281479500	500	-0.353	0.364	0.011
1:283264500-283265000	500	0.432	0.034	0.466	(promoter,AC193745.3),
1:284040500-284041000	500	-0.471	0.533	0.062	(promoter,GRMZM5G811069),
1:285223500-285224000	500	0.348	0.081	0.429
1:286435500-286436000	500	0.376	0.124	0.5	(genebody,GRMZM2G019799),
1:286437500-286438000	500	0.348	0	0.348	(promoter,GRMZM2G019799),
1:286527500-286528000	500	0.323	0.021	0.344
1:287366000-287366500	500	0.319	0.094	0.413
1:287664000-287664500	500	0.359	0.141	0.5	(promoter,GRMZM2G070381),
1:289544500-289545000	500	0.875	0	0.875	(promoter,GRMZM2G096486),
1:290277500-290278000	500	0.329	0.212	0.541
1:291802500-291803000	500	0.518	0.084	0.602	(promoter,GRMZM2G127404),
1:292304500-292305000	500	0.321	0.112	0.433
1:293598000-293598500	500	0.32	0.073	0.393
1:295547000-295547500	500	0.32	0.055	0.375
1:296344000-296344500	500	0.418	0.071	0.489	(genebody,GRMZM2G113250),
1:297225500-297226000	500	-0.305	0.333	0.028
1:297833000-297833500	500	0.313	0.073	0.386	(promoter,GRMZM2G016290),
1:298042000-298042500	500	-0.315	0.315	0	(promoter,GRMZM2G001661),
1:298868500-298869000	500	-0.374	0.374	0	(promoter,GRMZM2G115372),
1:299469000-299469500	500	0.4	0.036	0.436	(genebody,GRMZM2G023557),
1:301069000-301069500	500	0.395	0	0.395	(promoter,GRMZM2G122267),
10:2766000-2766500	500	-0.375	0.375	0	(promoter,GRMZM2G431714),
10:3706000-3706500	500	0.437	0.213	0.65	(promoter,GRMZM5G802403),(promoter,GRMZM2G443939),
10:4025500-4026000	500	0.336	0.071	0.407	(promoter,GRMZM2G441029),
10:4227000-4227500	500	0.345	0.105	0.45
10:4290000-4290500	500	0.308	0.077	0.385
10:4679500-4680000	500	0.547	0.024	0.571	(promoter,GRMZM2G003762),
10:4702500-4703000	500	0.322	0.08	0.402	(promoter,GRMZM2G004534),
10:5732500-5733000	500	0.332	0.055	0.387	(promoter,GRMZM6G534641),(promoter,GRMZM2G020446),
10:5850000-5850500	500	0.362	0.119	0.481
10:7477500-7478000	500	0.455	0	0.455	(genebody,GRMZM2G156490),
10:7926500-7927000	500	-0.376	0.467	0.091
10:8452000-8452500	500	-0.333	0.333	0
10:8814500-8815000	500	0.366	0.063	0.429	(promoter,GRMZM5G810047),
10:10615500-10616000	500	0.449	0.051	0.5
10:13190500-13191000	500	0.322	0	0.322	(genebody,GRMZM2G426486),
10:14762500-14763000	500	-0.476	0.476	0
10:14990000-14990500	500	0.448	0.086	0.534
10:16579000-16579500	500	-0.333	0.333	0
10:18680000-18680500	500	-0.393	0.393	0
10:18869500-18870000	500	0.355	0.062	0.417	(promoter,GRMZM2G115579),
10:23498500-23499000	500	0.355	0.017	0.372
10:23551500-23552000	500	0.375	0	0.375
10:25312500-25313000	500	0.445	0	0.445	(promoter,GRMZM2G056270),
10:27327500-27328500	1000	0.323	0.102	0.424
10:27466500-27467000	500	1	0	1	(promoter,GRMZM2G073860),
10:28657500-28658000	500	-0.302	0.35	0.048
10:32758500-32759000	500	0.485	0.015	0.5
10:36593000-36593500	500	0.382	0.03	0.412
10:40954500-40955000	500	0.35	0	0.35	(promoter,GRMZM2G357034),
10:47755500-47756000	500	0.317	0.26	0.577	(promoter,GRMZM2G146951),
10:49914500-49915000	500	0.385	0.098	0.483	(promoter,GRMZM2G102156),
10:53882000-53882500	500	0.385	0.013	0.398	(promoter,GRMZM2G390967),
10:59716500-59717000	500	0.522	0.289	0.811
10:59820500-59821000	500	0.376	0	0.376
10:63563500-63564000	500	0.342	0.103	0.445	(promoter,GRMZM2G009353),
10:65213000-65213500	500	0.525	0.031	0.556	(promoter,GRMZM2G173321),
10:66881000-66882000	1000	0.454	0	0.454
10:68737500-68738000	500	0.367	0	0.367	(promoter,GRMZM2G090594),
10:69367000-69367500	500	-0.585	0.585	0	(promoter,GRMZM2G084496),
10:70530500-70531000	500	0.344	0.038	0.382
10:72324000-72324500	500	0.342	0.102	0.444
10:72592500-72593000	500	0.309	0.091	0.4	(promoter,GRMZM2G141152),(promoter,GRMZM2G141150),
10:73761000-73761500	500	0.339	0.129	0.468	(promoter,GRMZM2G148316),
10:74219500-74220000	500	-0.302	0.438	0.136	(promoter,GRMZM2G380765),
10:76738000-76738500	500	0.383	0.093	0.476
10:77353500-77354000	500	-0.643	0.669	0.026
10:78405500-78406000	500	1	0	1
10:79710000-79710500	500	0.4	0	0.4
10:85329000-85329500	500	0.375	0	0.375
10:86427000-86427500	500	0.409	0.091	0.5	(promoter,GRMZM2G061135),
10:87202500-87203000	500	0.41	0.09	0.5
10:90015000-90015500	500	-0.351	0.422	0.071	(promoter,GRMZM2G063592),
10:91185500-91186000	500	-0.3	0.3	0	(promoter,GRMZM2G039381),
10:91725000-91725500	500	0.306	0.081	0.387
10:92200000-92200500	500	0.523	0.033	0.556
10:92858500-92859000	500	0.333	0	0.333
10:95934500-95935000	500	0.409	0.02	0.429
10:98091500-98092000	500	0.49	0	0.49
10:100703000-100703500	500	0.308	0.065	0.373
10:101905000-101905500	500	0.312	0	0.312
10:102590000-102590500	500	0.39	0.07	0.46
10:102840500-102841000	500	0.575	0	0.575
10:104154500-104155000	500	-0.304	0.304	0
10:104835500-104836000	500	0.337	0.094	0.431	(promoter,GRMZM2G003648),
10:105987500-105988000	500	0.559	0	0.559
10:108597000-108597500	500	-0.3	0.4	0.1	(genebody,GRMZM2G152708),(promoter,GRMZM2G453225),
10:109681000-109681500	500	0.455	0	0.455
10:110314500-110315000	500	0.333	0	0.333	(promoter,GRMZM2G153456),
10:110561000-110561500	500	0.344	0.056	0.4
10:110771500-110772000	500	0.35	0.159	0.509	(promoter,GRMZM2G103725),
10:112363500-112364000	500	0.384	0	0.384
10:113373500-113374000	500	0.314	0.169	0.483	(genebody,GRMZM2G103847),
10:115094500-115095000	500	0.318	0	0.318
10:115708000-115708500	500	0.351	0.099	0.45
10:115738000-115738500	500	0.444	0.004	0.448	(promoter,GRMZM2G329119),
10:117674500-117675000	500	0.339	0.004	0.343	(promoter,GRMZM2G333013),
10:118349000-118349500	500	0.377	0.082	0.459
10:118393000-118393500	500	0.437	0.063	0.5
10:118869500-118870000	500	0.467	0	0.467
10:120133500-120134000	500	0.466	0.034	0.5	(promoter,GRMZM2G024811),
10:121989000-121989500	500	0.597	0.052	0.649	(promoter,GRMZM2G143168),
10:122125000-122125500	500	0.375	0	0.375
10:123206000-123206500	500	0.311	0.286	0.597
10:123252000-123252500	500	0.411	0.089	0.5	(promoter,GRMZM2G107306),
10:126467000-126467500	500	0.423	0.13	0.553
10:126567000-126567500	500	0.353	0.072	0.425
10:126589500-126590000	500	0.429	0	0.429
10:127285500-127286000	500	0.411	0.336	0.747	(promoter,AC219061.2),(promoter,GRMZM2G018689),
10:127325500-127326000	500	0.375	0	0.375
10:127469500-127470000	500	-0.3	0.3	0
10:127591000-127591500	500	-0.329	0.357	0.028	(promoter,GRMZM2G105004),
10:128552000-128552500	500	0.305	0.056	0.361	(promoter,GRMZM2G000271),
10:129223000-129223500	500	0.359	0.119	0.478
10:129791500-129792000	500	0.367	0.133	0.5
10:130326500-130327000	500	-0.345	0.345	0	(genebody,GRMZM2G031660),
10:130747000-130747500	500	0.3	0.02	0.32	(promoter,AC206901.3),
10:130923000-130923500	500	0.454	0.26	0.714	(promoter,GRMZM5G896859),
10:130924500-130925000	500	0.438	0	0.438	(promoter,GRMZM5G896859),
10:132372000-132372500	500	-0.34	0.378	0.038
10:132525500-132526000	500	0.332	0.107	0.439
10:132849000-132849500	500	-0.333	0.333	0
10:133331000-133331500	500	0.313	0.02	0.333
10:133518000-133518500	500	0.4	0	0.4
10:135660000-135660500	500	0.401	0.099	0.5
10:136644000-136644500	500	0.314	0.186	0.5
10:139703000-139703500	500	-0.42	0.47	0.05
10:139865500-139866000	500	-0.5	0.5	0
10:142028500-142029000	500	0.42	0.261	0.681	(promoter,GRMZM2G145175),
10:143563500-143564000	500	0.622	0.066	0.688
10:144107000-144107500	500	0.398	0	0.398	(promoter,GRMZM2G136960),
10:144776000-144776500	500	0.323	0.14	0.463	(promoter,GRMZM2G076602),
10:146084500-146085000	500	0.435	0.048	0.483	(promoter,GRMZM2G067421),
10:146818000-146818500	500	0.33	0	0.33
10:147164500-147165000	500	0.331	0.028	0.359	(promoter,GRMZM2G475882),
10:147325000-147325500	500	0.542	0.075	0.617	(promoter,GRMZM2G092427),
10:147740000-147740500	500	0.555	0.056	0.611	(promoter,GRMZM2G406553),
10:147849500-147850000	500	0.349	0.067	0.416	(promoter,GRMZM2G142743),
10:148043000-148043500	500	0.301	0.126	0.427	(genebody,GRMZM2G074787),
10:148093500-148094000	500	0.318	0	0.318
10:148155000-148155500	500	0.534	0.233	0.767
10:148406000-148406500	500	0.324	0.066	0.39	(promoter,GRMZM2G104613),
2:1711500-1712000	500	0.334	0.034	0.368	(promoter,GRMZM2G702884),(genebody,GRMZM2G137596),
2:4318500-4319000	500	0.34	0.042	0.382
2:4439000-4439500	500	0.336	0.076	0.412
2:6715000-6715500	500	0.393	0	0.393	(promoter,AC202705.2),
2:6977500-6978000	500	0.368	0.132	0.5	(promoter,GRMZM2G106445),
2:7864000-7864500	500	0.425	0.072	0.497	(genebody,GRMZM2G169013),
2:8835000-8835500	500	-0.334	0.334	0
2:9101500-9102000	500	0.329	0.058	0.387
2:11767000-11767500	500	0.501	0.108	0.609	(promoter,GRMZM2G071832),
2:12124000-12124500	500	0.35	0.101	0.451	(promoter,GRMZM2G477019),
2:12868000-12868500	500	0.42	0.023	0.443
2:13334000-13334500	500	0.381	0.019	0.4
2:13395000-13395500	500	0.455	0	0.455
2:13640000-13640500	500	0.325	0.075	0.4
2:13656000-13656500	500	0.381	0.319	0.7	(promoter,GRMZM2G090332),
2:13661000-13661500	500	0.4	0	0.4
2:14470000-14470500	500	-1	1	0
2:14555500-14556000	500	0.356	0.093	0.449
2:14685500-14686000	500	0.353	0.075	0.428
2:15882000-15882500	500	0.402	0.064	0.466
2:16370500-16371000	500	0.446	0.254	0.7
2:16409500-16410000	500	0.385	0.095	0.48
2:16748000-16748500	500	0.307	0.101	0.408	(promoter,GRMZM2G081060),
2:17504000-17504500	500	0.438	0.121	0.559
2:18846000-18846500	500	0.323	0.077	0.4
2:18875500-18876000	500	0.413	0.143	0.556	(promoter,GRMZM2G087678),
2:19319000-19319500	500	0.356	0.104	0.46
2:19986500-19987000	500	0.407	0	0.407	(promoter,GRMZM2G170520),
2:20082500-20083000	500	0.4	0	0.4	(promoter,GRMZM2G158657),
2:20723500-20724000	500	-0.312	0.312	0
2:21041500-21042000	500	0.313	0.104	0.417	(promoter,GRMZM2G346982),
2:22040500-22041000	500	0.375	0	0.375
2:24290500-24291000	500	0.343	0.076	0.419	(promoter,GRMZM2G066820),
2:25287500-25288000	500	0.386	0.064	0.45	(genebody,GRMZM2G033379),
2:29296000-29296500	500	0.413	0.067	0.48	(promoter,GRMZM5G806726),
2:29893000-29893500	500	0.479	0	0.479	(promoter,GRMZM2G147256),
2:30904500-30905000	500	0.399	0.186	0.585	(promoter,GRMZM2G051932),
2:31174500-31175000	500	0.61	0.06	0.67	(promoter,GRMZM2G018756),
2:31214500-31215000	500	0.743	0.09	0.833	(promoter,GRMZM2G082191),
2:37232500-37233000	500	0.605	0.098	0.703
2:37316000-37316500	500	-0.49	0.49	0
2:38188000-38188500	500	0.338	0.128	0.466
2:38472000-38472500	500	0.667	0	0.667	(promoter,GRMZM2G139846),
2:39992500-39993000	500	-0.3	0.3	0
2:40152500-40153000	500	0.472	0.172	0.644
2:40171000-40171500	500	0.636	0	0.636
2:40425500-40426000	500	0.462	0.167	0.629
2:41713500-41714000	500	-0.376	0.458	0.082
2:41929000-41929500	500	-0.323	0.323	0	(genebody,GRMZM2G103116),
2:42117500-42118000	500	0.34	0.21	0.55
2:42129500-42130500	1000	0.422	0.059	0.481
2:42261000-42261500	500	0.381	0.087	0.468
2:42409500-42410000	500	-0.352	0.352	0
2:43412500-43413000	500	0.417	0.083	0.5	(promoter,GRMZM2G065073),
2:43573000-43573500	500	0.438	0	0.438
2:43657000-43657500	500	0.329	0.088	0.417
2:43998500-43999000	500	0.521	0.167	0.688	(promoter,GRMZM2G442523),
2:45007000-45007500	500	-0.313	0.438	0.125	(promoter,GRMZM2G015844),
2:45317500-45318000	500	-0.312	0.312	0
2:47553500-47554000	500	0.368	0.061	0.429	(promoter,GRMZM2G105469),
2:48230500-48231000	500	0.306	0.094	0.4
2:48801000-48801500	500	0.494	0.167	0.661
2:49290000-49290500	500	0.492	0.166	0.658	(promoter,GRMZM2G018223),
2:51507500-51508000	500	0.378	0.058	0.436
2:54135000-54135500	500	0.503	0.012	0.515
2:55092000-55092500	500	0.316	0.062	0.378
2:55869500-55870000	500	0.667	0	0.667
2:58591000-58591500	500	0.33	0	0.33
2:60123000-60123500	500	-0.625	0.687	0.062
2:60124500-60125000	500	0.606	0.144	0.75
2:60991500-60992000	500	-0.333	0.35	0.017
2:61139000-61139500	500	0.347	0.043	0.39
2:61385000-61385500	500	0.333	0	0.333
2:61545000-61545500	500	0.334	0.223	0.557
2:61560000-61560500	500	-0.354	0.375	0.021
2:61730000-61730500	500	0.332	0.168	0.5
2:61920500-61921000	500	0.301	0.11	0.411
2:62125500-62126000	500	0.363	0	0.363
2:62728500-62729000	500	0.367	0.008	0.375	(promoter,GRMZM2G041312),
2:62919000-62919500	500	0.44	0.074	0.514	(promoter,GRMZM2G032225),
2:63281500-63282000	500	0.4	0	0.4
2:64091500-64092000	500	-0.304	0.375	0.071
2:67289000-67289500	500	0.5	0	0.5
2:67664500-67665000	500	-0.333	0.333	0
2:70721000-70721500	500	0.349	0.051	0.4
2:75885500-75886000	500	0.573	0.012	0.585	(promoter,GRMZM2G137964),
2:79046500-79047000	500	0.5	0	0.5
2:79330000-79330500	500	-0.301	0.301	0	(genebody,GRMZM2G474153),
2:79398500-79399000	500	0.385	0.064	0.449	(promoter,GRMZM2G060942),
2:85254500-85255000	500	0.403	0.03	0.433	(genebody,GRMZM2G118697),
2:88353500-88354000	500	0.468	0.032	0.5	(promoter,GRMZM2G176274),
2:92203000-92203500	500	0.486	0.158	0.644	(promoter,GRMZM2G096281),
2:93480500-93481000	500	-0.3	0.3	0
2:94444000-94444500	500	-0.333	0.333	0
2:96654500-96655000	500	0.357	0	0.357
2:98688500-98689000	500	0.339	0.028	0.367
2:100457500-100458000	500	0.312	0	0.312	(promoter,GRMZM2G166888),
2:101974500-101975000	500	0.323	0.02	0.343
2:106194500-106195000	500	0.421	0.107	0.528	(promoter,GRMZM2G022876),(promoter,GRMZM2G453488),
2:106804000-106804500	500	-0.311	0.333	0.022
2:111249500-111250000	500	-0.5	0.5	0	(genebody,GRMZM2G015568),
2:111457000-111457500	500	0.313	0.065	0.378
2:114016500-114017000	500	-0.378	0.578	0.2
2:114500500-114501000	500	0.373	0.159	0.532
2:117010000-117010500	500	0.344	0.012	0.356
2:119223000-119223500	500	0.5	0	0.5
2:124229000-124229500	500	0.333	0	0.333	(promoter,GRMZM2G164074),
2:128231000-128231500	500	0.326	0.036	0.362	(genebody,AC203394.3),
2:128584000-128584500	500	-0.33	0.33	0
2:129217500-129218000	500	0.369	0.05	0.419
2:133178000-133178500	500	0.369	0.02	0.389
2:133454000-133454500	500	-0.309	0.325	0.016
2:134469500-134470000	500	0.349	0.301	0.65	(promoter,GRMZM2G111143),
2:136095500-136096000	500	-0.504	0.677	0.173
2:143336500-143337000	500	0.383	0.083	0.466
2:143656000-143656500	500	0.309	0.077	0.386
2:143872500-143873000	500	0.437	0.088	0.525
2:144157500-144158000	500	0.476	0.08	0.556
2:144494500-144495000	500	0.34	0.071	0.411
2:151389500-151390000	500	0.433	0.067	0.5
2:152929000-152929500	500	0.322	0.095	0.417
2:153477500-153478000	500	0.502	0.153	0.655	(promoter,GRMZM2G399740),
2:153661000-153661500	500	-0.343	0.377	0.034
2:153845500-153846000	500	0.439	0.115	0.554
2:157411000-157411500	500	0.341	0	0.341
2:160554000-160554500	500	0.438	0	0.438
2:163124500-163125000	500	0.309	0.069	0.378
2:163950500-163951000	500	0.833	0	0.833	(promoter,GRMZM2G161382),
2:164455500-164456000	500	0.314	0.023	0.337
2:165016500-165017000	500	0.306	0.111	0.417
2:165701000-165701500	500	0.5	0	0.5	(promoter,GRMZM2G386138),
2:167248000-167248500	500	0.594	0.156	0.75
2:171259500-171260000	500	0.371	0.072	0.443
2:175107000-175107500	500	0.331	0.044	0.375
2:175877000-175877500	500	-0.315	0.377	0.062
2:176425500-176426000	500	0.551	0.2	0.751	(promoter,AC193466.3),
2:177264500-177265000	500	0.529	0.071	0.6
2:177654500-177655000	500	0.398	0.078	0.476	(promoter,GRMZM2G161846),
2:179365500-179366000	500	0.733	0.1	0.833
2:182571000-182571500	500	0.333	0.029	0.362
2:185040000-185040500	500	0.547	0.092	0.639
2:187082500-187083000	500	0.306	0	0.306
2:188329000-188329500	500	0.917	0	0.917	(promoter,GRMZM2G009344),
2:189124500-189125000	500	-0.338	0.469	0.131
2:190019000-190019500	500	0.317	0.016	0.333
2:190141000-190141500	500	0.566	0.007	0.573	(promoter,GRMZM2G081017),
2:190146500-190147000	500	0.476	0.024	0.5
2:190365000-190365500	500	0.357	0.066	0.423	(promoter,GRMZM2G120091),
2:191466500-191467000	500	0.556	0	0.556	(promoter,GRMZM2G014313),
2:193812000-193812500	500	0.426	0.092	0.518	(genebody,GRMZM2G000692),
2:193822000-193822500	500	0.367	0.133	0.5	(genebody,GRMZM2G000665),
2:193945500-193946000	500	0.383	0.219	0.602
2:194273000-194273500	500	-0.372	0.464	0.092
2:196557000-196557500	500	0.536	0.172	0.708	(promoter,GRMZM2G130278),
2:197398000-197398500	500	0.332	0.079	0.411
2:198336500-198337000	500	0.512	0.121	0.633	(promoter,GRMZM2G315902),
2:199827000-199827500	500	-0.327	0.36	0.033
2:199864000-199864500	500	0.334	0.169	0.503	(promoter,GRMZM2G146745),
2:202073500-202074000	500	0.645	0.055	0.7
2:202325000-202325500	500	0.423	0	0.423	(promoter,GRMZM2G171628),
2:203709000-203709500	500	0.358	0.086	0.444	(genebody,GRMZM2G127729),
2:206506000-206506500	500	0.353	0.088	0.441
2:207920000-207920500	500	0.338	0.09	0.428	(promoter,AC194970.5),
2:208013000-208013500	500	0.46	0.04	0.5
2:208034000-208034500	500	-0.348	0.348	0
2:209298000-209298500	500	0.354	0.063	0.417
2:211301500-211302000	500	0.338	0.09	0.428
2:211632500-211633000	500	-0.4	0.4	0	(genebody,GRMZM2G096106),
2:211684500-211685000	500	-0.4	0.4	0
2:213854000-213855000	1000	0.499	0.238	0.737	(genebody,GRMZM2G075244),
2:214659000-214659500	500	0.329	0.06	0.389	(genebody,GRMZM2G022947),
2:215617000-215617500	500	0.375	0	0.375	(genebody,GRMZM2G166971),
2:216189000-216189500	500	0.609	0.141	0.75	(promoter,GRMZM2G131554),
2:216413500-216414000	500	0.315	0	0.315	(genebody,GRMZM2G459000),
2:216667000-216667500	500	-0.318	0.318	0
2:217515000-217515500	500	0.304	0.113	0.417	(promoter,GRMZM2G008444),
2:218330500-218331000	500	0.3	0.1	0.4	(promoter,GRMZM2G402307),
2:218844500-218845000	500	-0.356	0.356	0
2:219402500-219403000	500	-0.477	0.477	0
2:221365500-221366000	500	0.302	0.028	0.33
2:221746500-221747000	500	0.417	0	0.417	(promoter,GRMZM2G112839),
2:221982000-221982500	500	-0.557	0.667	0.11
2:224411000-224411500	500	0.624	0	0.624
2:224470500-224471000	500	0.355	0.158	0.513	(promoter,GRMZM2G056088),
2:224541000-224541500	500	-0.308	0.514	0.206	(genebody,GRMZM2G151336),
2:224901000-224901500	500	-0.364	0.364	0
2:225598500-225599000	500	0.576	0.189	0.765	(genebody,GRMZM2G107922),
2:225991000-225991500	500	0.348	0.097	0.445	(promoter,GRMZM2G448692),
2:227360500-227361500	1000	0.609	0.133	0.741	(promoter,GRMZM2G552706),
2:229439500-229440000	500	0.333	0	0.333
2:229815000-229815500	500	0.317	0	0.317	(promoter,GRMZM2G041642),
2:230727500-230728000	500	-0.362	0.362	0	(promoter,GRMZM2G346346),
2:230767500-230768000	500	0.338	0.091	0.429	(genebody,GRMZM2G437004),
2:231875500-231876000	500	0.332	0.043	0.375
2:232668500-232669000	500	0.338	0.037	0.375	(promoter,GRMZM2G092284),(promoter,GRMZM2G092327),
2:232779500-232780000	500	0.705	0.081	0.786	(promoter,GRMZM2G036034),
2:233005500-233006000	500	0.415	0.085	0.5
2:234092000-234092500	500	0.37	0.13	0.5
2:236046500-236047000	500	0.417	0.083	0.5
2:237010500-237011000	500	0.5	0	0.5
2:237249000-237249500	500	-0.387	0.405	0.018	(promoter,GRMZM2G146688),
2:237442000-237442500	500	0.467	0	0.467	(promoter,GRMZM2G345189),
3:2602500-2603000	500	-0.32	0.32	0
3:2954500-2955000	500	0.352	0.048	0.4	(promoter,GRMZM2G060991),(promoter,GRMZM2G060974),
3:3312000-3312500	500	0.381	0.037	0.418
3:3728500-3729000	500	-0.325	0.341	0.016
3:4163500-4164000	500	0.312	0	0.312	(genebody,GRMZM2G051043),
3:5301500-5302000	500	0.302	0.185	0.487
3:6427000-6427500	500	0.409	0.037	0.446
3:6958500-6959000	500	0.449	0.108	0.557
3:7217500-7218000	500	0.4	0	0.4
3:7941500-7942000	500	0.357	0.156	0.513	(promoter,GRMZM2G355572),
3:9043000-9043500	500	0.576	0.035	0.611	(promoter,GRMZM2G158194),
3:9044000-9045000	1000	0.422	0.009	0.431	(promoter,GRMZM2G158194),
3:9387000-9387500	500	0.333	0	0.333	(promoter,GRMZM5G871126),
3:9626500-9627000	500	0.358	0.071	0.429
3:9870500-9871000	500	0.346	0.154	0.5	(genebody,GRMZM5G820912),
3:10954000-10954500	500	0.316	0.084	0.4
3:12039500-12040000	500	0.319	0.056	0.375
3:17127500-17128000	500	0.33	0	0.33
3:17256000-17256500	500	0.318	0	0.318
3:17837000-17837500	500	0.375	0	0.375	(promoter,GRMZM2G030712),
3:18194500-18195000	500	0.432	0.148	0.58
3:18811000-18811500	500	0.405	0.137	0.542
3:18861000-18861500	500	0.3	0	0.3
3:19093000-19093500	500	0.392	0.044	0.436	(genebody,GRMZM2G451939),
3:19936500-19937000	500	0.406	0.094	0.5
3:19982500-19983000	500	0.438	0	0.438
3:20512500-20513500	1000	0.409	0.019	0.428
3:21472500-21473000	500	0.386	0.063	0.449	(promoter,GRMZM5G850019),
3:21694000-21694500	500	0.685	0.19	0.875
3:22654500-22655000	500	0.447	0.169	0.616
3:25341000-25341500	500	-0.333	0.333	0
3:25726500-25727000	500	0.365	0.066	0.431
3:26100500-26101000	500	0.303	0.025	0.328	(promoter,GRMZM2G175284),(promoter,GRMZM2G476699),
3:29175500-29176000	500	-0.56	0.57	0.01
3:30136500-30137000	500	0.303	0.232	0.535	(promoter,GRMZM2G169486),
3:31459500-31460000	500	0.447	0.087	0.534
3:32794000-32794500	500	0.552	0.05	0.602	(promoter,GRMZM2G470981),
3:33564000-33564500	500	0.512	0.144	0.656	(promoter,GRMZM2G031043),
3:34389000-34389500	500	0.371	0.111	0.482
3:36072500-36073000	500	0.515	0.199	0.714
3:36943000-36943500	500	0.753	0.056	0.809
3:37239500-37240000	500	0.511	0.16	0.671	(genebody,GRMZM2G028010),
3:38433000-38433500	500	0.308	0.053	0.361
3:40625000-40625500	500	0.436	0.11	0.546
3:40936500-40937000	500	-0.429	0.429	0
3:41240500-41241000	500	0.356	0.019	0.375
3:41769000-41769500	500	0.438	0	0.438
3:42244500-42245000	500	0.423	0.167	0.59	(promoter,GRMZM2G128895),
3:42607000-42607500	500	0.486	0.014	0.5
3:43358000-43358500	500	0.302	0.136	0.438
3:43760000-43760500	500	-0.3	0.3	0
3:43865000-43865500	500	0.414	0	0.414
3:44602500-44603000	500	0.5	0.235	0.735
3:44796500-44797000	500	0.306	0	0.306
3:48297500-48298000	500	-0.309	0.329	0.02
3:48932000-48932500	500	0.504	0.226	0.73	(promoter,GRMZM2G441444),(genebody,GRMZM2G441444),
3:50222500-50223000	500	-0.449	0.467	0.018
3:51361500-51362000	500	0.3	0.02	0.32
3:52411500-52412000	500	0.507	0.116	0.623
3:52710500-52711000	500	0.313	0.104	0.417
3:53981500-53982000	500	0.375	0	0.375	(promoter,GRMZM2G092661),
3:58154000-58154500	500	-0.306	0.435	0.129
3:59034500-59035000	500	0.438	0.062	0.5
3:62307500-62308000	500	-0.335	0.5	0.165
3:65196500-65197000	500	0.391	0.009	0.4
3:67990500-67991000	500	0.487	0.102	0.589
3:73792000-73792500	500	0.419	0.01	0.429
3:74925000-74925500	500	0.312	0	0.312
3:75151000-75151500	500	-0.412	0.412	0
3:76119500-76120000	500	0.313	0.087	0.4
3:78928500-78929000	500	-0.345	0.345	0
3:85826000-85826500	500	0.457	0.086	0.543
3:88933000-88933500	500	0.316	0.005	0.321
3:91300000-91300500	500	0.435	0.215	0.65
3:93097500-93098000	500	0.77	0.136	0.906
3:98153500-98154000	500	0.893	0	0.893	(genebody,GRMZM2G000076),
3:103842500-103843000	500	-0.317	0.4	0.083
3:104164000-104164500	500	-0.4	0.4	0
3:104908500-104909000	500	0.735	0.045	0.78
3:106745000-106745500	500	0.3	0	0.3
3:107566000-107566500	500	0.316	0.095	0.411
3:108250000-108250500	500	0.3	0.014	0.314
3:109614000-109614500	500	0.434	0.116	0.55
3:114105500-114106000	500	0.309	0.055	0.364	(promoter,GRMZM2G028665),
3:114806500-114807000	500	0.33	0.045	0.375
3:114913500-114914000	500	-0.353	0.353	0
3:115160500-115161000	500	0.397	0.041	0.438
3:115403500-115404000	500	-0.318	0.318	0
3:116309500-116310000	500	-0.319	0.375	0.056
3:118362000-118362500	500	0.3	0	0.3
3:119584500-119585000	500	-0.417	0.417	0
3:120414000-120414500	500	0.3	0.2	0.5
3:121769500-121770000	500	0.466	0	0.466
3:124157500-124158000	500	0.445	0.005	0.45
3:125352500-125353000	500	-0.375	0.375	0
3:125763500-125764000	500	0.387	0.089	0.476
3:128927500-128928000	500	0.333	0.258	0.591	(promoter,GRMZM2G122443),
3:128934500-128935000	500	0.497	0.183	0.68	(promoter,GRMZM2G122481),
3:131650500-131651000	500	-0.386	0.386	0
3:132710000-132710500	500	0.349	0.3	0.649	(genebody,GRMZM2G301663),
3:134792000-134792500	500	0.396	0.315	0.711	(promoter,GRMZM2G005205),
3:134899500-134900000	500	-0.332	0.332	0	(promoter,GRMZM2G512386),
3:137164000-137164500	500	0.4	0.017	0.417
3:138707500-138708000	500	0.318	0.071	0.389
3:139058500-139059000	500	0.631	0.105	0.736	(promoter,AC216010.3),
3:140792000-140792500	500	-0.388	0.468	0.08	(promoter,GRMZM2G010925),
3:142952000-142952500	500	0.381	0.098	0.479	(promoter,GRMZM2G172248),
3:146026000-146026500	500	0.416	0.001	0.417
3:146399500-146400000	500	0.475	0.025	0.5
3:147673000-147673500	500	0.303	0.018	0.321
3:148314500-148315000	500	0.317	0.046	0.363
3:148318500-148319000	500	0.875	0.125	1	(genebody,GRMZM2G099875),
3:149019500-149020000	500	-0.49	0.601	0.111	(genebody,GRMZM2G367026),
3:150655000-150655500	500	0.318	0	0.318
3:154220500-154221000	500	0.45	0.005	0.455
3:154924000-154924500	500	0.384	0.08	0.464
3:154925000-154925500	500	0.414	0.114	0.528
3:156099000-156099500	500	0.429	0	0.429	(genebody,GRMZM2G092679),
3:157058500-157059000	500	0.349	0.05	0.399	(promoter,GRMZM5G898668),
3:157611000-157611500	500	0.419	0.127	0.546	(promoter,GRMZM2G701861),
3:158091500-158092000	500	0.379	0.021	0.4
3:159080000-159080500	500	0.51	0.092	0.602
3:159285000-159285500	500	0.463	0.037	0.5
3:159419000-159419500	500	0.431	0.033	0.464
3:159728000-159728500	500	0.306	0.03	0.336
3:162477500-162478000	500	0.355	0.164	0.519	(promoter,GRMZM2G054713),
3:162736000-162736500	500	0.441	0.025	0.466
3:164219500-164220000	500	-0.421	0.421	0	(genebody,GRMZM2G366117),
3:164419500-164420000	500	-0.304	0.479	0.175	(promoter,GRMZM2G057044),
3:165498000-165498500	500	0.396	0.221	0.617	(promoter,GRMZM2G321810),
3:165512500-165513000	500	-0.31	0.31	0	(genebody,GRMZM2G025451),
3:165521500-165522000	500	0.467	0.215	0.682
3:168565500-168566000	500	-0.5	0.5	0
3:169856000-169856500	500	-0.375	0.375	0
3:170948500-170949000	500	0.359	0.141	0.5
3:171421500-171422000	500	0.427	0.084	0.511
3:171686000-171686500	500	0.347	0.033	0.38	(genebody,GRMZM2G100454),
3:173426500-173427500	1000	0.393	0.04	0.432	(promoter,GRMZM2G452630),(genebody,GRMZM2G343218),
3:173827000-173827500	500	-0.353	0.375	0.022
3:174312500-174313000	500	0.309	0.191	0.5
3:174384500-174385000	500	0.358	0.309	0.667	(promoter,GRMZM2G004653),
3:175324500-175325000	500	0.964	0	0.964	(promoter,GRMZM2G056495),
3:176577000-176577500	500	0.504	0.096	0.6	(genebody,GRMZM2G141647),
3:178046000-178046500	500	0.434	0.055	0.489	(genebody,GRMZM2G128918),
3:178093500-178094000	500	0.533	0.283	0.816
3:178231500-178232000	500	0.43	0.071	0.501	(promoter,GRMZM2G083195),
3:178424000-178424500	500	0.316	0.014	0.33
3:178579500-178580000	500	0.346	0.121	0.467
3:178782000-178782500	500	0.464	0	0.464
3:178830000-178830500	500	0.356	0.183	0.539
3:178865000-178865500	500	-0.384	0.488	0.104	(promoter,GRMZM5G814089),(genebody,GRMZM6G741210),
3:179556500-179557000	500	-0.313	0.313	0
3:179783000-179783500	500	0.376	0.124	0.5	(promoter,GRMZM2G119300),
3:180566000-180566500	500	0.496	0.091	0.587	(promoter,GRMZM2G064948),
3:184714500-184715000	500	0.523	0.026	0.549
3:186091000-186091500	500	0.479	0.032	0.511
3:186843500-186844000	500	0.709	0.166	0.875	(genebody,GRMZM2G460866),(promoter,GRMZM2G460860),
3:187085000-187085500	500	0.665	0.28	0.945
3:187805500-187806000	500	-0.343	0.343	0
3:188375000-188375500	500	0.379	0.121	0.5	(promoter,GRMZM2G047021),
3:189880000-189880500	500	0.49	0.206	0.696	(genebody,GRMZM2G022934),
3:189908000-189908500	500	-0.371	0.44	0.069	(promoter,GRMZM2G321839),
3:190279500-190280000	500	0.668	0	0.668
3:190503500-190504000	500	0.37	0	0.37
3:192100500-192101000	500	0.32	0.029	0.349
3:192102000-192102500	500	0.582	0.085	0.667
3:192567500-192568000	500	-0.352	0.597	0.245	(promoter,GRMZM2G045128),
3:193476000-193476500	500	-0.322	0.347	0.025
3:194123000-194123500	500	0.356	0.008	0.364
3:195097500-195098000	500	0.373	0.377	0.75
3:195716500-195717000	500	-0.309	0.406	0.097	(genebody,GRMZM2G162175),
3:195796500-195797000	500	-0.318	0.383	0.065
3:196501000-196501500	500	0.379	0	0.379
3:196510000-196510500	500	0.367	0.217	0.584	(promoter,GRMZM2G052776),
3:196668500-196669000	500	0.521	0	0.521	(promoter,GRMZM2G055857),
3:198641500-198642000	500	0.437	0.213	0.65	(promoter,GRMZM2G042723),(promoter,GRMZM2G042548),
3:201388500-201389000	500	0.418	0.11	0.528
3:201843000-201843500	500	0.319	0.014	0.333	(genebody,GRMZM5G828603),
3:202094500-202095000	500	0.312	0.126	0.438
3:204577500-204578000	500	-0.429	0.5	0.071
3:205452500-205453000	500	-0.35	0.35	0	(promoter,GRMZM2G165099),
3:207101500-207102000	500	0.384	0.167	0.551
3:207211500-207212000	500	0.3	0	0.3
3:207329000-207329500	500	0.599	0.047	0.646
3:207701500-207702000	500	0.5	0	0.5	(promoter,GRMZM2G041275),
3:207901000-207901500	500	-0.322	0.375	0.053
3:208126000-208126500	500	0.505	0.039	0.544	(promoter,GRMZM2G054715),
3:208138000-208138500	500	0.338	0.081	0.419	(promoter,GRMZM2G054663),(promoter,GRMZM2G054470),
3:208488000-208488500	500	0.52	0.083	0.603	(promoter,GRMZM2G452807),
3:209736500-209737000	500	-0.568	0.568	0
3:209933000-209933500	500	0.328	0.083	0.411	(promoter,GRMZM2G034526),
3:210781500-210782000	500	0.415	0.085	0.5
3:212058000-212058500	500	0.315	0.141	0.456	(promoter,GRMZM2G152686),
3:212523500-212524000	500	0.351	0.044	0.395
3:212791000-212791500	500	0.341	0.058	0.399
3:213877500-213878000	500	0.46	0.11	0.57
3:214202500-214203000	500	0.48	0.19	0.67	(promoter,GRMZM2G375602),
3:214298500-214299000	500	0.329	0.079	0.408	(genebody,GRMZM2G021807),
3:214551500-214552000	500	0.312	0	0.312	(promoter,GRMZM2G064473),
3:216631500-216632000	500	0.5	0	0.5
3:216676000-216676500	500	0.316	0.017	0.333	(genebody,GRMZM2G105604),
3:216874500-216875500	1000	0.343	0.051	0.394	(promoter,GRMZM2G364528),
3:217435000-217435500	500	0.591	0.159	0.75
3:217771500-217772000	500	0.462	0.039	0.501	(promoter,GRMZM2G041015),
3:217793500-217794000	500	-0.471	0.5	0.029
3:218101500-218102000	500	0.485	0.041	0.526
3:218916000-218916500	500	-0.458	0.458	0
3:224487500-224488000	500	0.364	0.102	0.466
3:225282500-225283000	500	-0.334	0.375	0.041
3:225968500-225969000	500	0.48	0.02	0.5	(promoter,GRMZM2G093098),
3:227116500-227117000	500	0.3	0	0.3
3:227518000-227518500	500	0.541	0.027	0.568
4:516000-516500	500	0.436	0.014	0.45	(promoter,GRMZM2G018254),
4:691000-691500	500	0.307	0.205	0.512	(promoter,GRMZM2G162282),
4:1075000-1075500	500	0.343	0.083	0.426	(promoter,GRMZM2G164224),
4:3307500-3308000	500	0.358	0.023	0.381
4:3494500-3495000	500	0.406	0.15	0.556
4:3700500-3701000	500	0.471	0.192	0.663
4:5021000-5021500	500	0.763	0	0.763
4:6243000-6243500	500	0.389	0	0.389
4:6615000-6615500	500	-0.455	0.65	0.195	(promoter,GRMZM2G133756),
4:6629000-6629500	500	-0.7	0.7	0	(promoter,GRMZM2G133781),
4:7264000-7264500	500	0.417	0	0.417	(promoter,GRMZM2G403636),
4:7507000-7507500	500	-0.58	0.64	0.06
4:15847000-15847500	500	0.365	0.042	0.407
4:22302000-22302500	500	-0.375	0.75	0.375
4:23578000-23578500	500	0.322	0.121	0.443
4:27336500-27337000	500	0.303	0.119	0.422
4:28693000-28693500	500	0.333	0	0.333
4:29159500-29160000	500	0.5	0	0.5
4:29584500-29585000	500	0.346	0.054	0.4
4:32171500-32172000	500	0.33	0.078	0.408	(promoter,AC203909.3),
4:32849500-32850000	500	0.375	0	0.375	(promoter,GRMZM2G152573),
4:34686000-34686500	500	0.607	0.176	0.783	(promoter,GRMZM2G072350),
4:35788500-35789000	500	0.39	0	0.39
4:36164500-36165000	500	0.429	0	0.429
4:36235500-36236000	500	0.875	0.125	1	(promoter,GRMZM2G111247),
4:36911000-36911500	500	-0.427	0.552	0.125	(genebody,GRMZM2G046743),
4:38578500-38579000	500	0.322	0.165	0.487	(promoter,GRMZM2G123246),
4:39258000-39258500	500	0.369	0.306	0.675	(promoter,GRMZM2G318860),
4:44531000-44531500	500	0.491	0.115	0.606
4:44836000-44836500	500	0.358	0.071	0.429
4:45099500-45100000	500	0.318	0	0.318
4:45292000-45292500	500	0.794	0.095	0.889	(promoter,GRMZM2G071575),
4:48589000-48589500	500	0.5	0	0.5	(promoter,GRMZM2G051311),
4:49351000-49351500	500	0.34	0.045	0.385
4:51144500-51145000	500	0.324	0	0.324
4:56297000-56297500	500	0.391	0.053	0.444
4:58692000-58692500	500	0.368	0.007	0.375
4:60881000-60881500	500	0.31	0.035	0.345
4:61072000-61072500	500	0.344	0	0.344
4:62818000-62818500	500	0.34	0.048	0.388	(promoter,GRMZM2G354373),
4:63858500-63859000	500	-0.39	0.39	0
4:64228000-64228500	500	0.415	0	0.415	(promoter,GRMZM2G045854),
4:66162500-66163000	500	-0.32	0.32	0
4:66507000-66507500	500	0.334	0.083	0.417
4:70272500-70273000	500	0.32	0.055	0.375
4:71081500-71082000	500	0.414	0.086	0.5	(promoter,GRMZM2G180547),
4:72091000-72091500	500	0.417	0	0.417
4:86542000-86542500	500	0.343	0.014	0.357
4:88106000-88106500	500	0.318	0	0.318
4:89877000-89877500	500	-0.333	0.333	0
4:93513000-93513500	500	0.5	0	0.5
4:97559000-97559500	500	0.305	0.01	0.315	(promoter,GRMZM2G006507),
4:103425500-103426000	500	0.333	0	0.333
4:103567500-103568000	500	-0.307	0.352	0.045	(promoter,GRMZM2G147123),
4:108109000-108109500	500	0.413	0.071	0.484
4:113617500-113618000	500	0.5	0	0.5
4:113877000-113877500	500	0.359	0.107	0.466	(promoter,GRMZM2G120784),
4:114301000-114301500	500	0.375	0	0.375	(genebody,GRMZM2G056442),
4:116003500-116004000	500	-0.3	0.3	0
4:118969500-118970000	500	0.35	0.185	0.535
4:119110000-119110500	500	0.389	0	0.389
4:120250500-120251000	500	0.775	0.1	0.875
4:120915500-120916000	500	0.323	0.259	0.582	(promoter,GRMZM2G032314),
4:129561500-129562000	500	0.311	0.015	0.326	(genebody,GRMZM2G159691),
4:131204000-131204500	500	0.347	0.056	0.403	(promoter,GRMZM2G407996),
4:131283000-131283500	500	0.342	0.158	0.5	(promoter,GRMZM2G063792),
4:133160500-133161000	500	0.303	0.005	0.308
4:133177000-133177500	500	0.48	0.058	0.538
4:134038000-134038500	500	0.325	0.017	0.342	(promoter,GRMZM2G019450),
4:134951000-134951500	500	0.478	0.016	0.494
4:135162000-135162500	500	0.441	0.093	0.534
4:138823500-138824000	500	-0.421	0.421	0
4:141124000-141124500	500	0.349	0.175	0.524	(promoter,GRMZM2G047167),
4:143747000-143747500	500	0.317	0.132	0.449
4:144328500-144329000	500	0.374	0.096	0.47
4:145271500-145272000	500	0.737	0.063	0.8
4:145896000-145896500	500	0.386	0.049	0.435
4:145897000-145897500	500	0.399	0.034	0.433	(genebody,GRMZM2G149272),
4:149079500-149080000	500	-0.48	0.6	0.12
4:149804500-149805000	500	0.333	0	0.333
4:149927000-149927500	500	0.422	0.12	0.542
4:150743500-150744000	500	0.301	0.044	0.345
4:153284000-153284500	500	0.32	0.158	0.478
4:153656500-153657000	500	-0.302	0.302	0
4:155560500-155561000	500	0.34	0.002	0.342
4:155865000-155865500	500	0.42	0.023	0.443	(promoter,GRMZM2G118693),
4:157868500-157869000	500	0.312	0.188	0.5
4:158364500-158365000	500	0.345	0.155	0.5	(promoter,GRMZM2G066615),
4:158734500-158735000	500	0.312	0	0.312	(promoter,GRMZM2G012242),
4:158990500-158991000	500	-0.4	0.4	0
4:159230500-159231000	500	0.365	0.02	0.385
4:161463000-161463500	500	0.3	0	0.3	(promoter,GRMZM2G137696),
4:161578500-161579000	500	-0.3	0.5	0.2
4:163803500-163804500	1000	0.406	0.095	0.501	(promoter,GRMZM2G135182),
4:165726500-165727000	500	-0.329	0.406	0.077	(genebody,GRMZM2G122715),
4:167352500-167353000	500	0.392	0.143	0.535	(promoter,GRMZM2G493160),
4:167418500-167419000	500	0.321	0.083	0.404
4:169771500-169772000	500	0.581	0.044	0.625	(promoter,GRMZM2G140033),
4:170062000-170062500	500	-0.357	0.357	0	(promoter,GRMZM2G101754),
4:170737500-170738000	500	0.429	0	0.429
4:170955500-170956000	500	0.357	0	0.357
4:171937000-171937500	500	0.3	0	0.3
4:172712500-172713000	500	0.439	0.029	0.468	(promoter,GRMZM2G130002),
4:173399500-173400000	500	0.332	0.141	0.473	(promoter,GRMZM2G125823),
4:173586500-173587000	500	0.663	0.011	0.674
4:174751500-174752000	500	0.333	0	0.333
4:174795500-174796000	500	0.334	0.01	0.344	(genebody,GRMZM2G135073),
4:175254500-175255000	500	0.374	0.258	0.632	(promoter,GRMZM2G377020),
4:176285000-176285500	500	0.5	0	0.5
4:176377000-176377500	500	0.4	0.4	0.8	(promoter,GRMZM2G064537),
4:178093500-178094000	500	0.313	0.054	0.367
4:178689000-178689500	500	0.321	0.012	0.333
4:178691500-178692000	500	0.554	0.226	0.78	(promoter,GRMZM2G015912),
4:179739500-179740000	500	-0.411	0.844	0.433
4:180075500-180076000	500	0.309	0.191	0.5
4:181916500-181917000	500	0.46	0.145	0.605	(promoter,GRMZM2G041959),
4:182097000-182097500	500	-0.336	0.35	0.014	(promoter,GRMZM2G082184),
4:184460000-184460500	500	0.35	0	0.35	(promoter,GRMZM2G070312),
4:187449000-187449500	500	0.371	0.196	0.567	(promoter,GRMZM2G055467),
4:187529000-187529500	500	-0.337	0.35	0.013
4:187700500-187701000	500	-0.332	0.332	0
4:189834500-189835000	500	0.321	0.088	0.409
4:190722000-190722500	500	0.354	0.131	0.485
4:191533000-191533500	500	0.375	0.125	0.5	(promoter,GRMZM2G067830),
4:193027500-193028000	500	0.333	0	0.333
4:193872500-193873000	500	0.32	0	0.32
4:194020500-194021000	500	-0.3	0.3	0
4:194289500-194290000	500	0.349	0.318	0.667
4:195938500-195939000	500	0.885	0.032	0.917	(promoter,GRMZM2G406552),
4:196154000-196154500	500	0.329	0.021	0.35
4:196547000-196547500	500	0.323	0.177	0.5
4:197364000-197364500	500	0.334	0.016	0.35
4:197977000-197977500	500	0.632	0	0.632
4:198265000-198265500	500	0.363	0.165	0.528	(promoter,GRMZM2G034024),
4:198293000-198293500	500	-0.344	0.411	0.067	(promoter,GRMZM2G067555),
4:198369000-198369500	500	-0.455	0.655	0.2
4:201647500-201648000	500	0.332	0	0.332	(promoter,GRMZM2G319123),
4:203275000-203275500	500	-0.5	0.5	0
4:204386000-204386500	500	-0.3	0.3	0
4:204908500-204909000	500	0.3	0	0.3
4:206287500-206288000	500	0.385	0	0.385
4:207166000-207166500	500	0.357	0	0.357
4:209072000-209072500	500	0.386	0.074	0.46
4:210152500-210153000	500	0.31	0.056	0.366	(genebody,GRMZM2G141584),
4:211014000-211014500	500	0.302	0	0.302
4:211966000-211966500	500	0.35	0.025	0.375
4:212298500-212299000	500	0.429	0.071	0.5
4:213579000-213579500	500	0.37	0	0.37
4:214303000-214303500	500	0.818	0.057	0.875	(genebody,GRMZM2G051502),
4:217628500-217629000	500	-0.404	0.404	0	(genebody,GRMZM2G481440),
4:217672000-217672500	500	0.306	0.09	0.396
4:219270000-219270500	500	0.535	0.05	0.585
4:223593000-223593500	500	0.622	0.045	0.667	(promoter,GRMZM2G356034),
4:225983000-225983500	500	0.336	0.081	0.417	(genebody,GRMZM2G066269),
4:225986000-225986500	500	-0.319	0.319	0
4:226707500-226708000	500	0.325	0.015	0.34
4:227650000-227650500	500	0.32	0.399	0.719
4:231676000-231676500	500	0.366	0.023	0.389
4:232262000-232262500	500	0.339	0.018	0.357
4:232593500-232594000	500	0.363	0.09	0.453
4:232678000-232678500	500	0.466	0.034	0.5	(genebody,GRMZM5G876003),
4:235266500-235267000	500	0.382	0	0.382	(genebody,GRMZM2G104419),
4:235623000-235623500	500	0.471	0.053	0.524
4:235773500-235774000	500	-0.409	0.429	0.02
4:237024000-237024500	500	0.326	0.175	0.501	(promoter,GRMZM2G028980),
4:237573000-237573500	500	0.326	0.013	0.339	(promoter,GRMZM2G012262),
4:240762000-240762500	500	0.45	0.149	0.599	(genebody,GRMZM2G457630),
4:241365000-241365500	500	0.364	0.136	0.5
4:241600500-241601000	500	0.353	0	0.353
5:1314500-1315000	500	0.39	0.195	0.585	(promoter,GRMZM2G069916),
5:1356500-1357000	500	-0.377	0.532	0.155	(promoter,GRMZM2G138676),
5:2271000-2271500	500	0.363	0.195	0.558	(promoter,GRMZM2G144024),
5:2314500-2315000	500	-0.324	0.429	0.105	(promoter,GRMZM2G144109),
5:2494000-2494500	500	0.302	0.255	0.557	(promoter,GRMZM2G119186),
5:3141500-3142000	500	0.363	0.148	0.511	(promoter,GRMZM2G038075),
5:3434000-3434500	500	0.381	0.119	0.5	(promoter,AC210013.4),
5:3479000-3479500	500	0.384	0.026	0.41	(genebody,AC210013.4),
5:4300500-4301000	500	0.367	0.333	0.7
5:4321000-4321500	500	0.362	0.063	0.425	(promoter,GRMZM2G099491),
5:4690500-4691000	500	0.597	0.125	0.722	(promoter,GRMZM2G028218),
5:4923000-4923500	500	0.498	0.091	0.589
5:5347500-5348000	500	0.554	0	0.554	(promoter,GRMZM2G159711),
5:5811000-5811500	500	-0.312	0.312	0	(promoter,GRMZM2G052423),
5:6120000-6120500	500	0.511	0.049	0.56
5:6995000-6995500	500	0.375	0	0.375	(genebody,GRMZM2G553379),
5:7259500-7260000	500	0.34	0.003	0.343
5:8462500-8463000	500	0.511	0.011	0.522	(genebody,GRMZM2G065896),
5:8631500-8632000	500	0.445	0.128	0.573	(promoter,GRMZM5G839349),
5:8824500-8825000	500	0.333	0.053	0.386	(promoter,GRMZM2G019958),
5:10022500-10023000	500	0.337	0.08	0.417
5:11494500-11495000	500	0.373	0.054	0.427	(promoter,GRMZM2G177942),
5:12706500-12707000	500	0.317	0.033	0.35	(genebody,GRMZM2G367411),
5:13049500-13050000	500	0.365	0	0.365
5:13316500-13317000	500	0.369	0	0.369	(genebody,GRMZM2G122251),
5:14406000-14406500	500	0.633	0	0.633
5:16864000-16865000	1000	-0.393	0.412	0.019
5:17581500-17582000	500	0.338	0.107	0.445
5:19915000-19915500	500	0.326	0.106	0.432	(genebody,GRMZM2G001724),
5:20632500-20633000	500	0.33	0.005	0.335
5:21362000-21362500	500	0.359	0.168	0.527	(promoter,GRMZM5G851862),
5:21852500-21853000	500	0.358	0.071	0.429	(promoter,GRMZM2G344573),
5:22009000-22009500	500	0.492	0	0.492	(promoter,GRMZM2G059013),
5:22020500-22021000	500	0.475	0.051	0.526
5:22375000-22375500	500	-0.495	0.64	0.145	(promoter,GRMZM2G166719),
5:23515500-23516000	500	0.375	0	0.375
5:23903000-23903500	500	0.433	0.103	0.536
5:24016500-24017500	1000	0.326	0.175	0.501
5:24965500-24966000	500	0.424	0.076	0.5	(promoter,GRMZM2G374385),
5:25530000-25530500	500	-0.318	0.375	0.057
5:25895500-25896000	500	0.31	0.017	0.327
5:27402000-27402500	500	0.375	0	0.375
5:28213500-28214000	500	0.483	0.09	0.573
5:29801000-29801500	500	0.381	0	0.381
5:30184000-30184500	500	0.3	0	0.3
5:30496500-30497000	500	0.36	0.159	0.519
5:31013000-31013500	500	0.37	0.03	0.4	(promoter,GRMZM2G111537),
5:31649000-31649500	500	0.338	0.074	0.412
5:31935000-31935500	500	0.375	0.025	0.4
5:34118500-34119000	500	0.373	0.027	0.4	(promoter,GRMZM2G168506),
5:34149000-34149500	500	-0.315	0.315	0
5:34823500-34824000	500	0.322	0.16	0.482	(promoter,GRMZM2G138583),
5:39479000-39479500	500	0.346	0.173	0.519
5:40911000-40911500	500	-0.375	0.375	0
5:41047000-41047500	500	0.554	0.029	0.583
5:42260500-42261000	500	0.451	0.013	0.464
5:42538000-42538500	500	0.5	0	0.5	(promoter,GRMZM2G126161),
5:42877500-42878000	500	0.414	0.036	0.45
5:43675500-43676000	500	0.34	0.091	0.431
5:43683500-43684000	500	-0.316	0.619	0.303
5:45685000-45685500	500	0.4	0	0.4
5:46316000-46316500	500	0.345	0.048	0.393
5:47851500-47852000	500	0.347	0.144	0.491	(promoter,GRMZM2G336065),
5:51240000-51240500	500	0.434	0	0.434	(promoter,GRMZM2G134156),
5:51716500-51717000	500	0.539	0.055	0.594
5:58374000-58374500	500	0.357	0.028	0.385
5:58626000-58626500	500	0.351	0.152	0.503	(promoter,GRMZM2G347766),
5:59079000-59079500	500	0.324	0.04	0.364	(genebody,GRMZM2G439198),(promoter,GRMZM2G135756),
5:60826500-60827000	500	0.5	0	0.5
5:61763500-61764000	500	0.318	0.182	0.5
5:63148500-63149000	500	0.333	0.111	0.444
5:66402000-66402500	500	0.438	0	0.438
5:68155000-68155500	500	-0.312	0.312	0
5:71408500-71409000	500	0.332	0.282	0.614	(promoter,GRMZM2G064406),
5:72640000-72640500	500	0.628	0.052	0.68
5:74373500-74374500	1000	0.482	0.086	0.568	(genebody,GRMZM2G049609),
5:74542500-74543000	500	-0.401	0.413	0.012
5:77292000-77292500	500	0.455	0.095	0.55
5:78046000-78046500	500	0.322	0.085	0.407
5:90376500-90377000	500	0.357	0.268	0.625	(promoter,GRMZM2G083526),
5:92113500-92114000	500	0.586	0	0.586
5:92395500-92396000	500	0.444	0.167	0.611
5:93170000-93170500	500	-0.3	0.4	0.1
5:93503500-93504000	500	0.462	0	0.462
5:96441500-96442000	500	0.367	0	0.367	(genebody,GRMZM2G462647),
5:98555000-98555500	500	0.378	0.022	0.4
5:101337500-101338000	500	0.388	0.097	0.485	(promoter,GRMZM2G332562),
5:102728000-102728500	500	0.3	0	0.3
5:106091500-106092000	500	0.654	0.034	0.688
5:108817500-108818000	500	-0.402	0.443	0.041
5:112234500-112235000	500	0.316	0.027	0.343
5:114047500-114048000	500	-0.349	0.349	0
5:126843000-126843500	500	0.531	0.076	0.607
5:127844500-127845000	500	-0.668	0.668	0
5:129507000-129507500	500	-0.368	0.689	0.321
5:132363000-132363500	500	-0.365	0.365	0
5:133537500-133538000	500	0.47	0.188	0.658
5:133542500-133543000	500	-0.365	0.406	0.041
5:135884000-135884500	500	0.312	0	0.312
5:139809000-139809500	500	0.687	0.071	0.758
5:140165000-140165500	500	0.312	0	0.312
5:141474500-141475000	500	0.459	0.009	0.468	(promoter,GRMZM2G063882),
5:143047000-143047500	500	0.496	0	0.496	(promoter,GRMZM2G098925),
5:144855000-144855500	500	0.434	0.091	0.525	(promoter,GRMZM2G069542),
5:145205500-145206000	500	0.308	0	0.308
5:145709000-145709500	500	0.327	0.062	0.389
5:146353500-146354000	500	0.375	0	0.375
5:146669000-146669500	500	0.592	0.121	0.713
5:149497500-149498000	500	0.327	0.138	0.465	(genebody,GRMZM2G135588),
5:151491000-151491500	500	0.346	0	0.346	(promoter,GRMZM2G012923),
5:154520000-154520500	500	0.308	0.129	0.437	(genebody,GRMZM2G362312),
5:155033500-155034000	500	0.386	0.257	0.643	(genebody,GRMZM2G167347),
5:155569000-155569500	500	0.458	0.081	0.539
5:159039500-159040000	500	0.374	0.026	0.4
5:164774000-164774500	500	0.438	0.093	0.531
5:164904500-164905000	500	0.349	0.171	0.52
5:166257000-166257500	500	0.564	0.083	0.647	(genebody,GRMZM5G880306),
5:167051000-167051500	500	0.381	0.081	0.462
5:167976500-167977000	500	0.316	0.134	0.45	(promoter,GRMZM2G172230),
5:168900000-168900500	500	0.32	0.037	0.357
5:169569000-169569500	500	0.301	0.044	0.345
5:169623000-169623500	500	-0.314	0.55	0.236	(promoter,GRMZM2G039089),
5:174647000-174647500	500	0.3	0	0.3
5:175739000-175739500	500	0.54	0.015	0.555	(promoter,GRMZM2G023988),
5:177269500-177270000	500	0.35	0	0.35	(genebody,GRMZM2G316366),
5:177488500-177489000	500	0.381	0.119	0.5	(promoter,GRMZM2G103152),
5:177875500-177876000	500	0.3	0	0.3	(promoter,GRMZM2G176382),(promoter,GRMZM2G410710),
5:178566000-178566500	500	-0.403	0.497	0.094
5:178969000-178969500	500	0.632	0.118	0.75	(promoter,GRMZM2G109959),
5:178990500-178991000	500	0.409	0.411	0.82	(genebody,GRMZM2G556845),
5:180935000-180935500	500	0.303	0.03	0.333	(promoter,GRMZM2G101274),
5:180953500-180954000	500	0.392	0.129	0.521
5:181971000-181971500	500	0.531	0.003	0.534
5:182184000-182184500	500	0.373	0.198	0.571
5:184140000-184140500	500	0.34	0.053	0.393	(promoter,GRMZM5G863385),
5:184733000-184733500	500	0.462	0.038	0.5
5:185576500-185577000	500	0.337	0.104	0.441	(promoter,GRMZM2G430463),
5:185678000-185678500	500	0.35	0.072	0.422
5:186782500-186783000	500	0.356	0.039	0.395
5:188402500-188403000	500	0.481	0.075	0.556
5:188524500-188525000	500	0.343	0.157	0.5	(promoter,GRMZM2G178509),
5:188760500-188761000	500	0.518	0.232	0.75
5:188940500-188941000	500	0.34	0.025	0.365
5:189435000-189435500	500	-0.525	0.525	0
5:189586000-189586500	500	0.379	0.087	0.466
5:190730500-190731000	500	0.33	0.037	0.367
5:191835000-191835500	500	0.408	0.009	0.417
5:192189000-192189500	500	0.607	0.097	0.704	(promoter,GRMZM2G119490),
5:193714000-193714500	500	-0.366	0.366	0
5:193904500-193905000	500	0.39	0.224	0.614	(promoter,GRMZM2G147014),
5:194176500-194177000	500	0.351	0.016	0.367
5:194607500-194608000	500	0.305	0.055	0.36
5:194869500-194870000	500	0.613	0	0.613
5:195602500-195603000	500	-0.423	0.423	0
5:196199000-196199500	500	0.5	0	0.5	(promoter,GRMZM2G046058),
5:197315500-197316000	500	0.393	0	0.393
5:199757000-199757500	500	0.474	0.022	0.496
5:200737000-200737500	500	0.312	0.045	0.357	(promoter,GRMZM2G449796),
5:201521500-201522000	500	0.356	0.28	0.636
5:203268000-203268500	500	0.355	0.145	0.5
5:203561500-203562000	500	-0.329	0.347	0.018
5:204125500-204126000	500	0.446	0.086	0.532	(promoter,GRMZM2G161728),
5:204235000-204235500	500	0.375	0	0.375
5:204381500-204382000	500	0.407	0.117	0.524	(promoter,GRMZM2G312944),(promoter,GRMZM2G011951),
5:205567000-205567500	500	0.437	0.213	0.65
5:205869000-205869500	500	0.325	0.143	0.468
5:206068000-206068500	500	0.618	0.075	0.693	(promoter,GRMZM2G140070),
5:208210000-208211000	1000	0.326	0.205	0.531	(promoter,GRMZM2G055204),
5:208608000-208608500	500	0.317	0.1	0.417	(genebody,GRMZM2G303915),
5:209047500-209048000	500	0.392	0.131	0.523
5:209583000-209583500	500	0.378	0.01	0.388
5:209621500-209622000	500	-0.426	0.426	0	(promoter,GRMZM2G012178),
5:209987000-209987500	500	0.35	0.017	0.367
5:210692000-210692500	500	0.617	0	0.617	(promoter,GRMZM2G383673),
5:210818000-210818500	500	0.353	0.23	0.583
5:210915000-210915500	500	0.5	0	0.5
5:211753000-211753500	500	0.619	0.166	0.785	(promoter,GRMZM2G049194),
5:211875000-211875500	500	0.367	0.05	0.417
5:211911500-211912000	500	0.332	0	0.332
5:213095000-213095500	500	0.366	0.009	0.375
5:213566500-213567500	1000	0.391	0.04	0.43
5:213785500-213786000	500	0.3	0.15	0.45	(promoter,GRMZM2G479110),
5:214135000-214135500	500	0.304	0.207	0.511
5:214387500-214388000	500	-0.357	0.5	0.143	(promoter,zma-MIR396f),
5:215402500-215403000	500	0.343	0.005	0.348	(promoter,GRMZM2G079013),
5:216037000-216037500	500	-0.429	0.429	0
5:216485500-216486000	500	0.413	0.039	0.452
5:216606500-216607000	500	0.405	0.157	0.562	(promoter,GRMZM2G015090),(promoter,GRMZM2G145061),
5:217798000-217798500	500	0.585	0.003	0.588
6:677500-678000	500	-0.333	0.333	0
6:3239000-3239500	500	0.719	0.031	0.75	(genebody,GRMZM2G117961),
6:3989000-3989500	500	0.525	0	0.525	(promoter,GRMZM2G476040),
6:6892500-6893000	500	0.357	0	0.357	(genebody,GRMZM2G180659),
6:7051500-7052000	500	0.458	0	0.458
6:7788000-7788500	500	0.367	0.01	0.377
6:12241500-12242000	500	0.4	0	0.4
6:13518500-13519000	500	0.446	0.013	0.459	(promoter,GRMZM2G177997),
6:15321500-15322000	500	-0.375	0.375	0
6:24594000-24594500	500	0.333	0.167	0.5
6:26906500-26907000	500	0.453	0.067	0.52	(promoter,GRMZM2G447745),
6:28231500-28232000	500	0.347	0.18	0.527	(promoter,GRMZM2G053397),
6:29294500-29295000	500	0.428	0.072	0.5	(genebody,GRMZM2G050842),
6:29778500-29779000	500	0.423	0.015	0.438	(promoter,GRMZM5G881739),
6:31668500-31669000	500	-0.402	0.402	0
6:32467500-32468000	500	0.308	0.025	0.333	(genebody,GRMZM2G101625),
6:35137000-35137500	500	0.403	0.097	0.5
6:36362000-36362500	500	0.357	0	0.357
6:36738500-36739000	500	0.5	0	0.5
6:38085000-38085500	500	0.325	0.173	0.498
6:39722500-39723000	500	0.445	0.152	0.597	(genebody,GRMZM2G176455),
6:41635000-41635500	500	0.499	0.074	0.573
6:44478500-44479000	500	0.3	0	0.3
6:44761000-44761500	500	-0.33	0.33	0	(promoter,GRMZM2G156881),
6:48690000-48690500	500	0.3	0	0.3
6:55834000-55834500	500	0.321	0.159	0.48
6:55891000-55891500	500	0.387	0.017	0.404
6:57558500-57559000	500	0.372	0.145	0.517	(promoter,GRMZM2G141009),
6:60973000-60973500	500	0.462	0.038	0.5
6:61168000-61168500	500	-0.35	0.35	0	(genebody,GRMZM2G153068),
6:63327000-63327500	500	0.513	0.015	0.528	(promoter,GRMZM2G700954),
6:63857500-63858000	500	0.33	0.131	0.461
6:66817500-66818000	500	0.321	0.079	0.4
6:66868500-66869000	500	0.389	0.055	0.444
6:69788000-69788500	500	0.601	0.205	0.806
6:80145500-80146000	500	0.686	0.064	0.75
6:81775500-81776000	500	0.345	0.082	0.427
6:82129000-82129500	500	0.312	0	0.312	(promoter,GRMZM2G318459),(genebody,GRMZM2G020912),
6:85326500-85327000	500	0.67	0	0.67
6:85586500-85587000	500	0.608	0.013	0.621
6:87753000-87753500	500	-0.355	0.355	0	(promoter,GRMZM2G056116),
6:89577000-89577500	500	0.398	0.126	0.524	(promoter,GRMZM2G023051),
6:90212000-90212500	500	0.444	0	0.444	(promoter,GRMZM2G100462),
6:90271000-90271500	500	0.356	0.029	0.385
6:94037000-94037500	500	-0.303	0.329	0.026	(genebody,GRMZM2G050701),
6:94874000-94874500	500	0.377	0.055	0.432
6:95152500-95153000	500	0.309	0.2	0.509	(promoter,AC213050.3),
6:96902000-96902500	500	-0.388	0.388	0
6:97393500-97394000	500	-0.395	0.438	0.043	(promoter,GRMZM2G123446),
6:98733000-98733500	500	0.41	0.021	0.431	(promoter,GRMZM2G129642),
6:100659000-100659500	500	0.302	0.232	0.534
6:102268500-102269000	500	0.513	0.032	0.545
6:102577500-102578000	500	0.406	0	0.406	(promoter,GRMZM2G106591),
6:102908500-102909000	500	0.349	0.045	0.394	(promoter,GRMZM2G042806),
6:103846000-103846500	500	0.481	0	0.481	(genebody,GRMZM2G179550),
6:107324500-107325000	500	0.322	0.106	0.428	(promoter,GRMZM2G175250),
6:108709500-108710000	500	0.372	0.003	0.375
6:108808000-108808500	500	0.39	0.027	0.417
6:109109000-109109500	500	-0.316	0.316	0
6:109242500-109243000	500	-0.375	0.375	0
6:110445500-110446000	500	0.377	0.225	0.602
6:111191500-111192000	500	0.322	0.121	0.443	(promoter,GRMZM2G442215),
6:111288000-111288500	500	0.77	0.042	0.812
6:111735000-111735500	500	0.3	0	0.3	(promoter,GRMZM2G111394),(genebody,AC204573.3),
6:112388000-112388500	500	0.342	0.062	0.404
6:115470000-115470500	500	0.309	0.108	0.417	(promoter,GRMZM2G157462),
6:116286500-116287000	500	0.356	0.222	0.578
6:117780000-117780500	500	0.343	0.085	0.428	(genebody,GRMZM2G382711),
6:118322000-118322500	500	0.33	0.008	0.338	(genebody,GRMZM2G164308),
6:118741500-118742000	500	-0.382	0.465	0.083
6:122041500-122042000	500	0.398	0.019	0.417
6:122891500-122892000	500	0.412	0.02	0.432	(promoter,GRMZM5G805526),
6:122980000-122980500	500	0.305	0.094	0.399	(promoter,GRMZM2G032505),
6:123564500-123565000	500	0.667	0.183	0.85	(promoter,GRMZM2G127115),
6:126861500-126862000	500	0.556	0	0.556	(genebody,GRMZM2G129218),
6:127968500-127969000	500	-0.502	0.517	0.015	(genebody,GRMZM2G558539),
6:128216500-128217000	500	0.48	0.19	0.67
6:128338500-128339000	500	0.439	0	0.439
6:128504500-128505000	500	-0.398	0.456	0.058	(genebody,GRMZM2G341155),
6:129618000-129618500	500	0.714	0	0.714	(promoter,GRMZM2G308440),
6:129718500-129719000	500	0.664	0.078	0.742
6:129875500-129876000	500	0.357	0.06	0.417
6:129965500-129966000	500	0.357	0	0.357
6:130541000-130541500	500	0.308	0	0.308	(promoter,GRMZM2G701119),
6:130549000-130549500	500	0.398	0.022	0.42
6:130660500-130661000	500	0.628	0.038	0.666
6:132058500-132059000	500	0.374	0.034	0.408
6:132257500-132258000	500	0.358	0.16	0.518
6:132381500-132382000	500	0.385	0.142	0.527
6:133471000-133471500	500	0.319	0.148	0.467	(promoter,GRMZM2G118597),
6:134952500-134953000	500	-0.305	0.305	0
6:136286000-136286500	500	0.324	0.136	0.46
6:137750000-137750500	500	0.331	0.017	0.348
6:139351500-139352000	500	0.3	0.174	0.474	(promoter,GRMZM2G089218),
6:140095500-140096000	500	0.666	0.048	0.714
6:141664500-141665000	500	0.391	0.009	0.4	(promoter,GRMZM2G013677),
6:144972500-144973000	500	0.482	0.031	0.513
6:145272000-145272500	500	0.887	0.03	0.917
6:146810000-146810500	500	0.697	0.05	0.747
6:147172500-147173000	500	0.667	0	0.667
6:147430500-147431000	500	0.312	0.111	0.423	(promoter,GRMZM2G121487),
6:147621000-147621500	500	0.628	0.122	0.75	(genebody,GRMZM5G881803),
6:147717000-147717500	500	0.304	0.141	0.445
6:148101500-148102000	500	0.578	0.089	0.667	(promoter,GRMZM2G153333),
6:148546500-148547000	500	0.549	0.089	0.638
6:148715000-148715500	500	0.399	0.056	0.455
6:148789000-148789500	500	0.571	0.143	0.714
6:149138500-149139000	500	0.397	0.007	0.404	(promoter,GRMZM2G353209),
6:150570500-150571000	500	0.337	0.407	0.744
6:150973000-150973500	500	0.382	0	0.382	(promoter,GRMZM2G067036),(promoter,GRMZM2G067117),
6:152976500-152977000	500	0.358	0	0.358
6:153954500-153955000	500	0.333	0.042	0.375	(promoter,GRMZM2G125037),
6:154363000-154363500	500	0.524	0.344	0.868
6:155837500-155838000	500	0.359	0.079	0.438
6:158026500-158027000	500	0.357	0.132	0.489
6:159208500-159209000	500	0.366	0.125	0.491
6:159382000-159382500	500	0.375	0	0.375
6:159811500-159812000	500	0.362	0.055	0.417
6:160195500-160196000	500	0.303	0.493	0.796	(genebody,GRMZM2G004592),
6:161060000-161060500	500	-0.455	0.455	0
6:162760500-162761000	500	0.375	0	0.375
6:164485500-164486000	500	0.429	0.154	0.583
6:164520500-164521000	500	0.368	0.09	0.458	(promoter,AC210731.3),
6:164585500-164586000	500	0.398	0.002	0.4
6:165441500-165442000	500	0.546	0.066	0.612
6:165592500-165593000	500	0.378	0.139	0.517	(promoter,GRMZM2G145552),
6:165748000-165748500	500	-0.5	0.65	0.15
6:165756000-165756500	500	0.42	0.023	0.443
6:167634500-167635000	500	0.333	0	0.333	(genebody,GRMZM2G402002),
6:169321000-169321500	500	0.344	0.065	0.409
7:2750000-2750500	500	0.417	0	0.417	(promoter,GRMZM2G552366),(genebody,GRMZM2G117454),
7:2752000-2752500	500	0.447	0.22	0.667	(promoter,GRMZM2G117454),
7:3706500-3707000	500	-0.475	0.75	0.275
7:3874000-3874500	500	0.412	0.065	0.477
7:4595500-4596000	500	0.317	0.083	0.4
7:5903500-5904000	500	0.514	0.194	0.708
7:6421000-6421500	500	-0.572	0.643	0.071	(promoter,GRMZM2G002910),
7:6540500-6541000	500	0.453	0	0.453	(genebody,GRMZM2G102079),
7:6864000-6864500	500	0.311	0.022	0.333
7:8013000-8013500	500	0.416	0.084	0.5
7:8681500-8682000	500	0.33	0.098	0.428	(promoter,GRMZM2G107408),
7:8852000-8852500	500	0.357	0	0.357
7:9347000-9347500	500	0.319	0.123	0.442	(promoter,GRMZM2G153741),
7:10973500-10974000	500	0.335	0.141	0.476
7:13207500-13208000	500	0.429	0.091	0.52
7:14372000-14372500	500	0.303	0.059	0.362
7:15684000-15684500	500	-0.333	0.333	0
7:19636500-19637000	500	-0.318	0.318	0	(promoter,GRMZM5G874583),(promoter,GRMZM2G111216),
7:19685500-19686000	500	0.3	0.055	0.355
7:20736500-20737000	500	0.417	0	0.417
7:22995000-22995500	500	-0.444	0.444	0
7:23444000-23444500	500	0.308	0.022	0.33
7:26011500-26012000	500	0.334	0.14	0.474
7:28274000-28274500	500	-0.337	0.397	0.06	(promoter,GRMZM2G083285),
7:28395000-28395500	500	0.355	0.045	0.4
7:30671000-30671500	500	0.308	0.25	0.558	(promoter,GRMZM5G863152),
7:32366500-32367000	500	0.468	0	0.468
7:33926000-33926500	500	0.396	0.087	0.483	(promoter,GRMZM2G096831),
7:37087500-37088000	500	0.317	0.155	0.472
7:39960000-39960500	500	0.3	0	0.3
7:40876000-40876500	500	0.357	0.036	0.393
7:41445500-41446000	500	-0.374	0.4	0.026
7:42491500-42492000	500	0.406	0.063	0.469
7:42969000-42969500	500	0.5	0	0.5	(promoter,GRMZM2G434445),
7:43605500-43606000	500	0.314	0	0.314
7:44182500-44183000	500	-0.325	0.325	0
7:46320500-46321500	1000	0.427	0.246	0.673
7:47586500-47587000	500	0.344	0.068	0.412	(promoter,GRMZM2G468147),
7:51288500-51289000	500	0.714	0.036	0.75
7:52325500-52326000	500	0.37	0.352	0.722	(promoter,GRMZM2G471779),
7:53102000-53102500	500	0.364	0	0.364
7:54962000-54962500	500	0.317	0.013	0.33
7:55155000-55155500	500	0.368	0.007	0.375
7:61924500-61925000	500	0.316	0.075	0.391	(promoter,GRMZM2G178333),
7:65105500-65106000	500	-0.388	0.388	0
7:66848000-66848500	500	0.372	0.08	0.452
7:70382000-70382500	500	-0.583	0.583	0
7:79723500-79724000	500	0.319	0.05	0.369
7:81330500-81331000	500	0.747	0.111	0.858
7:82512500-82513000	500	0.416	0.042	0.458
7:86773000-86773500	500	0.53	0.227	0.757
7:88018000-88018500	500	0.81	0.099	0.909
7:90408000-90408500	500	0.325	0.05	0.375
7:90799000-90799500	500	0.679	0.111	0.79	(genebody,AC186782.4),
7:92966000-92966500	500	0.699	0	0.699	(genebody,GRMZM2G129453),
7:93688500-93689000	500	-0.5	0.5	0
7:99157000-99157500	500	0.301	0.167	0.468
7:100548500-100549000	500	0.35	0.025	0.375	(promoter,GRMZM2G126413),
7:102162000-102162500	500	0.522	0.026	0.548
7:105525500-105526000	500	0.701	0.049	0.75	(genebody,GRMZM2G082076),
7:108629000-108629500	500	0.385	0.021	0.406
7:108757500-108758000	500	0.559	0.1	0.659
7:109378500-109379000	500	0.429	0	0.429
7:110936000-110936500	500	0.359	0.141	0.5	(promoter,GRMZM5G851051),
7:111642000-111642500	500	0.33	0	0.33
7:112171500-112172000	500	0.491	0.058	0.549	(genebody,GRMZM2G077340),
7:114703000-114703500	500	0.481	0.019	0.5
7:115717500-115718000	500	0.345	0.317	0.662
7:117336000-117336500	500	-0.378	0.378	0
7:117525000-117525500	500	0.349	0.018	0.367
7:118966500-118967000	500	0.353	0.061	0.414
7:120593000-120593500	500	0.447	0.118	0.565	(promoter,GRMZM2G446625),
7:120615000-120615500	500	-0.528	0.667	0.139
7:121803500-121804000	500	0.408	0.085	0.493
7:122015500-122016000	500	0.315	0.027	0.342	(promoter,GRMZM2G038636),
7:124155500-124156000	500	0.347	0.043	0.39
7:124230000-124230500	500	-0.3	0.3	0
7:124781500-124782000	500	0.304	0.029	0.333	(promoter,GRMZM2G024865),
7:125798500-125799000	500	0.306	0.024	0.33
7:126259000-126259500	500	0.583	0	0.583	(promoter,GRMZM2G090739),
7:126815000-126815500	500	0.373	0.025	0.398
7:127631500-127632000	500	-0.376	0.4	0.024
7:128930500-128931000	500	0.409	0.205	0.614	(promoter,GRMZM2G355316),
7:129402500-129403000	500	0.37	0.08	0.45
7:129978500-129979000	500	-0.44	0.44	0
7:129984000-129984500	500	0.306	0.083	0.389
7:130528000-130528500	500	0.377	0.012	0.389	(promoter,GRMZM2G381357),
7:130674000-130674500	500	0.459	0.041	0.5	(promoter,GRMZM2G470048),
7:131854500-131855000	500	0.818	0.127	0.945	(promoter,GRMZM2G125839),
7:133392000-133392500	500	0.323	0	0.323	(promoter,GRMZM2G103902),
7:133398500-133399000	500	0.33	0	0.33
7:133897500-133898000	500	0.363	0.066	0.429
7:136605000-136605500	500	0.387	0	0.387	(promoter,GRMZM2G074386),
7:137003000-137003500	500	-0.525	0.608	0.083
7:137204000-137204500	500	0.307	0.138	0.445
7:137311500-137312000	500	0.319	0.027	0.346	(promoter,GRMZM2G458164),
7:140092000-140092500	500	0.315	0.084	0.399
7:140930500-140931000	500	0.59	0.077	0.667
7:141103500-141104000	500	0.438	0	0.438
7:141226500-141227000	500	0.308	0.112	0.42
7:141971000-141971500	500	0.323	0.115	0.438
7:143235000-143235500	500	-0.371	0.371	0
7:143239500-143240000	500	0.351	0.274	0.625	(genebody,GRMZM2G104551),
7:146536500-146537000	500	-0.308	0.33	0.022	(promoter,GRMZM2G032003),
7:146860000-146860500	500	0.313	0.02	0.333
7:147535000-147535500	500	0.41	0.096	0.506
7:148167000-148167500	500	0.59	0.053	0.643
7:148188500-148189000	500	0.33	0.12	0.45	(promoter,GRMZM2G340618),
7:148498500-148499000	500	0.32	0.1	0.42	(promoter,GRMZM2G413044),
7:150460000-150460500	500	0.462	0.206	0.668
7:151256000-151256500	500	0.306	0.014	0.32	(promoter,GRMZM2G067624),
7:152039000-152039500	500	0.338	0.147	0.485
7:152437500-152438000	500	0.335	0.129	0.464
7:153319500-153320000	500	0.913	0.037	0.95	(promoter,GRMZM2G127510),
7:153855500-153856000	500	0.607	0.214	0.821	(promoter,GRMZM2G009412),
7:154782500-154783000	500	0.417	0	0.417	(promoter,GRMZM2G077008),
7:155022500-155023000	500	0.318	0.099	0.417
7:156550000-156550500	500	0.357	0.022	0.379
7:156776500-156777000	500	0.364	0.025	0.389	(promoter,GRMZM2G153454),
7:156836500-156837000	500	0.31	0.014	0.324
7:157547000-157547500	500	0.302	0.08	0.382
7:158789000-158789500	500	-0.301	0.301	0	(promoter,GRMZM2G333980),
7:159930000-159930500	500	0.37	0.13	0.5
7:160187000-160187500	500	0.334	0.037	0.371	(genebody,GRMZM2G121516),
7:161302500-161303000	500	0.346	0.199	0.545
7:161473000-161473500	500	-0.333	0.333	0	(promoter,GRMZM2G178829),
7:161846500-161847000	500	0.396	0.062	0.458	(promoter,GRMZM2G179777),
7:163020000-163020500	500	0.477	0.066	0.543
7:163633500-163634000	500	0.333	0	0.333	(promoter,AC195138.3),
7:163725000-163725500	500	-0.3	0.3	0
7:163976000-163976500	500	0.341	0.146	0.487
7:164470000-164470500	500	0.545	0	0.545
7:165459500-165460000	500	0.479	0	0.479	(promoter,GRMZM2G094765),
7:165626000-165626500	500	-0.33	0.419	0.089	(promoter,GRMZM2G062651),
7:165829000-165829500	500	0.305	0.028	0.333
7:166025500-166026000	500	0.482	0.364	0.846	(promoter,GRMZM2G371721),
7:166502000-166502500	500	0.343	0.057	0.4	(genebody,GRMZM2G117707),
7:167747500-167748000	500	0.491	0.076	0.567
7:168016500-168017000	500	0.3	0	0.3
7:168288000-168288500	500	0.525	0.025	0.55
7:168837500-168838000	500	-0.353	0.447	0.094
7:169629500-169630000	500	0.322	0.08	0.402
7:170284500-170285000	500	0.444	0.036	0.48	(promoter,GRMZM2G024484),
7:170541500-170542000	500	0.335	0	0.335	(promoter,GRMZM2G083555),
7:170582000-170582500	500	0.304	0.096	0.4	(genebody,GRMZM2G448739),(promoter,GRMZM2G148229),
7:170601500-170602000	500	0.55	0	0.55	(promoter,GRMZM2G148213),
7:171222500-171223000	500	0.306	0.028	0.334	(genebody,GRMZM2G009021),
7:171597500-171598000	500	0.809	0.191	1
7:172541000-172541500	500	0.465	0.106	0.571
7:173273500-173274000	500	-0.333	0.333	0
7:173515000-173515500	500	-0.417	0.417	0
7:173684500-173685000	500	0.422	0.054	0.476
7:175346500-175347000	500	0.368	0	0.368
7:176529500-176530000	500	0.429	0	0.429
8:392500-393000	500	0.368	0.132	0.5
8:400000-400500	500	0.389	0	0.389	(promoter,GRMZM2G085111),
8:652500-653000	500	0.348	0.041	0.389
8:2320000-2320500	500	0.593	0	0.593	(promoter,GRMZM2G120857),
8:2786000-2786500	500	0.5	0	0.5
8:2793000-2793500	500	0.5	0	0.5
8:4868000-4868500	500	0.585	0	0.585	(promoter,GRMZM2G334857),
8:5256000-5256500	500	0.446	0.1	0.546
8:5297500-5298000	500	0.324	0	0.324	(genebody,GRMZM2G017285),
8:5298000-5298500	500	-0.468	0.468	0	(genebody,GRMZM2G017285),
8:5534000-5534500	500	0.382	0.048	0.43	(promoter,GRMZM2G416817),
8:6400000-6400500	500	0.441	0.14	0.581	(promoter,GRMZM2G029845),
8:8810000-8810500	500	-0.312	0.312	0
8:9964500-9965000	500	0.561	0.166	0.727	(promoter,GRMZM5G853930),
8:10982500-10983000	500	0.346	0	0.346
8:12579000-12579500	500	0.375	0.125	0.5
8:13176500-13177000	500	0.465	0.227	0.692
8:15245500-15246000	500	0.326	0.138	0.464	(genebody,GRMZM2G173718),
8:18219000-18219500	500	0.498	0	0.498	(genebody,GRMZM2G107696),
8:18329000-18329500	500	0.375	0	0.375
8:18375000-18375500	500	0.318	0.3	0.618	(genebody,GRMZM2G144403),
8:22840000-22840500	500	-0.457	0.6	0.143
8:23992000-23992500	500	0.332	0.071	0.403	(genebody,GRMZM2G152354),
8:25801500-25802000	500	0.413	0.029	0.442
8:28121500-28122000	500	0.3	0.05	0.35	(genebody,GRMZM2G075161),
8:28699000-28699500	500	0.388	0.096	0.484	(promoter,GRMZM2G379286),
8:29005000-29005500	500	-0.333	0.333	0
8:30087000-30087500	500	0.31	0.008	0.318
8:38194000-38194500	500	0.398	0.119	0.517
8:39129000-39129500	500	-0.429	0.429	0	(genebody,GRMZM2G047161),
8:39753500-39754000	500	0.3	0.051	0.351	(genebody,GRMZM2G317069),
8:43342500-43343000	500	0.351	0.066	0.417
8:46615500-46616000	500	0.354	0.096	0.45
8:53588500-53589000	500	0.375	0	0.375
8:58249500-58250000	500	-0.5	0.5	0	(promoter,GRMZM2G056524),
8:65304000-65304500	500	0.307	0.048	0.355	(promoter,GRMZM2G099052),
8:65495500-65496000	500	0.795	0.073	0.868	(promoter,GRMZM2G022101),
8:65995500-65996000	500	0.33	0	0.33
8:67880500-67881000	500	0.321	0.034	0.355	(promoter,GRMZM2G177770),(promoter,GRMZM2G177771),
8:71168000-71168500	500	-0.455	0.455	0
8:71171500-71172000	500	0.528	0	0.528
8:71904500-71905000	500	0.437	0.244	0.681
8:72989000-72989500	500	0.423	0.015	0.438
8:74225000-74225500	500	0.317	0.033	0.35
8:74422500-74423000	500	0.376	0.013	0.389
8:74861000-74861500	500	0.347	0.253	0.6
8:81513000-81513500	500	0.403	0.097	0.5
8:81668000-81668500	500	0.411	0.157	0.568	(promoter,GRMZM2G390729),
8:82197500-82198000	500	0.564	0.051	0.615
8:83437500-83438000	500	0.458	0	0.458	(promoter,GRMZM2G015126),
8:83876500-83877000	500	0.378	0.122	0.5	(genebody,GRMZM2G151193),
8:86103000-86103500	500	0.54	0.191	0.731	(genebody,GRMZM2G128724),
8:86280500-86281000	500	0.375	0	0.375
8:86670000-86670500	500	0.583	0.128	0.711
8:87412500-87413000	500	0.696	0.096	0.792
8:87441000-87441500	500	0.937	0.013	0.95
8:90901500-90902000	500	0.353	0.164	0.517	(genebody,GRMZM2G047097),
8:91128500-91129000	500	0.523	0.169	0.692
8:91709000-91709500	500	0.52	0.167	0.687	(promoter,GRMZM2G175480),
8:96551000-96551500	500	-0.31	0.31	0
8:97540500-97541000	500	0.385	0.015	0.4	(genebody,GRMZM2G052418),(promoter,GRMZM2G052364),
8:99714000-99714500	500	0.407	0.062	0.469	(promoter,GRMZM2G061795),(promoter,GRMZM2G061766),
8:102473000-102473500	500	0.439	0.061	0.5
8:108450000-108450500	500	0.45	0.3	0.75
8:108539000-108539500	500	0.333	0	0.333
8:109617000-109617500	500	0.5	0	0.5
8:113428500-113429000	500	0.38	0.201	0.581
8:114413500-114414000	500	0.364	0	0.364
8:115645000-115645500	500	0.306	0.054	0.36	(promoter,GRMZM2G166176),
8:116603500-116604000	500	0.589	0.018	0.607	(promoter,GRMZM2G178815),
8:116727500-116728000	500	0.374	0.034	0.408
8:116823500-116824000	500	0.48	0.141	0.621	(promoter,GRMZM2G095905),
8:116983000-116983500	500	0.573	0.15	0.723
8:117206500-117207000	500	0.524	0	0.524
8:117930500-117931000	500	-0.302	0.302	0	(promoter,GRMZM2G162109),
8:118069000-118069500	500	0.333	0	0.333	(genebody,AC204277.3),
8:118382000-118382500	500	-0.304	0.304	0	(promoter,GRMZM2G113554),
8:118407000-118407500	500	0.452	0.011	0.463	(promoter,GRMZM2G162466),
8:118562500-118563000	500	0.338	0.02	0.358	(genebody,GRMZM2G432583),
8:119106500-119107000	500	0.421	0.14	0.561	(genebody,AC234155.1),
8:119686500-119687000	500	0.308	0.069	0.377
8:120313500-120314000	500	0.317	0.1	0.417
8:122456500-122457000	500	0.417	0	0.417
8:125346500-125347000	500	0.364	0	0.364
8:126652500-126653000	500	0.597	0.028	0.625	(promoter,GRMZM2G135978),
8:127960000-127960500	500	0.563	0.104	0.667
8:130772500-130773500	1000	0.394	0.103	0.497
8:132117000-132117500	500	0.417	0	0.417
8:133830000-133830500	500	0.447	0.017	0.464
8:134082500-134083000	500	-0.5	0.5	0
8:135023500-135024000	500	-0.415	0.415	0
8:138599500-138600000	500	0.466	0.159	0.625
8:139021000-139021500	500	0.5	0	0.5	(promoter,GRMZM2G114895),
8:139769500-139770000	500	0.547	0.015	0.562
8:139882500-139883000	500	-0.498	0.498	0
8:140921000-140921500	500	0.3	0.2	0.5
8:140929500-140930000	500	0.387	0.035	0.422	(promoter,AC194341.4),
8:141778500-141779000	500	-0.348	0.348	0
8:142388000-142388500	500	0.658	0.012	0.67
8:143902000-143902500	500	0.363	0.248	0.611	(promoter,GRMZM2G040642),
8:144679500-144680000	500	0.398	0.157	0.555
8:145604000-145604500	500	0.438	0.062	0.5	(promoter,GRMZM2G109152),
8:145605500-145606000	500	1	0	1	(promoter,GRMZM2G109152),
8:146087000-146087500	500	0.368	0.258	0.626	(genebody,GRMZM2G094165),
8:147551500-147552000	500	0.438	0	0.438
8:148835000-148835500	500	0.439	0.061	0.5	(promoter,GRMZM2G133972),
8:149581500-149582000	500	0.481	0.195	0.676	(promoter,GRMZM2G179146),
8:149849500-149850000	500	0.476	0.024	0.5	(promoter,GRMZM2G059497),
8:150414000-150414500	500	0.45	0	0.45	(promoter,GRMZM2G462623),
8:150449500-150450000	500	0.31	0.28	0.59
8:150806000-150806500	500	0.692	0	0.692
8:150881000-150881500	500	0.311	0.153	0.464
8:151034500-151035000	500	-0.349	0.349	0	(promoter,GRMZM2G149175),
8:153313000-153313500	500	0.305	0.028	0.333
8:155749000-155750000	1000	0.367	0.028	0.395
8:156262000-156262500	500	0.625	0	0.625
8:157100500-157101000	500	0.356	0.125	0.481
8:157267000-157267500	500	0.387	0.017	0.404
8:157486500-157487000	500	-0.3	0.3	0
8:157505000-157505500	500	0.418	0	0.418	(promoter,GRMZM2G319187),
8:157905000-157905500	500	0.371	0.073	0.444	(genebody,AC195807.3),
8:158635500-158636000	500	0.336	0.228	0.564	(promoter,GRMZM2G061403),
8:159079500-159080000	500	0.393	0.072	0.465
8:159926000-159926500	500	0.475	0.4	0.875	(promoter,GRMZM2G134308),
8:159945500-159946000	500	0.318	0.239	0.557
8:160532500-160533000	500	0.309	0	0.309
8:160537500-160538000	500	0.406	0.096	0.502
8:160720500-160721000	500	0.367	0	0.367	(promoter,GRMZM2G364877),
8:162138000-162138500	500	0.412	0.005	0.417
8:162340000-162340500	500	0.577	0.133	0.71	(promoter,GRMZM2G470862),(promoter,GRMZM2G170941),
8:162580000-162580500	500	0.519	0.231	0.75	(promoter,GRMZM2G476762),
8:163066500-163067000	500	0.321	0.079	0.4
8:164481500-164482000	500	0.45	0.078	0.528	(promoter,GRMZM2G049269),
8:164798500-164799000	500	0.5	0.118	0.618
8:165110000-165110500	500	0.309	0	0.309	(promoter,GRMZM2G005374),
8:166854500-166855000	500	0.457	0.286	0.743	(promoter,GRMZM2G061963),
8:167215500-167216000	500	0.309	0.101	0.41
8:167798000-167798500	500	0.72	0.114	0.834
8:168742000-168742500	500	0.331	0	0.331	(genebody,GRMZM2G336557),
8:169079000-169079500	500	0.351	0.131	0.482	(promoter,GRMZM2G700806),
8:169677500-169678000	500	0.342	0.077	0.419	(genebody,GRMZM2G036448),
8:169689000-169689500	500	0.492	0.175	0.667
8:169984000-169984500	500	0.388	0.125	0.513
8:170730500-170731000	500	0.31	0.077	0.387	(promoter,GRMZM2G028054),
8:170968000-170968500	500	0.362	0.138	0.5	(promoter,GRMZM2G012160),
8:171101000-171101500	500	-0.443	0.443	0
8:171558000-171558500	500	0.747	0	0.747	(promoter,GRMZM2G004690),(promoter,GRMZM5G809184),
8:171925000-171925500	500	0.31	0.179	0.489
8:172255000-172255500	500	0.374	0.203	0.577	(genebody,GRMZM5G837606),
8:172356500-172357000	500	0.374	0.036	0.41
8:173989000-173989500	500	0.397	0.032	0.429
8:174814000-174814500	500	0.375	0.217	0.592
9:1853000-1853500	500	0.423	0.189	0.612
9:3561500-3562000	500	0.311	0.04	0.351
9:3752000-3752500	500	0.31	0.023	0.333
9:4832500-4833000	500	0.337	0	0.337	(promoter,GRMZM2G124288),
9:7274500-7275000	500	0.4	0	0.4	(promoter,GRMZM2G315150),
9:7320000-7320500	500	-0.309	0.375	0.066	(promoter,GRMZM2G703223),(promoter,GRMZM2G000231),
9:7587500-7588000	500	0.522	0.061	0.583
9:7643000-7643500	500	0.35	0	0.35
9:7955500-7956000	500	0.328	0.089	0.417	(promoter,GRMZM2G038532),
9:9544500-9545000	500	0.501	0.023	0.524
9:10534500-10535000	500	0.66	0.01	0.67	(promoter,AC188583.4),
9:10578500-10579000	500	-0.344	0.344	0
9:11262500-11263000	500	0.496	0.099	0.595	(promoter,GRMZM2G312736),
9:11613500-11614000	500	-0.32	0.375	0.055
9:12031500-12032000	500	0.475	0.125	0.6
9:12096000-12096500	500	0.361	0.014	0.375
9:13495000-13495500	500	0.455	0.169	0.624
9:14591500-14592000	500	0.407	0.196	0.603	(promoter,GRMZM2G023636),
9:15599000-15599500	500	0.383	0.05	0.433
9:16260500-16261000	500	0.346	0	0.346	(promoter,GRMZM2G301860),
9:18793000-18793500	500	0.377	0.072	0.449
9:19041000-19041500	500	0.516	0.147	0.663	(promoter,GRMZM2G028594),
9:19161500-19162000	500	0.462	0.127	0.589	(promoter,GRMZM2G443985),
9:19331500-19332000	500	0.526	0.1	0.626	(genebody,GRMZM2G104269),
9:20440500-20441000	500	0.597	0.143	0.74	(promoter,GRMZM2G146490),
9:20916000-20916500	500	0.52	0.013	0.533
9:21883000-21883500	500	0.323	0	0.323
9:22665500-22666000	500	0.324	0.113	0.437	(promoter,GRMZM2G092296),
9:23019500-23020000	500	0.688	0	0.688	(promoter,GRMZM2G147319),
9:25085000-25085500	500	0.338	0.393	0.731	(promoter,GRMZM2G029863),
9:25876500-25877000	500	0.32	0.011	0.331
9:26727000-26727500	500	0.513	0.15	0.663
9:27030500-27031000	500	0.344	0.156	0.5	(genebody,GRMZM2G168214),
9:29809000-29809500	500	0.328	0.005	0.333
9:34443000-34443500	500	0.341	0.066	0.407	(promoter,GRMZM2G137690),
9:37619000-37619500	500	0.368	0.018	0.386
9:37776000-37776500	500	0.431	0.016	0.447
9:42685000-42685500	500	0.315	0	0.315
9:43539500-43540000	500	0.734	0.141	0.875
9:43847500-43848000	500	0.344	0	0.344	(promoter,GRMZM2G465169),
9:44978000-44978500	500	0.697	0.053	0.75
9:45815500-45816000	500	0.497	0.142	0.639
9:49303000-49303500	500	0.324	0.004	0.328
9:52289500-52290000	500	0.333	0	0.333
9:56147500-56148000	500	0.4	0	0.4
9:59133000-59133500	500	0.343	0.101	0.444
9:59154000-59154500	500	0.326	0.173	0.499	(promoter,GRMZM2G376416),
9:60217000-60217500	500	0.337	0.106	0.443
9:62410500-62411000	500	0.421	0.079	0.5
9:62954000-62954500	500	0.306	0.024	0.33
9:63760500-63761000	500	0.39	0.067	0.457
9:64175500-64176000	500	0.411	0.035	0.446
9:65307500-65308000	500	0.56	0.025	0.585	(genebody,GRMZM2G148400),
9:65634000-65634500	500	0.751	0.118	0.869	(promoter,GRMZM2G138370),
9:66262500-66263000	500	0.399	0.129	0.528	(genebody,GRMZM2G095643),
9:66643000-66643500	500	0.346	0.049	0.395
9:70061500-70062000	500	0.691	0.05	0.741
9:72551000-72551500	500	-0.5	0.625	0.125
9:78919000-78919500	500	-0.322	0.322	0
9:84348500-84349000	500	0.808	0.085	0.893	(promoter,GRMZM2G081474),
9:85173500-85174000	500	-0.3	0.3	0
9:86309000-86309500	500	0.342	0	0.342
9:86705500-86706000	500	0.5	0	0.5
9:87541500-87542000	500	0.329	0.003	0.332
9:89744500-89745000	500	0.56	0.028	0.588
9:92046500-92047000	500	0.485	0.077	0.562	(promoter,GRMZM2G042870),
9:93929000-93929500	500	0.494	0.088	0.582	(promoter,GRMZM2G326472),
9:94091000-94091500	500	-0.371	0.371	0
9:94816500-94817000	500	0.33	0.023	0.353
9:96571000-96571500	500	0.307	0.14	0.447
9:97590500-97591000	500	0.509	0.062	0.571
9:101949000-101949500	500	0.65	0.25	0.9
9:102489500-102490000	500	0.3	0	0.3
9:102692000-102692500	500	0.346	0.051	0.397	(promoter,GRMZM2G146523),
9:103221000-103221500	500	-0.306	0.306	0
9:103931000-103931500	500	0.36	0.179	0.539	(genebody,GRMZM2G373578),
9:107136000-107136500	500	0.307	0.043	0.35
9:107228000-107228500	500	0.333	0	0.333	(promoter,GRMZM2G172357),
9:107926000-107926500	500	0.426	0.115	0.541
9:108535000-108535500	500	0.446	0.05	0.496	(promoter,GRMZM2G025579),
9:108543000-108543500	500	0.413	0.016	0.429	(genebody,GRMZM2G025579),
9:111740000-111740500	500	0.447	0.053	0.5
9:111859000-111859500	500	0.329	0.246	0.575
9:112965500-112966000	500	0.397	0.049	0.446
9:114487500-114488000	500	0.322	0.129	0.451	(promoter,GRMZM2G015324),
9:114944500-114945000	500	0.435	0.227	0.662	(genebody,GRMZM2G125513),
9:115798000-115798500	500	-0.35	0.4	0.05
9:116292000-116292500	500	0.316	0.201	0.517	(promoter,GRMZM2G013671),
9:116773500-116774000	500	0.375	0.125	0.5	(promoter,GRMZM2G094990),
9:117071000-117071500	500	0.342	0.224	0.566
9:117400000-117400500	500	0.323	0.225	0.548	(promoter,GRMZM2G106324),
9:117456500-117457000	500	0.352	0.015	0.367	(genebody,AC234161.1),(promoter,AC234161.1),
9:120092500-120093000	500	0.37	0.19	0.56	(promoter,GRMZM2G106172),
9:121618000-121618500	500	0.307	0.25	0.557
9:123882500-123883000	500	-0.362	0.362	0	(genebody,GRMZM2G053831),
9:125309500-125310000	500	0.389	0	0.389
9:126444500-126445000	500	0.8	0	0.8
9:127034500-127035000	500	0.461	0.009	0.47
9:127449000-127449500	500	-0.3	0.3	0
9:127746500-127747500	1000	0.391	0.139	0.53	(genebody,GRMZM2G117746),
9:128906000-128906500	500	0.395	0.227	0.622	(promoter,GRMZM2G470723),
9:131360500-131361000	500	-0.335	0.335	0
9:132186500-132187000	500	0.43	0.081	0.511
9:133473000-133473500	500	0.345	0.144	0.489	(promoter,GRMZM2G317584),
9:134145500-134146000	500	0.487	0.013	0.5	(promoter,GRMZM5G862107),
9:134298000-134298500	500	0.358	0	0.358
9:134549500-134550000	500	-0.545	0.545	0	(promoter,GRMZM2G020676),(promoter,GRMZM2G020721),
9:134616000-134616500	500	0.54	0.143	0.683	(genebody,GRMZM2G359064),
9:134973500-134974000	500	0.303	0.197	0.5	(genebody,GRMZM2G033846),
9:136115000-136115500	500	0.365	0.235	0.6
9:136126500-136127000	500	0.339	0.13	0.469
9:136491500-136492000	500	0.4	0	0.4	(promoter,GRMZM2G022611),
9:136754000-136754500	500	0.329	0	0.329
9:136804500-136805000	500	0.962	0.038	1	(promoter,GRMZM2G006429),
9:137417500-137418000	500	0.34	0.283	0.623	(promoter,GRMZM2G083262),
9:137662500-137663000	500	0.429	0	0.429
9:142412500-142413000	500	0.456	0.102	0.558
9:142560500-142561000	500	0.375	0	0.375
9:143436000-143436500	500	0.366	0	0.366
9:143595500-143596000	500	0.389	0.111	0.5	(promoter,GRMZM2G081458),
9:143795500-143796000	500	0.338	0	0.338	(promoter,GRMZM2G152319),
9:145042500-145043000	500	0.493	0.132	0.625
9:145323500-145324000	500	0.417	0.204	0.621	(promoter,GRMZM2G152919),
9:146977000-146977500	500	0.326	0.028	0.354
9:147211500-147212000	500	0.504	0.071	0.575
9:147671000-147671500	500	0.469	0.065	0.534	(promoter,GRMZM2G113159),
9:148518000-148518500	500	0.395	0.139	0.534	(genebody,GRMZM2G181566),
9:149172000-149172500	500	-0.316	0.335	0.019
9:149315500-149316000	500	0.325	0.333	0.658	(promoter,GRMZM2G096352),
9:149742500-149743000	500	0.375	0.042	0.417
9:150007500-150008000	500	0.394	0.046	0.44
9:150179500-150180000	500	0.359	0.056	0.415
9:151870000-151870500	500	0.317	0.042	0.359
9:152466500-152467000	500	0.375	0	0.375
9:153437500-153438000	500	0.358	0.04	0.398	(genebody,GRMZM2G700146),
9:154057000-154058000	1000	0.604	0	0.604
9:154363500-154364000	500	0.348	0.121	0.469
9:155725500-155726000	500	0.404	0	0.404	(promoter,GRMZM2G168281),
9:155913500-155914000	500	0.307	0.043	0.35
9:156483000-156483500	500	0.318	0.015	0.333

## Sheet: CviQI-CG
#DMR_coordinate	DMR_length	delta_methylation	tassel_gby	shoot_gby	Neighboring_genes
1:2007000-2007500	500	-0.634	0.834	0.2
1:3134000-3134500	500	-0.846	0.846	0	(promoter,GRMZM2G092165),
1:3550000-3550500	500	-0.636	0.922	0.286	(genebody,GRMZM2G062210),
1:4353000-4353500	500	-0.614	0.616	0.002	(promoter,GRMZM2G104468),
1:7705500-7706000	500	-0.614	0.914	0.3
1:9316000-9316500	500	0.853	0.022	0.875
1:11575000-11576000	1000	-0.738	0.943	0.205	(promoter,GRMZM2G315812),
1:14368500-14369000	500	-0.917	0.917	0
1:14516500-14517000	500	-0.714	1	0.286
1:17571000-17571500	500	-0.837	0.837	0
1:17987000-17987500	500	0.764	0	0.764	(promoter,GRMZM2G059102),
1:18974500-18975000	500	-0.714	0.812	0.098	(genebody,GRMZM2G031177),
1:26681000-26681500	500	-0.606	0.778	0.172	(promoter,GRMZM2G099522),
1:29678000-29678500	500	-0.758	0.958	0.2
1:33014000-33014500	500	-0.812	0.979	0.167
1:38224500-38225000	500	-0.6	0.6	0
1:41019000-41019500	500	-0.602	0.8	0.198
1:41972500-41973000	500	-0.777	0.831	0.054	(genebody,GRMZM2G343778),(promoter,GRMZM2G044237),
1:42773000-42773500	500	-0.926	0.926	0
1:43673000-43673500	500	-0.619	0.619	0
1:44597500-44598000	500	-0.605	0.959	0.354
1:47403500-47404000	500	-0.655	0.865	0.21
1:48548500-48549000	500	-0.85	0.85	0
1:49751000-49751500	500	-0.691	0.835	0.144
1:50295500-50296000	500	-1	1	0
1:53084500-53085000	500	-0.642	0.956	0.314
1:55009000-55009500	500	-0.914	0.914	0
1:56679000-56679500	500	0.746	0	0.746
1:57444500-57445000	500	-0.637	0.894	0.257
1:60778000-60778500	500	-0.751	0.939	0.188
1:64889000-64889500	500	-0.686	1	0.314
1:66407000-66407500	500	-0.641	0.9	0.259
1:67894500-67895500	1000	-0.677	0.816	0.138
1:74616500-74617000	500	0.79	0.04	0.83
1:79426000-79426500	500	-0.628	0.638	0.01
1:81177000-81177500	500	-0.657	0.879	0.222
1:83308500-83309000	500	-0.629	0.96	0.331
1:87072500-87073000	500	-0.802	0.934	0.132
1:93142500-93143000	500	-0.614	0.924	0.31
1:93690500-93691000	500	-1	1	0
1:94135000-94135500	500	-0.729	0.917	0.188
1:96520500-96521000	500	-0.6	0.978	0.378
1:96527000-96527500	500	-0.976	0.976	0
1:97207500-97208000	500	-0.637	0.967	0.33
1:98790500-98791000	500	0.762	0.188	0.95
1:101101500-101102000	500	-0.76	0.831	0.071
1:102348000-102348500	500	-0.617	0.964	0.347
1:105086000-105086500	500	-0.808	0.978	0.17
1:106528000-106528500	500	-0.744	0.934	0.19
1:110788500-110789000	500	-0.863	0.863	0
1:111921000-111921500	500	-0.74	0.94	0.2
1:116141000-116141500	500	-0.78	0.962	0.182
1:116728000-116728500	500	-0.697	0.887	0.19
1:117442500-117443000	500	-0.802	0.922	0.12
1:117755000-117755500	500	-0.917	0.917	0
1:117896500-117897000	500	-0.954	0.954	0
1:118081500-118082000	500	-0.64	0.908	0.268
1:119912000-119912500	500	-0.652	0.785	0.133
1:121673000-121673500	500	-0.753	0.92	0.167
1:124111500-124112000	500	-0.75	1	0.25
1:125453000-125453500	500	-0.626	0.984	0.358
1:133250000-133250500	500	-0.984	0.984	0
1:137343000-137343500	500	-1	1	0
1:139289500-139290000	500	-0.617	0.917	0.3	(promoter,GRMZM5G891098),
1:139310000-139310500	500	-0.631	0.845	0.214
1:141572500-141573000	500	-0.658	0.946	0.288
1:146378000-146378500	500	-0.711	0.904	0.193
1:147742500-147743000	500	-0.617	0.977	0.36
1:147821000-147821500	500	-0.692	0.935	0.243
1:149926000-149926500	500	-0.65	1	0.35
1:150750000-150750500	500	-0.834	0.917	0.083
1:153544000-153544500	500	-0.8	0.911	0.111
1:158182000-158182500	500	-0.688	0.938	0.25
1:160098500-160099000	500	-0.66	0.935	0.275
1:161825000-161825500	500	-0.723	0.923	0.2
1:162911500-162912000	500	-0.694	0.944	0.25
1:163714000-163714500	500	-0.608	0.954	0.346
1:172130000-172130500	500	-0.767	1	0.233
1:173939000-173939500	500	-0.713	0.955	0.242
1:174659000-174659500	500	-0.8	0.967	0.167
1:177916500-177917000	500	-0.97	0.97	0
1:180290500-180291000	500	-0.649	0.863	0.214
1:181994500-181995000	500	-0.618	0.975	0.357
1:183131000-183131500	500	-0.912	0.912	0
1:184909500-184910000	500	-0.806	0.895	0.089
1:186348500-186349000	500	-0.739	0.849	0.11
1:187103000-187103500	500	-0.768	0.956	0.188
1:187375000-187375500	500	-1	1	0	(promoter,AC213857.4),(promoter,GRMZM2G083755),
1:188062000-188062500	500	-0.654	0.882	0.228
1:188275500-188276000	500	-0.616	0.973	0.357
1:188291500-188292000	500	-0.793	0.923	0.13
1:189209000-189209500	500	-0.792	0.967	0.175
1:195254000-195254500	500	-0.797	0.935	0.138
1:197405500-197406000	500	-0.875	1	0.125
1:197651000-197651500	500	-0.693	0.933	0.24
1:198338500-198339000	500	-0.861	0.861	0
1:198776500-198777000	500	-0.765	0.793	0.028	(promoter,GRMZM2G076723),
1:201030500-201031000	500	-0.74	0.94	0.2
1:202408500-202409000	500	-0.984	0.984	0
1:202941000-202941500	500	-0.666	0.809	0.143
1:204525000-204525500	500	-0.792	0.917	0.125
1:206221000-206221500	500	-0.825	0.973	0.148
1:212461000-212461500	500	-0.622	0.952	0.33
1:214003000-214003500	500	-0.69	0.9	0.21
1:214369500-214370000	500	0.692	0.035	0.727
1:217971000-217971500	500	-0.731	0.931	0.2
1:221786000-221786500	500	-0.647	0.97	0.323
1:227574500-227575000	500	-0.9	0.9	0
1:228219500-228220000	500	-0.742	0.93	0.188
1:229595500-229596000	500	-0.625	0.958	0.333
1:232267500-232268000	500	-0.8	0.8	0
1:235238500-235239000	500	-0.682	0.932	0.25
1:235515000-235515500	500	-0.875	0.875	0	(genebody,GRMZM2G389570),
1:236902500-236903000	500	0.692	0	0.692	(promoter,GRMZM5G810570),
1:237645500-237646000	500	-0.644	0.687	0.043
1:238089500-238090000	500	-0.608	0.983	0.375
1:238599500-238600000	500	-0.962	0.962	0	(genebody,GRMZM2G463445),
1:238785000-238785500	500	-0.624	0.957	0.333
1:238787500-238788000	500	-0.611	0.878	0.267
1:242797500-242798000	500	-0.653	0.858	0.205
1:243522500-243523000	500	-0.685	0.96	0.275
1:248210500-248211000	500	0.741	0.125	0.866	(genebody,GRMZM2G110294),
1:250153500-250154000	500	-0.656	0.698	0.042	(genebody,GRMZM2G065498),(promoter,GRMZM2G364127),
1:251866500-251867000	500	-0.654	0.94	0.286
1:253254500-253255000	500	-0.605	0.972	0.367	(genebody,GRMZM2G423538),
1:257812500-257813000	500	-0.698	0.871	0.173
1:258370000-258370500	500	-0.779	0.907	0.128
1:258434000-258434500	500	0.758	0.04	0.798
1:259557500-259558000	500	-0.622	0.955	0.333
1:265087500-265088000	500	-0.818	0.925	0.107	(promoter,GRMZM2G400092),(promoter,GRMZM2G042133),
1:265167500-265168000	500	-0.643	0.964	0.321
1:272129500-272130000	500	-0.75	0.929	0.179
1:272841000-272841500	500	-0.748	0.943	0.195
1:273089500-273090000	500	-0.69	0.961	0.271
1:273443500-273444000	500	-0.823	0.885	0.062	(promoter,GRMZM2G108115),
1:275841500-275842000	500	0.625	0	0.625	(genebody,GRMZM2G472171),
1:278435000-278435500	500	-0.64	0.918	0.278
1:280538000-280538500	500	-0.629	0.629	0
1:283834000-283834500	500	-0.673	0.933	0.26
1:286408500-286409000	500	-1	1	0	(promoter,GRMZM2G011385),
1:288628500-288629000	500	-0.932	0.932	0
1:291002000-291002500	500	-0.829	0.857	0.028	(promoter,GRMZM2G104125),
1:293003500-293004000	500	-0.86	1	0.14
1:293183500-293184000	500	-0.609	0.942	0.333
1:294987500-294988000	500	-0.858	0.978	0.12
1:295152000-295152500	500	-0.75	0.75	0	(genebody,GRMZM2G122045),
1:297960500-297961000	500	-0.898	0.898	0
10:316500-317000	500	-0.601	0.815	0.214
10:1364000-1364500	500	-0.711	0.933	0.222
10:1395000-1395500	500	-0.64	0.908	0.268
10:2818000-2818500	500	-0.749	0.949	0.2
10:3873500-3874000	500	-0.613	0.863	0.25
10:5653000-5653500	500	-0.65	1	0.35	(promoter,GRMZM2G164113),
10:7073500-7074000	500	0.625	0.25	0.875
10:13809000-13809500	500	-0.684	0.734	0.05
10:15117500-15118000	500	-0.721	0.935	0.214
10:15146000-15146500	500	-0.968	0.968	0
10:16908000-16908500	500	-0.644	0.866	0.222
10:18408000-18408500	500	-0.651	0.684	0.033
10:20670000-20670500	500	-0.7	1	0.3
10:23075000-23075500	500	-0.611	0.932	0.321
10:24577000-24577500	500	-0.772	0.772	0
10:25825500-25826000	500	-0.73	0.959	0.229
10:26665000-26665500	500	-0.96	0.96	0
10:28363000-28363500	500	-0.7	0.85	0.15
10:28686500-28687000	500	-0.618	0.948	0.33
10:30248500-30249000	500	-0.696	0.896	0.2
10:30719500-30720000	500	-0.637	0.887	0.25
10:32005000-32005500	500	-0.95	0.95	0
10:34900500-34901000	500	0.706	0	0.706
10:37105500-37106000	500	-0.824	0.967	0.143
10:37263000-37263500	500	-0.719	0.969	0.25
10:37530000-37530500	500	0.668	0	0.668
10:39628500-39629000	500	-0.75	0.75	0
10:41598500-41599000	500	-0.62	0.955	0.335
10:41927000-41927500	500	-0.795	0.865	0.07
10:42041000-42041500	500	-0.702	0.93	0.228	(promoter,GRMZM2G122330),
10:42127500-42128000	500	0.853	0	0.853
10:44824500-44825000	500	-0.613	0.899	0.286
10:45860000-45860500	500	-0.643	0.955	0.312
10:46236500-46237000	500	-0.631	0.964	0.333
10:47959000-47959500	500	-0.75	0.75	0
10:49744000-49744500	500	-0.692	0.722	0.03
10:52079000-52079500	500	-0.654	0.923	0.269
10:54153500-54154000	500	-0.61	0.943	0.333
10:55169000-55169500	500	0.853	0	0.853
10:55334500-55335000	500	-0.935	0.98	0.045
10:58481000-58481500	500	-0.691	0.891	0.2
10:59249000-59249500	500	-0.611	0.986	0.375
10:60108500-60109000	500	-0.7	0.7	0
10:61856500-61857000	500	-0.944	0.944	0
10:62396000-62396500	500	-0.868	0.959	0.091
10:65059000-65059500	500	-0.776	0.869	0.093
10:65728000-65728500	500	-0.833	0.833	0
10:66800000-66800500	500	-0.714	1	0.286
10:73272000-73272500	500	-0.625	1	0.375
10:74284500-74285000	500	-0.651	0.877	0.226
10:74620000-74620500	500	-0.707	0.9	0.193	(genebody,GRMZM2G150680),
10:78210000-78210500	500	-0.91	0.91	0
10:80380000-80380500	500	-0.625	0.975	0.35
10:83074000-83074500	500	-1	1	0
10:84150000-84150500	500	-0.688	0.955	0.267
10:84505500-84506000	500	-0.706	0.938	0.232
10:84683000-84683500	500	0.747	0	0.747
10:86481000-86481500	500	-0.929	0.929	0
10:87742000-87742500	500	-0.692	0.699	0.007
10:89091000-89091500	500	-0.751	0.946	0.195
10:89173500-89174000	500	-0.645	0.752	0.107
10:90205000-90205500	500	-0.6	0.9	0.3
10:91262500-91263000	500	-0.671	0.957	0.286
10:91345500-91346000	500	-0.771	0.929	0.158
10:93610500-93611000	500	-0.6	0.892	0.292
10:95082500-95083000	500	-1	1	0
10:95559500-95560000	500	-0.757	0.957	0.2	(promoter,GRMZM2G023023),
10:99007500-99008000	500	-0.877	0.948	0.071
10:99219000-99219500	500	0.605	0	0.605
10:99412000-99412500	500	-0.803	0.971	0.168
10:99472000-99472500	500	-0.808	0.808	0
10:99626000-99626500	500	-0.697	0.919	0.222	(promoter,GRMZM2G119116),(genebody,AC198605.3),
10:99771500-99772000	500	-0.944	0.944	0	(genebody,GRMZM2G015291),
10:100038500-100039000	500	0.688	0.25	0.938
10:100215000-100215500	500	-0.835	0.897	0.062
10:100370000-100370500	500	-0.704	0.926	0.222
10:100804000-100804500	500	-0.737	0.959	0.222
10:104746500-104747000	500	-0.716	0.719	0.003
10:104900500-104901000	500	-0.86	0.86	0
10:105638500-105639000	500	-0.614	0.968	0.354	(promoter,GRMZM2G119823),
10:111200000-111200500	500	-1	1	0
10:113288500-113289000	500	-0.604	0.792	0.188
10:113479500-113480000	500	0.678	0	0.678
10:113960500-113961000	500	-0.7	0.9	0.2
10:120674000-120674500	500	-0.801	1	0.199
10:121656500-121657000	500	-0.725	1	0.275	(genebody,GRMZM2G159559),
10:121855500-121856000	500	-0.745	0.957	0.212
10:122884500-122885000	500	-0.661	0.875	0.214
10:125484000-125484500	500	-0.95	0.95	0
10:125672000-125672500	500	-0.768	1	0.232
10:127187000-127187500	500	-0.75	1	0.25
10:127265000-127265500	500	-0.628	0.665	0.037
10:127650500-127651000	500	-0.609	0.9	0.291
10:128182500-128183000	500	-0.922	0.922	0
10:128607500-128608000	500	-0.755	0.96	0.205
10:130328500-130329000	500	-0.634	0.967	0.333	(promoter,GRMZM2G031660),(promoter,GRMZM2G031721),
10:132610000-132610500	500	-0.955	0.955	0
10:135938000-135938500	500	-0.765	0.765	0
10:136035000-136035500	500	-0.922	0.938	0.016
10:136640000-136640500	500	-0.833	0.833	0	(genebody,GRMZM2G006212),
10:137045500-137046000	500	-0.609	0.859	0.25	(promoter,GRMZM5G818664),
10:137676000-137676500	500	-0.959	0.959	0
10:138577000-138577500	500	-0.85	0.95	0.1
10:140840000-140840500	500	-0.636	0.957	0.321
10:141176000-141176500	500	-0.615	0.946	0.331
10:141627500-141628000	500	-0.857	0.857	0
10:142214500-142215000	500	-0.719	0.844	0.125
10:142577000-142577500	500	-0.86	0.931	0.071
10:145164500-145165000	500	-0.697	0.94	0.243
10:146354500-146355000	500	-0.889	0.889	0
10:147163500-147164000	500	-1	1	0	(promoter,GRMZM2G475882),
10:147528500-147529000	500	-0.7	0.95	0.25	(genebody,GRMZM2G040876),
10:148062500-148063000	500	-0.689	0.94	0.251
2:180000-180500	500	-0.946	0.946	0	(promoter,GRMZM5G876379),
2:1093000-1093500	500	-0.684	0.684	0	(genebody,GRMZM2G049495),
2:1985500-1986000	500	-0.628	0.978	0.35
2:3806500-3807000	500	-0.631	0.823	0.192	(genebody,GRMZM2G017654),
2:7133000-7133500	500	-1	1	0
2:11730500-11731000	500	-0.667	0.667	0
2:13466500-13467000	500	-0.614	0.887	0.273	(genebody,AC195235.3),
2:14334500-14335000	500	-0.814	0.95	0.136	(genebody,GRMZM2G014005),
2:14743500-14744000	500	-0.608	0.92	0.312	(promoter,GRMZM2G120724),
2:17233500-17234000	500	-0.728	0.928	0.2
2:19448500-19449000	500	-0.606	0.951	0.345
2:22890000-22890500	500	-0.83	0.83	0
2:23777500-23778000	500	-0.642	0.96	0.318
2:23840000-23840500	500	-0.681	0.906	0.225
2:25351000-25351500	500	-0.625	1	0.375
2:29216000-29216500	500	-0.674	0.924	0.25
2:32676000-32676500	500	-0.739	0.939	0.2
2:33950000-33950500	500	-0.664	0.893	0.229
2:37585500-37586000	500	-0.687	0.937	0.25
2:40774000-40774500	500	-0.649	0.895	0.246	(promoter,GRMZM2G050435),
2:46755500-46756000	500	-0.727	0.927	0.2
2:48144500-48145000	500	-1	1	0
2:49044000-49044500	500	1	0	1
2:49468000-49468500	500	-0.722	0.972	0.25
2:56758500-56759000	500	-0.744	0.971	0.227
2:57146000-57146500	500	-0.702	0.927	0.225
2:57151000-57151500	500	-0.625	0.625	0	(promoter,GRMZM2G434669),
2:57917500-57918000	500	-0.762	0.764	0.002
2:64216000-64216500	500	-0.767	0.881	0.114
2:67046500-67047000	500	-0.632	0.932	0.3
2:67179500-67180000	500	-0.647	1	0.353
2:68972000-68972500	500	0.688	0	0.688
2:69233000-69233500	500	-0.651	0.901	0.25
2:69360500-69361000	500	-0.645	0.969	0.324
2:70291500-70292000	500	-0.655	0.929	0.274
2:71660500-71661000	500	0.612	0.138	0.75
2:71974000-71974500	500	-0.708	0.958	0.25
2:72114500-72115000	500	-0.621	0.906	0.285
2:72215000-72215500	500	-0.749	0.949	0.2
2:75599500-75600000	500	-0.802	1	0.198
2:75887500-75888000	500	-0.993	1	0.007	(genebody,GRMZM2G137964),
2:77157000-77157500	500	-0.713	0.833	0.12
2:78555500-78556000	500	-0.784	0.986	0.202
2:81597500-81598000	500	-0.617	0.867	0.25
2:83428500-83429000	500	-1	1	0
2:83825500-83826000	500	-0.775	0.961	0.186
2:84258000-84258500	500	-0.618	0.922	0.304
2:91103000-91103500	500	-0.634	0.759	0.125
2:91848000-91848500	500	-0.617	0.767	0.15
2:91871000-91871500	500	-0.967	0.967	0
2:92525500-92526000	500	-0.613	0.946	0.333
2:92694500-92695000	500	-0.724	0.924	0.2
2:93634500-93635000	500	-0.984	0.984	0
2:95805500-95806000	500	-0.698	0.774	0.076
2:97866000-97866500	500	-0.71	0.91	0.2
2:98209500-98210000	500	-0.708	0.922	0.214
2:98572000-98572500	500	-0.692	0.775	0.083
2:100567000-100567500	500	-0.619	0.973	0.354
2:105703000-105703500	500	-0.605	0.902	0.297
2:107475500-107476000	500	-0.629	0.975	0.346
2:108173000-108173500	500	-1	1	0
2:112499000-112499500	500	-0.6	1	0.4
2:115225500-115226000	500	-0.666	0.833	0.167
2:117493500-117494000	500	-0.758	0.958	0.2
2:118962000-118962500	500	-0.95	0.95	0
2:122921000-122921500	500	-0.631	0.935	0.304
2:124937000-124937500	500	-0.731	0.92	0.189
2:126725000-126725500	500	-0.645	0.645	0
2:127034000-127034500	500	-0.69	0.839	0.149
2:128279000-128279500	500	-0.616	0.948	0.332
2:129143500-129144000	500	-1	1	0
2:130874000-130874500	500	-0.648	0.96	0.312
2:132259000-132259500	500	-0.706	0.956	0.25
2:132590500-132591000	500	-0.63	0.966	0.336
2:133650500-133651000	500	-0.611	1	0.389
2:135055500-135056000	500	-0.621	0.921	0.3
2:137447000-137447500	500	-0.623	0.909	0.286
2:138289500-138290000	500	-0.646	0.846	0.2
2:139165000-139165500	500	-0.917	0.917	0
2:139976000-139976500	500	-0.842	0.842	0
2:142778000-142778500	500	-0.644	0.727	0.083
2:144015000-144015500	500	-0.774	0.774	0
2:144305000-144305500	500	-0.721	0.721	0
2:144338500-144339000	500	-0.648	0.898	0.25
2:153226500-153227000	500	-0.708	1	0.292
2:154775500-154776000	500	-0.805	0.85	0.045
2:154923500-154924000	500	-0.75	1	0.25
2:155146000-155146500	500	-0.616	0.936	0.32
2:158617500-158618000	500	-0.736	0.958	0.222
2:158860000-158860500	500	-0.702	0.952	0.25
2:160224000-160224500	500	-0.753	0.98	0.227
2:161860500-161861000	500	-0.95	0.95	0
2:161933500-161934000	500	-0.606	0.945	0.339
2:162941000-162941500	500	-0.659	0.909	0.25
2:163355000-163355500	500	-0.785	0.896	0.111
2:165211000-165211500	500	-0.643	0.929	0.286
2:167000500-167001000	500	-0.606	0.832	0.226
2:167243500-167244000	500	0.621	0.2	0.821	(genebody,GRMZM2G087759),
2:167413000-167413500	500	-0.778	0.778	0
2:167892500-167893000	500	-0.643	1	0.357
2:168487000-168487500	500	-0.851	0.871	0.02
2:169596500-169597000	500	-0.618	0.866	0.248
2:170241500-170242000	500	-0.606	0.931	0.325
2:170996000-170996500	500	-0.688	0.688	0
2:176724000-176724500	500	-0.767	0.967	0.2	(genebody,GRMZM2G006678),
2:179694500-179695000	500	-0.62	0.92	0.3
2:180152000-180152500	500	-0.727	0.727	0
2:180888000-180888500	500	-0.641	0.874	0.233
2:181491500-181492000	500	-0.642	0.968	0.326
2:186203000-186203500	500	-0.651	0.658	0.007
2:188335500-188336000	500	-0.728	0.938	0.21
2:189551500-189552000	500	-0.765	0.882	0.117	(promoter,GRMZM2G018070),
2:190708500-190709000	500	-0.768	0.95	0.182
2:191839000-191839500	500	-0.736	0.958	0.222
2:193963500-193964000	500	-0.922	0.965	0.043	(promoter,GRMZM2G703303),
2:195992000-195992500	500	-0.755	0.943	0.188
2:196448000-196448500	500	-0.714	0.714	0
2:202679000-202679500	500	0.686	0	0.686
2:203225000-203225500	500	-0.836	0.947	0.111
2:203598500-203599000	500	-0.674	0.963	0.289
2:204594000-204594500	500	-0.733	0.833	0.1	(promoter,GRMZM2G475265),
2:205359000-205359500	500	-0.692	0.892	0.2
2:206695500-206696000	500	-0.633	0.887	0.254
2:207183500-207184000	500	-0.688	0.938	0.25
2:211323000-211323500	500	-0.695	0.945	0.25
2:212813500-212814000	500	0.791	0.167	0.958
2:216157000-216157500	500	-0.626	0.878	0.252
2:218824000-218824500	500	-0.605	0.962	0.357
2:226863000-226863500	500	0.603	0	0.603
2:227501000-227501500	500	-0.61	0.931	0.321
2:229658000-229658500	500	-0.878	0.878	0
2:229817500-229818000	500	-0.667	1	0.333
2:230127000-230127500	500	-0.732	0.732	0	(promoter,GRMZM2G022763),
2:230543500-230544000	500	-0.756	0.938	0.182
2:231142500-231143000	500	-0.629	0.961	0.332
2:231503500-231504000	500	-0.944	0.944	0
3:2894500-2895000	500	-0.657	0.949	0.292
3:3073500-3074000	500	-0.747	0.875	0.128
3:4921500-4922000	500	-0.905	0.905	0
3:7071500-7072000	500	-0.667	1	0.333
3:7612500-7613000	500	0.659	0	0.659	(promoter,GRMZM2G152370),
3:7878000-7878500	500	-0.745	0.796	0.051
3:8069500-8070000	500	-0.695	0.945	0.25
3:9855000-9855500	500	-0.727	1	0.273	(promoter,GRMZM2G305900),
3:11005500-11006000	500	-1	1	0
3:12947000-12947500	500	-0.829	0.94	0.111
3:12995500-12996000	500	-0.618	0.956	0.338	(genebody,GRMZM2G033126),
3:13530500-13531000	500	0.94	0	0.94
3:16378000-16378500	500	-0.73	0.73	0
3:16788000-16788500	500	-0.857	1	0.143
3:19120000-19120500	500	-0.691	0.941	0.25
3:21125500-21126000	500	-0.697	0.737	0.04
3:22285500-22286500	1000	-0.638	0.896	0.258
3:23129500-23130000	500	-0.689	0.689	0
3:25221500-25222000	500	-0.731	0.785	0.054	(promoter,GRMZM2G018869),
3:25278500-25279000	500	-0.635	0.927	0.292
3:25486000-25486500	500	-0.659	0.843	0.184
3:26240000-26240500	500	-0.6	0.975	0.375
3:27635000-27635500	500	-0.792	1	0.208
3:28175500-28176000	500	-0.781	0.956	0.175
3:29488500-29489000	500	-0.667	0.917	0.25
3:29626500-29627000	500	-0.728	0.958	0.23
3:30124000-30124500	500	-0.75	1	0.25
3:30516000-30516500	500	-0.676	0.912	0.236
3:30949500-30950000	500	-0.807	1	0.193	(genebody,AC226235.2),
3:37354500-37355000	500	-0.788	0.788	0	(genebody,GRMZM2G132944),
3:37377000-37377500	500	-0.686	0.918	0.232
3:38256500-38257000	500	-0.71	0.71	0
3:39084500-39085000	500	-0.769	0.969	0.2
3:39494500-39495000	500	-0.655	0.955	0.3
3:40062000-40062500	500	1	0	1
3:41358000-41358500	500	-0.613	0.871	0.258
3:42089500-42090000	500	-0.794	0.83	0.036	(genebody,GRMZM2G480256),
3:44936000-44936500	500	-0.63	0.63	0
3:45119000-45119500	500	-1	1	0
3:45311000-45311500	500	-0.685	0.9	0.215
3:45561500-45562000	500	-0.654	0.962	0.308
3:45971500-45972000	500	-0.63	0.847	0.217
3:48248000-48248500	500	-1	1	0
3:49450500-49451000	500	-0.666	0.913	0.247
3:51616500-51617000	500	-0.651	0.895	0.244
3:53721000-53721500	500	-0.678	0.928	0.25
3:56937500-56938000	500	-0.696	0.953	0.257
3:57299500-57300000	500	-0.858	0.9	0.042
3:58497500-58498000	500	-0.902	0.902	0
3:61266000-61266500	500	-0.63	0.963	0.333
3:62856000-62856500	500	-0.616	0.921	0.305
3:68775000-68775500	500	-0.643	1	0.357
3:73845000-73845500	500	-0.671	0.871	0.2
3:79126500-79127000	500	-0.682	0.682	0	(promoter,GRMZM2G701576),
3:79406000-79406500	500	-0.706	0.849	0.143
3:81193000-81193500	500	0.949	0	0.949	(promoter,GRMZM5G856092),
3:81198500-81199000	500	0.664	0	0.664
3:83942000-83942500	500	-0.789	0.921	0.132
3:87555500-87556000	500	-0.628	0.988	0.36
3:87882500-87883000	500	-0.603	0.953	0.35
3:87973500-87974000	500	-0.655	0.861	0.206
3:88284500-88285000	500	-0.689	0.931	0.242
3:88999500-89000000	500	-0.723	1	0.277
3:90367000-90367500	500	0.917	0.083	1
3:90920000-90920500	500	-0.656	1	0.344
3:91238500-91239000	500	-1	1	0
3:95735500-95736000	500	-0.681	0.931	0.25
3:97425000-97425500	500	-0.635	0.778	0.143
3:98839000-98839500	500	-0.628	0.886	0.258
3:99237500-99238000	500	-0.64	0.64	0	(genebody,GRMZM5G823484),
3:101942500-101943000	500	-0.69	0.929	0.239
3:101955000-101955500	500	-0.75	1	0.25
3:102395000-102395500	500	-0.679	0.842	0.163
3:104542000-104542500	500	-0.608	0.858	0.25	(genebody,GRMZM2G461566),
3:105274000-105274500	500	-0.67	1	0.33
3:107226500-107227000	500	-0.6	1	0.4
3:107746500-107747000	500	-0.605	0.955	0.35
3:109778500-109779000	500	-0.639	0.889	0.25
3:109906500-109907000	500	-0.821	0.821	0
3:110166000-110166500	500	-0.91	0.91	0
3:111736000-111736500	500	-0.955	0.955	0
3:112317500-112318000	500	-0.682	0.955	0.273
3:112390500-112391000	500	-0.842	0.942	0.1
3:114929000-114929500	500	-0.705	0.955	0.25
3:115720000-115720500	500	-0.617	0.917	0.3
3:115734500-115735000	500	-0.676	0.843	0.167
3:116738500-116739000	500	-0.768	0.94	0.172
3:117318500-117319000	500	-0.922	0.922	0
3:118244000-118244500	500	-0.619	0.906	0.287
3:121068500-121069000	500	0.889	0.111	1
3:121518000-121518500	500	-0.633	0.818	0.185
3:122154000-122154500	500	-0.945	0.945	0
3:124807500-124808000	500	-0.61	0.953	0.343
3:125730500-125731000	500	-0.634	0.699	0.065
3:126315500-126316000	500	-0.733	0.84	0.107
3:126523500-126524000	500	-0.722	0.722	0
3:126776000-126776500	500	-0.61	0.885	0.275
3:128251000-128251500	500	-0.845	0.845	0	(genebody,GRMZM2G418515),
3:128770000-128770500	500	-0.88	0.951	0.071
3:129994500-129995000	500	-0.889	0.889	0	(genebody,GRMZM2G097068),
3:130473000-130473500	500	-0.601	0.913	0.312
3:130894500-130895000	500	-0.714	0.956	0.242
3:131138000-131138500	500	-0.607	0.907	0.3
3:132282000-132282500	500	-0.62	0.868	0.248	(promoter,GRMZM2G175976),
3:132308500-132309000	500	-0.655	0.883	0.228
3:132949000-132949500	500	-0.613	0.946	0.333
3:134509000-134509500	500	-0.649	0.971	0.322
3:134748000-134748500	500	-0.718	0.878	0.16	(promoter,GRMZM2G305154),
3:136980000-136980500	500	-0.84	0.84	0
3:137229000-137229500	500	-0.688	0.938	0.25
3:138958500-138959000	500	-0.677	0.927	0.25
3:141409500-141410000	500	-0.649	0.979	0.33
3:144056500-144057000	500	-0.624	0.928	0.304
3:145053500-145054000	500	-0.75	0.75	0
3:145636500-145637000	500	-0.903	0.917	0.014	(genebody,GRMZM2G061206),
3:145786500-145787000	500	-0.635	0.985	0.35	(genebody,GRMZM2G174137),
3:146887500-146888000	500	-0.602	0.908	0.306
3:147466500-147467000	500	-0.822	0.822	0
3:147991000-147991500	500	-0.6	0.933	0.333
3:149067000-149067500	500	-0.638	0.924	0.286
3:149275000-149275500	500	-0.76	0.797	0.037	(genebody,GRMZM5G881296),
3:149614000-149614500	500	-0.663	0.663	0
3:154902000-154902500	500	-0.936	0.936	0
3:157778500-157779000	500	0.908	0	0.908
3:157890500-157891000	500	-0.67	0.92	0.25
3:159598000-159598500	500	-0.742	0.875	0.133
3:159653000-159653500	500	-0.744	0.932	0.188	(promoter,GRMZM2G085420),
3:160019000-160019500	500	-0.667	0.881	0.214
3:160125500-160126000	500	-0.678	0.886	0.208	(genebody,GRMZM2G126468),
3:161524000-161524500	500	-0.719	0.919	0.2
3:161758500-161759000	500	-0.629	0.829	0.2
3:161810500-161811000	500	-0.943	0.943	0
3:162215000-162215500	500	-0.661	0.967	0.306
3:162738000-162738500	500	-0.819	0.819	0	(promoter,GRMZM2G101217),
3:162755500-162756000	500	-0.605	0.905	0.3
3:163064500-163065000	500	-0.941	0.941	0
3:163837000-163837500	500	-0.708	0.958	0.25
3:165778500-165779000	500	-0.612	0.965	0.353
3:165824500-165825000	500	-0.637	0.887	0.25
3:167584000-167584500	500	-0.608	0.682	0.074
3:167776000-167776500	500	-0.75	1	0.25
3:167809000-167809500	500	-0.837	0.908	0.071
3:168632500-168633000	500	-0.6	1	0.4
3:168739500-168740000	500	-0.645	0.645	0	(genebody,GRMZM2G156861),
3:172711000-172711500	500	-0.859	0.877	0.018
3:174310500-174311000	500	-0.609	0.644	0.035
3:175175000-175175500	500	-0.707	0.907	0.2
3:176567000-176567500	500	0.649	0.1	0.749	(promoter,GRMZM5G831584),
3:176694000-176694500	500	-0.623	0.873	0.25
3:178236000-178236500	500	0.792	0	0.792
3:180836500-180837000	500	-0.607	0.857	0.25
3:181528500-181529000	500	-0.79	0.926	0.136
3:181553500-181554000	500	0.639	0.25	0.889
3:181882000-181882500	500	-0.739	0.739	0
3:182247500-182248000	500	-0.823	0.948	0.125
3:186673500-186674500	1000	-0.641	0.927	0.286
3:188399000-188399500	500	-0.762	0.762	0
3:194168000-194168500	500	-0.671	0.957	0.286
3:197951500-197952000	500	-0.635	0.75	0.115
3:198305000-198305500	500	0.731	0.037	0.768
3:198784500-198785000	500	-0.611	0.965	0.354
3:198997500-198998000	500	-0.614	0.949	0.335
3:199244500-199245000	500	-0.625	1	0.375
3:199419500-199420000	500	-0.604	0.914	0.31
3:199715500-199716000	500	-0.662	0.696	0.034
3:199932500-199933000	500	-0.98	0.98	0	(promoter,AC211175.3),
3:204301500-204302000	500	-0.679	0.965	0.286
3:204756000-204756500	500	-0.758	0.941	0.183
3:204880000-204880500	500	-0.691	0.922	0.231	(promoter,GRMZM2G100597),
3:209308500-209309000	500	-0.751	0.918	0.167
3:216392000-216392500	500	0.773	0.227	1
3:216673000-216673500	500	-0.635	0.851	0.216
3:219102000-219102500	500	-0.796	0.921	0.125
3:219107000-219107500	500	-0.64	0.74	0.1
3:222128000-222128500	500	-0.781	0.944	0.163	(genebody,GRMZM2G154839),
3:226848000-226848500	500	-0.761	0.861	0.1
3:227847500-227848000	500	-0.636	0.951	0.315	(genebody,GRMZM2G021422),
3:229754000-229754500	500	-0.685	0.935	0.25	(promoter,GRMZM2G015592),
3:231441500-231442000	500	-0.928	0.928	0
3:231983000-231983500	500	0.75	0.25	1
3:232053000-232053500	500	-0.957	0.957	0
4:1416000-1416500	500	-0.6	0.85	0.25
4:1947500-1948000	500	-0.675	0.675	0	(promoter,GRMZM2G013170),
4:4450000-4450500	500	0.8	0.2	1
4:4561500-4562000	500	-0.65	0.95	0.3
4:4703500-4704000	500	-0.614	0.748	0.134
4:4882000-4882500	500	0.66	0.175	0.835
4:5670500-5671000	500	-0.71	0.794	0.084	(genebody,GRMZM2G169160),
4:6656500-6657000	500	-0.922	0.922	0
4:8124000-8124500	500	-0.75	0.75	0
4:8372000-8372500	500	-0.942	0.942	0
4:8553000-8553500	500	-0.7	0.95	0.25
4:9476000-9476500	500	-0.867	0.867	0
4:10385500-10386000	500	-0.667	0.917	0.25
4:10749000-10749500	500	-0.652	1	0.348
4:10889000-10889500	500	-0.936	0.936	0
4:11704000-11704500	500	-1	1	0
4:17099000-17099500	500	-0.638	0.916	0.278
4:20184500-20185000	500	-0.606	0.837	0.231
4:21412000-21412500	500	-0.854	0.97	0.116
4:23512000-23512500	500	0.644	0.25	0.894
4:28594500-28595000	500	0.8	0.2	1	(promoter,GRMZM2G155506),
4:28836500-28837000	500	-0.75	0.972	0.222
4:29181500-29182000	500	-0.612	0.612	0	(promoter,GRMZM2G382323),
4:31907500-31908000	500	-0.625	1	0.375
4:32543000-32543500	500	-0.628	0.628	0	(genebody,GRMZM2G014902),
4:32619000-32619500	500	-0.63	0.812	0.182
4:34397500-34398000	500	-0.75	1	0.25
4:36254000-36254500	500	-0.608	0.908	0.3	(genebody,GRMZM2G407913),
4:37085500-37086000	500	0.888	0.083	0.971
4:43330000-43330500	500	-0.64	1	0.36
4:44442000-44442500	500	0.778	0	0.778
4:45759500-45760000	500	-0.733	0.921	0.188
4:46275000-46275500	500	-1	1	0
4:48035500-48036000	500	-0.658	0.958	0.3
4:48038500-48039000	500	-1	1	0
4:51852500-51853000	500	-0.655	0.738	0.083
4:52744500-52745000	500	-0.705	0.955	0.25
4:55017000-55017500	500	-0.613	0.963	0.35
4:56189500-56190000	500	-0.604	0.91	0.306
4:58320000-58320500	500	-0.626	0.906	0.28
4:61703000-61703500	500	-0.67	0.884	0.214
4:62803500-62804000	500	-0.766	0.96	0.194
4:64615500-64616000	500	-0.931	0.931	0
4:64833500-64834000	500	-0.744	0.944	0.2
4:65505500-65506500	1000	-0.661	0.901	0.24
4:67372000-67372500	500	-0.806	0.971	0.165
4:69669000-69669500	500	-0.643	0.945	0.302
4:82275000-82275500	500	-0.684	0.897	0.213
4:83765000-83765500	500	0.627	0.24	0.867
4:85470500-85471000	500	-0.752	0.835	0.083	(promoter,GRMZM2G093121),
4:87608000-87608500	500	-0.607	0.973	0.366
4:93772500-93773000	500	-0.775	1	0.225
4:96363500-96364000	500	-0.718	0.944	0.226
4:96722000-96722500	500	-0.646	0.932	0.286	(promoter,AC205154.3),
4:101380500-101381000	500	0.738	0.2	0.938
4:101737000-101737500	500	-0.607	0.913	0.306
4:101746500-101747000	500	-0.666	0.933	0.267
4:101956000-101956500	500	-0.623	0.873	0.25
4:104773000-104773500	500	-0.665	0.755	0.09
4:105596500-105597000	500	-0.842	0.842	0
4:107214000-107214500	500	-0.95	0.95	0	(promoter,AC210035.3),
4:108109000-108109500	500	-0.603	1	0.397
4:110514500-110515000	500	0.608	0.368	0.976
4:111135500-111136000	500	-1	1	0
4:111337500-111338500	1000	-0.686	0.963	0.277
4:112355500-112356000	500	-0.672	0.95	0.278
4:114419500-114420000	500	-0.635	0.697	0.062
4:117565500-117566000	500	-0.622	0.922	0.3
4:118712500-118713000	500	-0.608	0.924	0.316
4:119256500-119257000	500	-0.603	0.891	0.288
4:121043000-121043500	500	-0.741	0.93	0.189
4:123514500-123515000	500	-0.681	0.879	0.198
4:124318500-124319000	500	-0.861	0.861	0
4:125232500-125233000	500	-0.967	0.967	0
4:126853000-126853500	500	-0.656	0.966	0.31
4:127956500-127957000	500	-0.631	0.917	0.286
4:129459500-129460000	500	-0.632	1	0.368	(genebody,GRMZM2G007488),
4:134247500-134248000	500	-0.7	0.7	0
4:134653000-134653500	500	-0.71	0.772	0.062	(promoter,GRMZM2G160174),
4:139964000-139964500	500	-0.929	0.929	0
4:140696500-140697000	500	-0.628	0.912	0.284
4:143073000-143073500	500	-0.69	0.94	0.25
4:143842500-143843000	500	-0.721	0.958	0.237
4:145346000-145346500	500	-0.675	0.815	0.14	(promoter,GRMZM2G161696),(promoter,GRMZM2G461537),
4:146349000-146349500	500	-0.734	0.734	0
4:146635500-146636000	500	-0.795	0.795	0
4:149634500-149635000	500	-0.659	0.909	0.25
4:150384000-150384500	500	-0.913	0.913	0
4:151070500-151071000	500	-0.625	1	0.375
4:151526000-151526500	500	-0.669	0.977	0.308
4:152850000-152850500	500	-0.734	0.991	0.257
4:153511000-153511500	500	-0.611	0.904	0.293
4:153810500-153811000	500	-0.774	0.941	0.167
4:153945500-153946000	500	-0.739	0.939	0.2
4:155332500-155333000	500	-0.65	0.958	0.308
4:158238000-158238500	500	-0.85	0.85	0	(genebody,GRMZM2G050405),
4:164278500-164279000	500	-0.671	0.938	0.267
4:164787500-164788000	500	-0.666	0.906	0.24
4:165648500-165649000	500	-0.701	0.951	0.25
4:167529000-167529500	500	-0.755	0.963	0.208
4:167606000-167606500	500	-0.75	1	0.25
4:167746500-167747000	500	-0.688	0.876	0.188
4:168973000-168973500	500	-0.66	0.86	0.2
4:170726000-170726500	500	-0.636	0.903	0.267
4:170999500-171000000	500	-0.649	0.649	0	(genebody,GRMZM2G042380),
4:173486000-173486500	500	-0.643	0.875	0.232
4:173593000-173593500	500	-0.9	0.9	0	(promoter,AC200065.5),(genebody,GRMZM2G108147),
4:173627000-173627500	500	-0.641	0.915	0.274	(promoter,GRMZM2G108084),
4:173633500-173634000	500	-0.72	0.908	0.188
4:175076500-175077000	500	-0.705	0.955	0.25
4:177261000-177261500	500	0.958	0	0.958
4:178691500-178692000	500	-0.931	1	0.069	(promoter,GRMZM2G015912),
4:179169000-179169500	500	-0.903	0.903	0
4:179314500-179315000	500	-0.633	0.943	0.31
4:179429000-179429500	500	-0.67	0.948	0.278
4:179521500-179522000	500	-0.713	0.913	0.2
4:179992000-179992500	500	-0.667	0.945	0.278
4:181167500-181168000	500	-0.613	0.778	0.165
4:181808000-181808500	500	0.719	0	0.719	(genebody,GRMZM2G083820),
4:182177500-182178000	500	-0.712	0.892	0.18
4:185623500-185624000	500	-0.712	0.879	0.167
4:189809500-189810000	500	-0.78	0.78	0	(promoter,GRMZM2G348319),
4:190478000-190478500	500	-0.606	0.856	0.25
4:191074000-191074500	500	-0.842	0.873	0.031
4:191818500-191819000	500	0.642	0.011	0.653
4:191976500-191977000	500	-0.927	0.927	0
4:194247500-194248000	500	-0.806	0.927	0.121
4:196312500-196313000	500	-0.646	0.932	0.286
4:200136500-200137000	500	-0.695	0.976	0.281	(genebody,GRMZM2G098557),
4:200685000-200685500	500	-0.702	1	0.298
4:201979500-201980000	500	-0.623	0.842	0.219
4:202605000-202605500	500	-1	1	0	(genebody,GRMZM2G086590),
4:202771500-202772000	500	-0.735	0.965	0.23	(promoter,GRMZM2G069092),
4:205106000-205106500	500	-0.611	0.841	0.23
4:207117500-207118000	500	-0.64	0.944	0.304
4:207638000-207638500	500	-0.625	0.875	0.25
4:210168000-210168500	500	-0.802	0.969	0.167
4:211787500-211788000	500	-0.617	0.887	0.27
4:212633500-212634000	500	-0.678	0.971	0.293
4:213840500-213841000	500	-0.719	0.939	0.22
4:214824500-214825000	500	-0.613	0.861	0.248
4:217166500-217167000	500	-0.634	0.934	0.3
4:223367000-223367500	500	-0.616	0.844	0.228	(genebody,GRMZM2G147727),
4:227251500-227252000	500	-0.625	1	0.375
4:227606000-227606500	500	0.617	0.25	0.867
4:228197500-228198000	500	-0.649	0.76	0.111	(promoter,GRMZM2G007795),
4:233023500-233024000	500	-0.631	0.829	0.198
4:234900500-234901000	500	-0.613	0.988	0.375
4:236090000-236090500	500	-0.797	0.959	0.162
4:237624500-237625000	500	-0.875	0.875	0
4:240381500-240382000	500	-0.676	0.962	0.286
4:240998500-240999000	500	-0.712	0.823	0.111	(promoter,GRMZM2G163304),
4:241463000-241463500	500	-0.6	1	0.4
4:241974500-241975000	500	-0.622	0.81	0.188
5:1516000-1516500	500	-0.819	0.902	0.083
5:1776500-1777000	500	0.66	0.34	1
5:2271000-2271500	500	-0.917	0.917	0	(promoter,GRMZM2G144024),
5:3292500-3293000	500	-0.888	0.888	0	(genebody,GRMZM2G017416),
5:4461500-4462000	500	-0.802	1	0.198
5:4993500-4994000	500	-0.722	0.817	0.095	(genebody,AC191251.3),
5:7991000-7991500	500	-0.756	0.885	0.129
5:12412500-12413000	500	-0.626	0.926	0.3	(genebody,GRMZM2G300945),
5:13044500-13045000	500	-0.734	0.954	0.22
5:13721500-13722000	500	-0.818	0.901	0.083
5:14249500-14250000	500	-0.8	0.8	0
5:18443000-18443500	500	-0.833	0.833	0
5:18989500-18990000	500	-0.642	0.862	0.22
5:19173500-19174000	500	-0.621	0.871	0.25
5:20299500-20300000	500	-0.862	0.862	0
5:21797000-21797500	500	-0.653	0.926	0.273
5:22903000-22903500	500	-0.694	0.694	0
5:22930000-22930500	500	-0.736	0.879	0.143
5:25599500-25600000	500	-0.75	1	0.25
5:28427500-28428000	500	-0.629	0.879	0.25
5:28592000-28592500	500	-0.608	0.941	0.333
5:31311000-31311500	500	-0.885	0.956	0.071
5:31734500-31735000	500	0.722	0.083	0.805
5:32578000-32578500	500	-0.657	0.904	0.247
5:34300000-34300500	500	0.607	0	0.607	(genebody,GRMZM2G460793),
5:34372000-34372500	500	-0.797	1	0.203
5:34980000-34980500	500	-0.681	0.848	0.167	(promoter,GRMZM5G879737),
5:36380000-36380500	500	-0.705	0.705	0
5:38564500-38565000	500	-0.64	0.973	0.333
5:38690500-38691000	500	-0.636	0.897	0.261
5:39808000-39808500	500	-0.605	0.946	0.341
5:43596500-43597000	500	-0.75	1	0.25
5:43682000-43682500	500	-0.851	0.851	0
5:47421500-47422000	500	-0.713	0.838	0.125	(genebody,GRMZM2G029366),
5:48057000-48057500	500	-0.623	0.898	0.275
5:50939000-50939500	500	0.625	0.375	1
5:52853000-52853500	500	-0.709	0.834	0.125
5:55405000-55405500	500	-0.788	0.871	0.083
5:55926000-55926500	500	-0.67	1	0.33
5:56417000-56417500	500	-0.667	1	0.333
5:56813500-56814000	500	0.688	0.25	0.938	(genebody,GRMZM2G116586),
5:57621500-57622000	500	0.611	0.389	1
5:58625000-58625500	500	0.629	0.228	0.857	(promoter,GRMZM2G347766),
5:60594000-60594500	500	-0.721	0.971	0.25	(genebody,GRMZM2G099810),
5:60599500-60600000	500	-0.636	0.935	0.299	(genebody,GRMZM2G099810),
5:60913000-60913500	500	-0.644	0.866	0.222
5:61024500-61025000	500	-0.671	0.985	0.314	(genebody,GRMZM2G158131),
5:62719500-62720000	500	-0.65	0.95	0.3	(genebody,GRMZM2G432975),
5:64052500-64053000	500	-0.937	0.937	0
5:66763500-66764000	500	0.6	0.4	1
5:69501000-69501500	500	-0.749	0.949	0.2
5:69515000-69515500	500	-0.718	0.985	0.267
5:70000500-70001000	500	-0.751	0.903	0.152	(promoter,AC203278.4),(promoter,GRMZM2G169699),
5:72355500-72356000	500	-0.621	0.946	0.325
5:77952500-77953000	500	-0.625	0.75	0.125	(genebody,GRMZM2G097207),
5:78168500-78169000	500	-0.694	0.876	0.182
5:78931000-78931500	500	-0.804	0.971	0.167
5:79574500-79575000	500	-0.649	0.95	0.301	(genebody,GRMZM2G063942),
5:80896000-80896500	500	-0.708	0.896	0.188
5:81068500-81069000	500	-0.676	0.695	0.019	(genebody,GRMZM2G400197),
5:81548500-81549000	500	-0.651	0.914	0.263
5:84686500-84687000	500	-0.912	1	0.088
5:85025500-85026000	500	-0.904	0.904	0
5:86992000-86992500	500	-0.686	0.953	0.267
5:87192500-87193000	500	0.612	0.2	0.812
5:87502500-87503000	500	0.799	0	0.799
5:90596000-90596500	500	-0.688	0.938	0.25
5:94952500-94953000	500	-0.903	0.903	0
5:95017500-95018000	500	-0.727	1	0.273
5:98270500-98271000	500	-0.769	0.769	0
5:98974500-98975000	500	-0.799	0.883	0.084	(promoter,GRMZM5G815077),
5:99847500-99848000	500	-0.611	0.971	0.36
5:103004000-103004500	500	-0.65	1	0.35
5:103316000-103316500	500	-0.62	0.893	0.273
5:103720500-103721000	500	-0.667	0.92	0.253
5:105205000-105205500	500	-0.639	0.956	0.317
5:107849500-107850000	500	0.654	0.08	0.734
5:108588000-108588500	500	-0.955	0.955	0
5:108835500-108836000	500	-0.648	0.898	0.25
5:110785000-110785500	500	-0.669	0.96	0.291
5:112306500-112307000	500	-0.743	0.973	0.23
5:114634000-114634500	500	-0.757	0.807	0.05	(genebody,AC214287.3),
5:114971000-114971500	500	-0.6	0.95	0.35
5:116826500-116827000	500	-0.834	0.97	0.136
5:118764000-118764500	500	-0.64	0.97	0.33
5:119172000-119172500	500	-0.626	0.902	0.276
5:119282000-119282500	500	-0.75	1	0.25
5:120339000-120339500	500	-0.646	0.96	0.314
5:122644000-122644500	500	-0.964	0.964	0
5:124617500-124618000	500	-0.686	0.939	0.253
5:124628500-124629000	500	-0.729	0.976	0.247
5:124746500-124747000	500	-0.73	0.98	0.25
5:127085000-127085500	500	-0.771	0.938	0.167
5:130491000-130491500	500	-0.625	0.958	0.333
5:130586000-130586500	500	-0.734	0.922	0.188
5:133423000-133423500	500	-0.776	0.976	0.2
5:134174000-134174500	500	-0.788	0.955	0.167
5:137841500-137842000	500	-0.607	1	0.393
5:138106000-138106500	500	-0.737	0.857	0.12
5:142953500-142954000	500	-0.654	0.987	0.333
5:145151500-145152000	500	-0.71	0.91	0.2
5:145495500-145496000	500	-0.602	0.977	0.375
5:146297000-146297500	500	-0.755	0.922	0.167
5:148796500-148797000	500	-0.643	1	0.357
5:150190500-150191000	500	-0.615	0.946	0.331
5:151354000-151354500	500	-0.652	0.652	0
5:153487000-153487500	500	-0.889	0.917	0.028
5:154925500-154926000	500	-0.641	0.93	0.289
5:155740000-155740500	500	-0.6	1	0.4
5:155963000-155963500	500	-0.695	0.926	0.231
5:157591500-157592000	500	-0.938	0.938	0
5:157997500-157998000	500	-0.607	0.745	0.138
5:160046000-160046500	500	-0.676	0.841	0.165
5:161163000-161163500	500	-0.958	0.958	0
5:162908500-162909000	500	-0.614	0.964	0.35
5:164784500-164785000	500	-0.706	0.956	0.25
5:165229000-165229500	500	-0.789	0.914	0.125
5:165970500-165971000	500	-0.711	0.811	0.1
5:166004500-166005000	500	-0.781	0.781	0
5:168211000-168211500	500	-0.62	0.95	0.33
5:168583000-168583500	500	-0.646	0.896	0.25
5:169317000-169317500	500	-0.694	0.931	0.237
5:169416500-169417000	500	-0.6	0.982	0.382
5:172812500-172813000	500	-0.666	1	0.334
5:175518500-175519000	500	-0.633	0.8	0.167
5:175607500-175608000	500	-0.6	1	0.4
5:176682000-176682500	500	-0.716	0.966	0.25
5:177321000-177321500	500	-0.647	0.933	0.286
5:178656500-178657000	500	-0.962	0.962	0
5:179129500-179130000	500	0.627	0.095	0.722
5:179797500-179798000	500	-0.646	0.958	0.312
5:181387000-181387500	500	-0.662	0.894	0.232
5:184574000-184574500	500	-0.611	0.889	0.278
5:185765500-185766000	500	-0.63	0.88	0.25
5:186411000-186411500	500	-0.7	1	0.3
5:190228000-190228500	500	-0.857	0.857	0
5:191409500-191410000	500	-0.604	0.954	0.35
5:192796500-192797000	500	-0.718	0.906	0.188
5:193150000-193150500	500	-0.628	0.878	0.25
5:193553500-193554000	500	-0.736	0.947	0.211
5:194933000-194933500	500	-0.924	0.924	0
5:195059500-195060000	500	-0.858	0.941	0.083
5:195435500-195436000	500	-0.842	0.967	0.125
5:200413000-200413500	500	-0.638	1	0.362
5:202247500-202248000	500	-0.901	0.901	0
5:202300000-202300500	500	-0.67	0.92	0.25
5:202442500-202443000	500	-0.62	0.956	0.336
5:203460000-203460500	500	-0.739	0.855	0.116	(genebody,GRMZM2G399901),
5:205429500-205430000	500	-0.625	0.775	0.15
5:206530000-206530500	500	-0.686	1	0.314
5:209594500-209595000	500	-0.72	0.87	0.15
5:213128500-213129000	500	-0.8	0.8	0	(promoter,GRMZM2G122284),
5:213991500-213992000	500	-0.674	0.96	0.286
5:217118000-217118500	500	-0.625	1	0.375
6:1351000-1351500	500	-0.65	0.9	0.25
6:3366500-3367000	500	-0.62	0.934	0.314
6:4369000-4369500	500	-0.848	0.934	0.086
6:5988000-5988500	500	-0.752	0.961	0.209
6:6260000-6260500	500	-0.905	0.905	0	(promoter,GRMZM2G134066),
6:6489000-6489500	500	-0.601	0.933	0.332
6:12994500-12995000	500	-0.892	0.892	0
6:15112000-15112500	500	-0.875	0.875	0
6:16637000-16637500	500	-0.905	0.905	0
6:19403500-19404000	500	-0.62	0.956	0.336
6:20085000-20085500	500	-0.648	0.909	0.261
6:20421500-20422000	500	-0.794	0.976	0.182
6:23311500-23312000	500	-0.75	0.75	0
6:23870500-23871000	500	-1	1	0
6:25847000-25847500	500	-0.709	0.917	0.208
6:25968000-25968500	500	-0.694	0.987	0.293
6:29049500-29050000	500	-0.694	0.944	0.25
6:29804000-29804500	500	-0.722	0.967	0.245
6:36857000-36857500	500	-0.641	0.941	0.3
6:39299500-39300000	500	-0.625	1	0.375
6:40319500-40320000	500	-0.744	0.877	0.133
6:40322000-40322500	500	-0.698	0.898	0.2
6:40682000-40682500	500	0.628	0.017	0.645
6:41884000-41884500	500	-0.618	0.916	0.298
6:42458000-42458500	500	0.671	0.2	0.871
6:45071000-45071500	500	-0.805	0.888	0.083
6:45579500-45580000	500	-0.929	1	0.071
6:46606500-46607000	500	-0.625	0.958	0.333
6:46732000-46732500	500	-0.907	0.907	0
6:47341000-47341500	500	-0.651	0.958	0.307
6:51959500-51960000	500	0.685	0.3	0.985
6:56141500-56142000	500	-0.727	0.96	0.233
6:57984500-57985000	500	0.604	0.2	0.804
6:58964500-58965000	500	-0.734	0.761	0.027
6:59753000-59753500	500	-0.666	0.876	0.21
6:63253000-63253500	500	-0.616	0.891	0.275
6:63681000-63681500	500	-0.616	0.952	0.336
6:64131500-64132000	500	-0.638	0.943	0.305
6:69151500-69152000	500	-0.721	1	0.279
6:76223500-76224000	500	-0.679	0.679	0
6:76365000-76365500	500	-0.658	0.658	0
6:78229500-78230000	500	-0.745	0.923	0.178
6:79903000-79903500	500	-0.744	0.963	0.219
6:80480000-80480500	500	-0.8	0.9	0.1
6:83246000-83246500	500	-0.639	0.722	0.083
6:88331000-88331500	500	-0.752	0.79	0.038
6:93502500-93503000	500	-0.625	0.969	0.344	(promoter,GRMZM2G103251),
6:98410500-98411000	500	-0.682	0.682	0
6:98731500-98732000	500	-0.664	0.962	0.298
6:100937500-100938000	500	-0.63	0.963	0.333
6:102156000-102156500	500	-0.893	0.893	0
6:103321000-103321500	500	-0.668	0.968	0.3
6:103770000-103770500	500	-0.693	0.945	0.252	(genebody,GRMZM2G137421),
6:104904500-104905000	500	-0.839	0.935	0.096
6:105392500-105393000	500	-0.605	1	0.395
6:105526500-105527000	500	-0.644	0.831	0.187
6:105598000-105598500	500	-0.652	0.982	0.33	(genebody,GRMZM2G101938),
6:105910500-105911000	500	-0.6	0.6	0
6:108391500-108392000	500	-0.95	0.95	0
6:108796500-108797000	500	-0.766	0.956	0.19
6:109763000-109763500	500	-0.62	0.87	0.25
6:112827000-112827500	500	-0.646	0.914	0.268
6:114327000-114327500	500	-0.875	1	0.125
6:114477000-114477500	500	-0.716	0.859	0.143
6:114538500-114539000	500	0.73	0.25	0.98
6:115866000-115866500	500	-0.913	0.913	0
6:116103500-116104000	500	-0.715	0.92	0.205
6:116892000-116892500	500	-0.636	1	0.364
6:118454500-118455000	500	-0.632	1	0.368	(genebody,GRMZM2G387890),
6:119404000-119404500	500	-0.938	0.938	0
6:120083000-120083500	500	-0.741	0.941	0.2
6:120878000-120878500	500	0.642	0.247	0.889
6:126761000-126761500	500	0.686	0.1	0.786
6:134118500-134119000	500	-0.63	1	0.37
6:138103500-138104000	500	-0.702	0.927	0.225
6:139726500-139727000	500	-0.693	0.693	0
6:139750000-139750500	500	-0.656	0.906	0.25
6:142445500-142446000	500	-0.673	0.871	0.198
6:144565000-144565500	500	-0.613	0.969	0.356	(genebody,GRMZM2G035298),
6:145506000-145506500	500	-0.673	0.75	0.077	(promoter,GRMZM2G425993),
6:146786000-146786500	500	-0.653	0.82	0.167
6:151188000-151188500	500	-0.604	0.939	0.335
6:152983000-152983500	500	-0.604	0.954	0.35
6:153961500-153962000	500	-0.783	0.8	0.017
6:154358000-154358500	500	-0.673	0.973	0.3	(promoter,GRMZM2G128315),
6:158896000-158896500	500	-0.783	0.95	0.167
6:159865500-159866000	500	0.667	0.333	1
6:160419500-160420000	500	-0.643	0.643	0
6:160890000-160890500	500	-0.712	0.812	0.1
6:160972500-160973000	500	0.653	0.18	0.833	(genebody,GRMZM2G469277),
6:161091500-161092000	500	-0.636	0.9	0.264
6:161215000-161215500	500	-0.705	0.955	0.25	(promoter,GRMZM2G035430),
6:162741500-162742000	500	-0.717	0.883	0.166	(genebody,GRMZM2G179793),
6:163573500-163574000	500	-0.884	0.884	0
6:164331500-164332000	500	-0.772	0.968	0.196
6:165109500-165110000	500	-0.631	0.95	0.319
7:2878500-2879000	500	-0.818	0.91	0.092	(promoter,GRMZM2G067946),
7:3313000-3313500	500	-0.889	0.889	0
7:4012500-4013000	500	-0.819	0.819	0
7:4036000-4036500	500	0.645	0.095	0.74	(promoter,GRMZM2G108023),
7:4050000-4050500	500	-0.619	0.869	0.25
7:4473000-4473500	500	-0.721	0.749	0.028	(promoter,GRMZM2G370199),
7:4572500-4573000	500	-0.75	1	0.25
7:5375500-5376000	500	-0.678	0.957	0.279
7:5842500-5843000	500	-0.685	0.935	0.25
7:6143500-6144000	500	-0.641	0.973	0.332	(promoter,GRMZM2G029623),
7:11570000-11570500	500	-0.607	0.941	0.334
7:11964500-11965000	500	-0.795	0.962	0.167
7:12563500-12564000	500	-0.833	0.833	0
7:13180000-13180500	500	-0.681	0.877	0.196
7:14073500-14074000	500	-0.784	0.88	0.096
7:15360000-15360500	500	-0.75	1	0.25
7:16577500-16578000	500	-0.756	0.756	0
7:18447000-18447500	500	0.675	0	0.675
7:19284500-19285000	500	0.617	0.125	0.742
7:21909000-21909500	500	-0.729	0.929	0.2
7:22030500-22031000	500	-0.893	0.893	0
7:22035500-22036000	500	-0.715	0.9	0.185
7:23445500-23446000	500	-0.659	0.879	0.22
7:24846500-24847000	500	-0.838	0.938	0.1
7:27555500-27556000	500	-0.848	0.848	0
7:29147500-29148000	500	-0.619	0.883	0.264
7:30503000-30503500	500	-0.613	0.723	0.11
7:32003500-32004000	500	-0.609	0.949	0.34
7:32456500-32457000	500	-0.616	0.866	0.25	(promoter,GRMZM2G401600),
7:38737500-38738000	500	-0.658	0.948	0.29
7:39803500-39804000	500	-0.667	1	0.333
7:39962500-39963000	500	-0.6	0.969	0.369
7:40071000-40071500	500	-0.632	0.932	0.3
7:40555500-40556000	500	-0.8	1	0.2
7:40950000-40950500	500	-0.6	1	0.4
7:43687500-43688000	500	-0.886	0.886	0
7:43848500-43849000	500	-1	1	0
7:44719000-44719500	500	-0.611	1	0.389	(promoter,GRMZM2G364252),
7:44733500-44734000	500	0.67	0.33	1
7:46042000-46042500	500	-0.925	0.925	0
7:47912500-47913000	500	-0.888	0.888	0
7:48177500-48178000	500	-0.82	0.82	0
7:48493000-48493500	500	-0.647	0.967	0.32
7:51076500-51077000	500	-0.801	0.912	0.111
7:54096000-54096500	500	-0.654	0.904	0.25
7:54307500-54308000	500	0.65	0.25	0.9
7:59261000-59261500	500	-0.641	0.954	0.313
7:60361500-60362000	500	-0.667	0.667	0
7:62787000-62787500	500	-0.652	0.852	0.2
7:64364500-64365000	500	-0.793	0.96	0.167
7:65568500-65569000	500	-0.842	0.925	0.083
7:66963000-66963500	500	-0.661	0.975	0.314
7:73280500-73281000	500	-0.64	0.94	0.3
7:81122500-81123000	500	-0.701	0.908	0.207
7:82087000-82087500	500	-0.657	0.907	0.25
7:83068500-83069000	500	-0.813	0.938	0.125	(genebody,GRMZM2G128434),
7:83360500-83361000	500	-0.765	0.957	0.192
7:84661000-84661500	500	-0.718	0.906	0.188
7:84740500-84741000	500	-0.622	0.622	0
7:86088000-86088500	500	-0.747	0.75	0.003	(promoter,GRMZM2G126832),
7:86129000-86129500	500	-0.738	0.857	0.119
7:87328000-87328500	500	-0.631	0.974	0.343
7:87834000-87834500	500	-0.968	0.968	0
7:87954500-87955000	500	-0.956	0.98	0.024
7:88381500-88382000	500	-0.659	0.909	0.25
7:90920000-90920500	500	-0.755	0.955	0.2
7:92177500-92178000	500	-0.818	0.868	0.05
7:92378500-92379000	500	-0.687	0.899	0.212
7:95182500-95183000	500	-0.611	0.944	0.333
7:95459500-95460000	500	-0.713	0.915	0.202	(promoter,GRMZM2G354621),
7:95697000-95697500	500	-0.603	0.96	0.357
7:96826500-96827000	500	-0.752	0.877	0.125
7:99831500-99832000	500	-0.63	0.963	0.333
7:100312000-100312500	500	-0.6	0.6	0	(genebody,GRMZM2G436649),
7:101626000-101626500	500	-0.728	0.91	0.182
7:102095000-102095500	500	-0.763	0.96	0.197
7:102436500-102437000	500	0.8	0.015	0.815
7:108927500-108928000	500	-0.614	0.96	0.346
7:114321000-114321500	500	-0.619	0.943	0.324
7:116523000-116523500	500	-0.675	0.975	0.3
7:119773500-119774000	500	-0.658	0.886	0.228
7:122163000-122163500	500	-0.61	0.79	0.18	(genebody,GRMZM2G075348),
7:125085500-125086000	500	0.678	0.2	0.878
7:125372000-125372500	500	-0.979	0.979	0
7:127132000-127132500	500	-0.795	0.878	0.083
7:128512000-128512500	500	-0.685	0.81	0.125
7:130315500-130316000	500	-0.637	0.944	0.307
7:131405000-131405500	500	-0.685	0.969	0.284
7:132752500-132753000	500	-0.684	0.835	0.151
7:135581500-135582000	500	-0.791	0.791	0
7:136771000-136771500	500	-0.717	0.947	0.23
7:137422500-137423000	500	-0.675	0.877	0.202
7:138861500-138862000	500	-0.626	0.938	0.312
7:140182500-140183000	500	0.82	0	0.82
7:141318000-141318500	500	-0.785	0.825	0.04
7:143859500-143860000	500	-0.657	0.907	0.25	(genebody,GRMZM2G103458),(promoter,GRMZM2G401664),
7:145415000-145415500	500	-0.734	0.734	0
7:145510500-145511000	500	-0.698	0.898	0.2
7:146291000-146291500	500	-0.8	1	0.2
7:146397000-146397500	500	-0.974	0.974	0
7:147245000-147245500	500	-0.708	1	0.292
7:147613500-147614000	500	-0.732	0.873	0.141	(promoter,GRMZM2G105253),
7:147938000-147938500	500	-0.613	0.905	0.292
7:147973000-147973500	500	-0.617	0.95	0.333	(genebody,GRMZM5G814851),
7:150240500-150241000	500	-0.658	0.803	0.145
7:152015000-152015500	500	-0.736	0.736	0
7:152841000-152841500	500	-0.608	0.942	0.334
7:156882500-156883000	500	-0.714	1	0.286
7:156955500-156956000	500	-0.646	0.78	0.134	(genebody,GRMZM2G096412),
7:157598500-157599000	500	0.625	0.125	0.75
7:157634500-157635000	500	-0.689	0.759	0.07	(genebody,GRMZM2G057475),
7:157874500-157875000	500	-0.696	0.964	0.268
7:157933500-157934000	500	-0.667	0.667	0	(genebody,GRMZM2G041418),
7:158169500-158170000	500	0.615	0.25	0.865
7:158422000-158422500	500	-0.609	0.893	0.284
7:161998000-161998500	500	-0.6	0.6	0	(genebody,GRMZM2G010702),
7:168251500-168252000	500	-0.979	0.979	0
7:169482500-169483000	500	-0.761	0.943	0.182
7:171959000-171959500	500	-0.657	0.955	0.298
7:174904500-174905000	500	-0.811	0.931	0.12
7:175695500-175696000	500	-0.71	0.96	0.25
7:175860500-175861000	500	0.67	0.203	0.873
7:176474000-176474500	500	0.601	0.333	0.934
8:2959500-2960000	500	-0.917	0.917	0
8:3784500-3785000	500	-0.603	0.889	0.286
8:7426500-7427000	500	0.685	0	0.685	(promoter,GRMZM2G154499),
8:7867000-7867500	500	-0.7	0.7	0	(genebody,GRMZM2G356404),
8:7975000-7975500	500	-0.675	0.894	0.219
8:8948500-8949000	500	-0.813	0.875	0.062
8:8961000-8961500	500	-0.906	0.906	0
8:10803500-10804000	500	-0.707	0.777	0.07
8:12439500-12440000	500	-0.635	0.897	0.262
8:14973500-14974000	500	-0.711	0.879	0.168
8:15049500-15050000	500	-0.69	1	0.31	(genebody,GRMZM2G316685),
8:16308000-16308500	500	-0.705	0.83	0.125
8:17859000-17859500	500	-0.688	0.938	0.25
8:18415500-18416000	500	-0.604	0.984	0.38
8:18726000-18726500	500	-0.626	0.988	0.362
8:20255500-20256000	500	-0.83	0.892	0.062
8:21396000-21396500	500	-0.634	0.735	0.101
8:21469500-21470000	500	-0.73	0.897	0.167
8:21536500-21537000	500	1	0	1
8:24822000-24822500	500	-0.611	0.912	0.301
8:25624500-25625000	500	-0.643	0.893	0.25
8:25707000-25707500	500	-0.872	0.872	0
8:25770500-25771000	500	-0.625	1	0.375
8:26129500-26130000	500	-0.732	0.946	0.214
8:30023000-30023500	500	-0.839	0.964	0.125
8:30628500-30629000	500	-0.625	0.941	0.316
8:32169000-32169500	500	-0.6	1	0.4
8:36027500-36028000	500	-0.607	0.907	0.3
8:36472000-36472500	500	-0.627	0.877	0.25
8:37119000-37119500	500	-0.614	0.948	0.334
8:38988500-38989000	500	-0.659	0.909	0.25
8:39546500-39547000	500	-0.603	0.991	0.388
8:41011000-41011500	500	-0.739	0.953	0.214
8:41438500-41439000	500	-0.652	0.812	0.16
8:45703000-45703500	500	-0.608	0.928	0.32
8:51357000-51357500	500	-0.693	0.88	0.187
8:51621500-51622000	500	-0.968	0.968	0
8:52089500-52090000	500	-0.639	0.639	0
8:55988000-55988500	500	-0.611	0.671	0.06
8:56115000-56115500	500	-0.6	0.975	0.375
8:56908000-56908500	500	-0.679	0.703	0.024	(promoter,GRMZM2G578572),
8:59577500-59578000	500	0.71	0.071	0.781
8:60985500-60986000	500	-0.75	0.917	0.167
8:61404000-61404500	500	-0.616	0.924	0.308
8:61472500-61473000	500	-0.728	0.941	0.213	(genebody,AC186431.5),
8:61486000-61486500	500	-0.974	0.974	0	(genebody,AC186431.5),
8:62303000-62303500	500	0.705	0.128	0.833
8:62472000-62472500	500	-0.75	0.75	0
8:69409000-69409500	500	-0.735	0.735	0
8:69601500-69602000	500	-0.786	0.786	0
8:72486500-72487000	500	-0.639	0.972	0.333
8:73636500-73637000	500	-0.891	0.891	0
8:73950500-73951000	500	-0.606	0.966	0.36
8:75939000-75939500	500	-0.706	0.906	0.2
8:76415500-76416000	500	-0.62	0.953	0.333
8:77116500-77117000	500	-0.68	0.96	0.28
8:81359500-81360500	1000	-0.68	0.828	0.147
8:84990500-84991000	500	-0.938	0.938	0
8:90498500-90499000	500	-0.75	1	0.25
8:90664500-90665000	500	-0.636	0.966	0.33
8:92521000-92521500	500	-0.654	0.938	0.284
8:94304000-94304500	500	-0.8	0.8	0
8:95712000-95712500	500	0.9	0	0.9
8:96666500-96667000	500	-0.6	1	0.4	(promoter,GRMZM2G340297),
8:100305500-100306000	500	-0.633	0.908	0.275
8:100555000-100555500	500	-0.616	0.796	0.18
8:106176500-106177000	500	-0.674	0.674	0
8:118006000-118006500	500	-0.7	0.8	0.1
8:118053500-118054000	500	-0.689	0.954	0.265
8:118288500-118289000	500	-0.784	0.909	0.125
8:118643500-118644000	500	-0.908	0.908	0
8:119810000-119810500	500	-0.922	0.922	0
8:120574000-120574500	500	-0.914	0.914	0
8:122917500-122918000	500	-0.666	0.666	0
8:123464000-123464500	500	-0.849	0.849	0
8:127691000-127691500	500	-0.625	0.875	0.25
8:128099500-128100000	500	-0.708	0.937	0.229
8:128468000-128468500	500	-0.735	0.735	0
8:128972000-128972500	500	-0.67	0.981	0.311
8:129276500-129277000	500	-0.61	0.985	0.375
8:131847000-131847500	500	-0.707	0.957	0.25
8:132077000-132077500	500	-0.635	0.969	0.334
8:132958500-132959000	500	-0.67	0.937	0.267
8:134774500-134775000	500	-0.857	0.857	0
8:134871500-134872000	500	-0.61	0.91	0.3
8:137448000-137448500	500	0.625	0.375	1
8:137801500-137802000	500	-0.604	0.979	0.375
8:138365500-138366000	500	-0.741	0.873	0.132
8:140095000-140095500	500	-0.639	0.895	0.256	(genebody,GRMZM2G380438),
8:140540000-140540500	500	-0.69	0.857	0.167
8:144054500-144055000	500	-0.735	0.935	0.2
8:149139500-149140000	500	-0.614	0.614	0
8:149874000-149874500	500	-0.631	0.981	0.35
8:149945000-149945500	500	-0.771	0.871	0.1
8:150377500-150378000	500	-0.713	0.913	0.2
8:150883000-150883500	500	-0.737	0.887	0.15
8:153870000-153870500	500	-0.629	0.91	0.281
8:155079000-155079500	500	0.875	0	0.875	(promoter,GRMZM2G169584),
8:156520500-156521000	500	-0.795	0.944	0.149
8:158069000-158069500	500	-0.78	0.78	0
8:159388000-159388500	500	-0.617	0.895	0.278
8:160458500-160459000	500	-0.798	0.941	0.143
8:160910500-160911000	500	-0.627	0.627	0
8:161721000-161721500	500	-0.708	0.879	0.171	(promoter,GRMZM2G082390),
8:162763000-162763500	500	-0.715	0.924	0.209	(promoter,AC183950.2),
8:163446000-163446500	500	-0.789	0.9	0.111
8:163581500-163582000	500	1	0	1	(genebody,GRMZM5G842886),
8:164853500-164854000	500	-0.694	0.944	0.25
8:165877500-165878000	500	-0.805	0.948	0.143
8:166165000-166165500	500	-0.686	0.972	0.286	(promoter,GRMZM2G084979),
8:168200000-168200500	500	-0.752	0.917	0.165
8:168801000-168801500	500	-0.616	0.866	0.25
8:168802000-168802500	500	-0.688	0.688	0
8:169655000-169655500	500	-1	1	0	(promoter,GRMZM2G036634),
8:170297000-170297500	500	-0.738	0.738	0
8:170662500-170663000	500	-0.603	0.817	0.214
8:171347500-171348000	500	-0.861	0.917	0.056	(genebody,GRMZM2G139175),
8:171418000-171418500	500	-0.669	0.818	0.149
8:171489000-171489500	500	-0.894	0.894	0
8:174394000-174394500	500	-0.9	1	0.1
9:1000-1500	500	-0.622	0.81	0.188
9:95000-95500	500	-0.67	0.88	0.21
9:3278000-3278500	500	-0.655	0.94	0.285
9:4477000-4477500	500	-0.694	1	0.306
9:6314500-6315000	500	-0.781	0.925	0.144	(promoter,GRMZM2G082198),
9:7290500-7291000	500	-0.749	0.916	0.167
9:10788000-10788500	500	-0.67	0.902	0.232
9:11172000-11172500	500	0.626	0.003	0.629
9:11945500-11946000	500	-0.786	0.786	0
9:15012500-15013000	500	-0.945	0.945	0
9:19059500-19060000	500	-0.797	0.88	0.083
9:21953500-21954000	500	-0.903	0.903	0
9:22533000-22533500	500	-0.763	0.928	0.165
9:26736000-26736500	500	-0.825	0.853	0.028
9:26862500-26863000	500	-0.76	0.96	0.2
9:28059500-28060000	500	-0.605	0.605	0
9:28383500-28384000	500	-0.669	1	0.331
9:33188500-33189000	500	-0.657	1	0.343
9:33520500-33521000	500	-0.813	0.938	0.125
9:34334000-34334500	500	-0.65	0.9	0.25
9:36593500-36594000	500	-0.641	0.956	0.315
9:37121500-37122000	500	0.9	0	0.9
9:37476000-37476500	500	-0.625	1	0.375
9:37658000-37659000	1000	-0.759	0.925	0.167
9:41864000-41864500	500	-0.905	0.905	0
9:42480000-42480500	500	-0.94	0.94	0
9:45068500-45069000	500	-0.653	0.903	0.25
9:45587500-45588000	500	-0.907	0.907	0
9:46704500-46705000	500	-0.607	0.885	0.278
9:48710500-48711000	500	-0.862	0.862	0
9:49897000-49897500	500	-0.628	0.932	0.304
9:52550000-52550500	500	0.75	0.25	1
9:56175000-56175500	500	0.625	0	0.625
9:58684000-58684500	500	-0.65	0.9	0.25
9:59440500-59441000	500	-0.944	0.944	0
9:65868000-65868500	500	-0.612	0.862	0.25
9:66440000-66440500	500	-0.666	0.94	0.274
9:69650000-69650500	500	-0.674	0.874	0.2
9:69907000-69907500	500	-0.75	0.833	0.083
9:70086000-70086500	500	-0.649	0.935	0.286
9:70705000-70705500	500	-0.638	0.95	0.312
9:71434000-71434500	500	-0.625	0.875	0.25
9:72971500-72972000	500	-0.772	0.772	0
9:78527000-78527500	500	-0.603	0.953	0.35
9:79940000-79940500	500	-0.639	0.953	0.314
9:82304500-82305000	500	-0.622	0.98	0.358
9:83141000-83141500	500	-0.614	0.85	0.236
9:84465500-84466000	500	-0.625	0.9	0.275
9:85059500-85060000	500	-0.825	0.95	0.125
9:86230000-86230500	500	0.643	0.357	1
9:88101000-88101500	500	-0.603	0.96	0.357
9:88740500-88741000	500	-0.619	0.892	0.273
9:89211500-89212000	500	-0.67	0.976	0.306
9:89743500-89744000	500	-0.726	0.98	0.254	(promoter,GRMZM2G009995),
9:89776500-89777000	500	-0.734	0.734	0
9:91688000-91688500	500	-0.669	0.964	0.295
9:93664500-93665000	500	-0.72	0.72	0	(promoter,GRMZM2G050912),
9:94669500-94670000	500	-0.799	0.978	0.179
9:95612500-95613000	500	-0.6	1	0.4
9:100196500-100197000	500	-0.683	0.83	0.147
9:100820500-100821000	500	-0.616	0.973	0.357
9:101266500-101267000	500	-0.692	1	0.308
9:102042500-102043000	500	-0.788	0.953	0.165
9:102948000-102948500	500	-0.69	0.69	0
9:103655500-103656000	500	-0.764	0.835	0.071
9:104851000-104851500	500	-0.672	0.941	0.269
9:106169000-106169500	500	-0.672	0.815	0.143
9:106788000-106788500	500	-0.922	1	0.078
9:106809500-106810000	500	-0.609	0.927	0.318
9:107848500-107849000	500	-0.6	0.83	0.23
9:107929000-107929500	500	-0.686	0.964	0.278
9:107997500-107998000	500	0.633	0.2	0.833
9:110376500-110377000	500	-0.75	1	0.25
9:110610000-110610500	500	-0.627	0.945	0.318
9:110664000-110664500	500	-0.75	0.833	0.083
9:112826500-112827000	500	-0.604	0.79	0.186	(promoter,GRMZM2G473104),
9:114713000-114713500	500	-0.809	0.976	0.167	(promoter,GRMZM2G028796),
9:116052000-116052500	500	-0.891	0.891	0
9:116210000-116210500	500	-0.68	0.868	0.188
9:121302500-121303000	500	-0.628	0.958	0.33	(genebody,GRMZM5G830250),
9:122804000-122804500	500	-0.631	0.714	0.083
9:124800500-124801000	500	-0.745	0.945	0.2
9:127778500-127779000	500	-0.715	0.915	0.2	(genebody,GRMZM2G117796),
9:132231500-132232000	500	-0.855	0.855	0
9:132274000-132274500	500	-0.66	0.854	0.194
9:133907500-133908000	500	-0.644	0.972	0.328
9:134835500-134836000	500	-0.659	0.928	0.269
9:136718000-136718500	500	-0.652	0.902	0.25
9:137560000-137560500	500	-0.775	0.775	0
9:137600000-137600500	500	-0.7	1	0.3	(promoter,AC206223.3),
9:138184500-138185000	500	-0.627	0.855	0.228
9:138240500-138241000	500	-0.784	0.978	0.194	(genebody,GRMZM2G117246),
9:138506000-138506500	500	-0.684	0.953	0.269
9:140957000-140957500	500	-0.75	1	0.25
9:142875500-142876000	500	-0.656	0.906	0.25
9:147232000-147232500	500	-0.625	1	0.375
9:147569000-147569500	500	-0.653	0.963	0.31
9:147805000-147805500	500	-0.75	0.75	0	(promoter,GRMZM2G130943),
9:148598500-148599000	500	-0.643	1	0.357
9:148841500-148842000	500	-0.822	0.947	0.125
9:150394000-150394500	500	-0.625	1	0.375
9:150867000-150867500	500	-0.725	0.962	0.237
9:153936000-153936500	500	-0.625	1	0.375	(genebody,GRMZM2G317931),
9:154583000-154583500	500	-0.633	0.913	0.28	(promoter,GRMZM2G467007),(promoter,GRMZM2G466984),
9:155509500-155510000	500	-0.631	0.931	0.3
9:156231500-156232000	500	-0.717	0.912	0.195	(promoter,GRMZM2G158293),
MT:208500-209000	500	0.741	0.126	0.867	(genebody,GRMZM5G841635),
MT:253000-253500	500	0.666	0.017	0.683	(genebody,GRMZM5G827309),

## Sheet: CviQI-CHG
#DMR_coordinate	DMR_length	delta_methylation	tassel_gby	shoot_gby	Neighboring_genes
1:765500-766000	500	-0.724	0.884	0.16
1:1471500-1472000	500	-0.567	0.9	0.333
1:2038000-2038500	500	-0.507	0.752	0.245
1:2530500-2531000	500	-0.676	0.772	0.096
1:3228000-3228500	500	-0.521	0.871	0.35
1:3550000-3550500	500	-0.797	0.797	0	(genebody,GRMZM2G062210),
1:4122000-4122500	500	-0.5	1	0.5
1:4260000-4260500	500	-0.633	0.945	0.312
1:4894000-4894500	500	-0.621	0.921	0.3
1:5072500-5073000	500	-0.596	0.778	0.182
1:5233500-5234000	500	-0.708	1	0.292
1:5962000-5962500	500	-0.514	0.764	0.25
1:6469500-6470000	500	-0.581	0.831	0.25
1:7705500-7706000	500	-0.709	0.834	0.125
1:8040000-8040500	500	-0.527	0.734	0.207	(genebody,GRMZM2G399311),
1:8363500-8364000	500	-0.583	0.75	0.167
1:8942000-8942500	500	0.5	0.25	0.75	(promoter,GRMZM2G046888),
1:9314500-9315000	500	-0.646	0.841	0.195
1:10783500-10784000	500	-0.604	1	0.396
1:12332500-12333000	500	-0.85	0.85	0	(promoter,GRMZM2G453148),
1:12582000-12582500	500	0.667	0.333	1
1:12703500-12704000	500	-0.625	0.925	0.3
1:12828000-12828500	500	-0.74	0.847	0.107
1:13646000-13646500	500	-0.511	1	0.489
1:13741000-13741500	500	-0.906	0.906	0	(promoter,GRMZM2G407396),
1:15119500-15120000	500	-0.6	0.868	0.268
1:16303000-16303500	500	-0.505	0.857	0.352
1:16789500-16790000	500	-0.75	1	0.25	(promoter,GRMZM2G445634),(promoter,AC177911.4),
1:17997000-17997500	500	-0.502	0.752	0.25
1:18144000-18144500	500	-0.637	0.832	0.195
1:18145000-18145500	500	-0.555	0.836	0.281
1:18179000-18179500	500	-0.592	0.829	0.237
1:19908000-19908500	500	-0.8	0.8	0	(genebody,GRMZM2G015571),
1:20270500-20271000	500	-0.623	0.794	0.171
1:21051000-21051500	500	-0.51	0.752	0.242
1:21077500-21078000	500	-0.514	0.8	0.286
1:25391000-25391500	500	-0.632	0.91	0.278	(promoter,GRMZM2G523621),
1:25703000-25703500	500	0.72	0	0.72
1:25720500-25721000	500	-0.826	0.826	0
1:26681000-26681500	500	-0.638	0.852	0.214	(promoter,GRMZM2G099522),
1:27054500-27055000	500	-0.611	0.923	0.312
1:27180000-27180500	500	-0.503	0.733	0.23	(genebody,GRMZM5G891739),
1:29341500-29342000	500	-0.511	0.907	0.396
1:29678000-29678500	500	-0.679	0.679	0
1:30295000-30295500	500	-0.576	0.702	0.126	(promoter,GRMZM2G344996),
1:30967000-30967500	500	-0.632	0.862	0.23
1:30985000-30985500	500	-0.548	0.755	0.207
1:31279000-31279500	500	-0.535	0.9	0.365
1:32025500-32026000	500	-0.521	0.762	0.241	(promoter,GRMZM2G152447),
1:32692500-32693000	500	-0.635	0.935	0.3
1:32776000-32776500	500	-0.514	0.608	0.094
1:32808000-32808500	500	-0.734	1	0.266
1:32919500-32920000	500	0.541	0.125	0.666
1:33014000-33014500	500	-0.627	0.877	0.25
1:33585000-33585500	500	-0.7	1	0.3
1:33627000-33627500	500	-0.539	0.789	0.25
1:33921000-33921500	500	-0.571	1	0.429
1:34137500-34138000	500	-0.5	0.8	0.3
1:34257000-34257500	500	-0.5	0.773	0.273	(promoter,GRMZM2G170382),
1:35516000-35516500	500	-0.64	1	0.36
1:35791000-35791500	500	-0.517	0.875	0.358
1:36138000-36138500	500	-0.554	0.804	0.25
1:36987000-36987500	500	-0.578	0.858	0.28
1:37537000-37537500	500	-0.608	0.719	0.111	(promoter,AC215240.3),
1:38369000-38369500	500	-0.52	0.77	0.25
1:39422000-39422500	500	-0.594	0.761	0.167
1:40201000-40201500	500	-0.524	0.94	0.416
1:41638000-41638500	500	-0.547	0.84	0.293
1:41972500-41973000	500	-0.731	0.775	0.044	(genebody,GRMZM2G343778),(promoter,GRMZM2G044237),
1:42176000-42176500	500	-0.501	0.883	0.382	(genebody,GRMZM2G471904),
1:42638500-42639000	500	-0.536	0.75	0.214
1:43086000-43086500	500	-0.507	0.841	0.334
1:44108000-44108500	500	-0.744	0.844	0.1
1:44386000-44386500	500	-0.695	0.695	0
1:46040500-46041000	500	-0.563	0.875	0.312
1:46688500-46689000	500	-0.7	0.7	0
1:46731000-46731500	500	-0.5	1	0.5
1:46788500-46789000	500	-0.533	0.783	0.25
1:47403500-47404000	500	-0.705	0.829	0.124
1:48196000-48196500	500	-0.501	0.74	0.239
1:48350000-48350500	500	-0.793	0.793	0
1:48898500-48899000	500	-0.554	0.87	0.316
1:49052000-49052500	500	-0.535	0.654	0.119
1:49257000-49257500	500	-0.538	0.905	0.367
1:49669000-49669500	500	-0.511	0.725	0.214
1:49751000-49751500	500	-0.509	0.661	0.152
1:49905500-49906000	500	-0.589	0.839	0.25
1:50009000-50009500	500	-0.505	0.752	0.247
1:51121500-51122000	500	-0.527	0.777	0.25
1:52068500-52069000	500	-0.5	0.5	0
1:53084500-53085000	500	-0.613	0.827	0.214
1:53520000-53520500	500	-0.517	0.819	0.302
1:54131000-54131500	500	-0.87	0.97	0.1
1:54970500-54971000	500	-0.563	0.796	0.233
1:55009000-55009500	500	-0.594	0.685	0.091
1:56306500-56307000	500	-0.568	0.808	0.24
1:56605000-56605500	500	0.608	0.292	0.9
1:56661500-56662000	500	-0.693	0.693	0
1:58271500-58272000	500	-0.675	0.8	0.125
1:58601000-58601500	500	-0.56	0.81	0.25
1:59379000-59379500	500	-0.615	0.698	0.083
1:61547000-61547500	500	-0.534	0.85	0.316
1:61903500-61904000	500	-0.54	0.883	0.343
1:61953000-61953500	500	-0.658	0.915	0.257	(promoter,GRMZM2G703582),
1:62356500-62357000	500	0.646	0.19	0.836
1:62961500-62962000	500	-0.626	0.876	0.25
1:64146000-64146500	500	-0.794	0.877	0.083
1:64428500-64429000	500	-0.883	0.883	0
1:64878000-64878500	500	0.549	0.045	0.594
1:65496500-65497000	500	-0.512	0.668	0.156
1:65604500-65605000	500	-0.541	0.9	0.359
1:65679500-65680000	500	-0.529	1	0.471
1:65820000-65820500	500	-0.501	0.878	0.377
1:66029500-66030000	500	-0.5	0.611	0.111	(genebody,GRMZM2G078876),
1:66289000-66289500	500	-0.733	0.733	0
1:66974000-66974500	500	-0.543	0.876	0.333
1:67090500-67091000	500	-0.583	0.833	0.25
1:67498500-67499000	500	-0.662	0.798	0.136
1:67894500-67895000	500	-0.586	0.657	0.071
1:67947000-67947500	500	-0.565	0.862	0.297
1:68077000-68077500	500	-0.583	0.98	0.397
1:68084500-68085000	500	-0.523	0.943	0.42
1:68530000-68530500	500	-0.533	1	0.467
1:68790500-68791000	500	-0.566	0.633	0.067
1:70194000-70194500	500	-0.512	0.679	0.167
1:71572000-71572500	500	-0.701	0.951	0.25
1:72382500-72383000	500	-0.555	0.786	0.231
1:73245000-73245500	500	-0.6	1	0.4
1:74357500-74358000	500	-0.505	0.787	0.282
1:74647500-74648000	500	-0.522	0.855	0.333
1:75081000-75081500	500	-0.711	0.794	0.083
1:76681500-76682000	500	-0.633	0.818	0.185
1:76808500-76809000	500	-0.725	0.825	0.1
1:77139500-77140000	500	-0.711	0.766	0.055
1:77287000-77287500	500	-0.71	0.821	0.111	(genebody,GRMZM2G020523),
1:78433500-78434000	500	-0.848	0.848	0
1:78582500-78583000	500	-0.558	0.833	0.275
1:79069500-79070000	500	-0.624	0.724	0.1
1:79456000-79456500	500	-0.537	0.691	0.154
1:81057500-81058000	500	-0.655	0.755	0.1
1:81177000-81177500	500	-0.695	0.757	0.062
1:81293500-81294000	500	-0.602	0.745	0.143
1:81937000-81937500	500	-0.565	0.818	0.253	(promoter,GRMZM5G841757),
1:82150000-82150500	500	-0.538	0.766	0.228
1:84169500-84170000	500	-0.552	0.833	0.281
1:84311500-84312000	500	-0.603	0.603	0
1:85837500-85838000	500	-0.568	0.624	0.056
1:86889000-86889500	500	-0.561	0.75	0.189
1:87100500-87101000	500	-0.574	0.904	0.33
1:87327000-87327500	500	-0.536	1	0.464
1:87932000-87932500	500	0.561	0.411	0.972
1:90153500-90154000	500	-0.875	0.875	0
1:90485000-90485500	500	-0.555	0.817	0.262
1:90729500-90730000	500	-0.54	0.811	0.271
1:90989500-90990000	500	-0.573	0.748	0.175
1:91299000-91299500	500	0.5	0.167	0.667
1:91483500-91484000	500	0.538	0.125	0.663
1:91661000-91661500	500	-0.502	0.668	0.166
1:92483500-92484000	500	-0.545	0.938	0.393
1:93477000-93477500	500	-0.751	0.917	0.166
1:94135000-94135500	500	-0.55	0.6	0.05
1:95392000-95392500	500	-0.603	0.785	0.182
1:96520500-96521000	500	-0.5	0.853	0.353
1:96984500-96985000	500	-0.537	0.808	0.271
1:96991500-96992000	500	-0.625	0.779	0.154
1:97209000-97209500	500	-0.568	0.774	0.206
1:97408500-97409000	500	-0.573	0.833	0.26
1:97894500-97895000	500	-0.578	0.96	0.382
1:97994000-97994500	500	-0.8	0.8	0
1:100034500-100035000	500	-0.617	0.75	0.133
1:101484000-101484500	500	-0.793	0.876	0.083
1:101715000-101715500	500	-0.693	0.727	0.034
1:101737500-101738000	500	0.562	0.333	0.895
1:103856000-103856500	500	-0.51	0.796	0.286
1:104314000-104314500	500	-0.529	0.841	0.312
1:104383000-104383500	500	-0.577	0.797	0.22
1:104883500-104884000	500	-0.58	0.723	0.143
1:104951000-104951500	500	-0.562	0.817	0.255
1:105086000-105086500	500	-0.576	0.766	0.19
1:105291500-105292000	500	0.527	0.387	0.914
1:106098500-106099000	500	-0.737	0.737	0
1:107306500-107307000	500	0.635	0.032	0.667
1:107333000-107333500	500	-0.67	1	0.33
1:108333000-108333500	500	-0.781	0.781	0
1:108821500-108822000	500	-0.58	0.646	0.066
1:109023000-109023500	500	-0.563	0.97	0.407
1:109763500-109764000	500	-0.521	0.861	0.34
1:109804500-109805000	500	-0.695	0.786	0.091
1:110284500-110285000	500	-0.53	1	0.47
1:110383000-110383500	500	0.798	0.02	0.818	(genebody,GRMZM2G073026),
1:110788500-110789000	500	-0.659	0.659	0
1:110794000-110794500	500	-0.573	0.814	0.241
1:111346000-111346500	500	-0.509	0.912	0.403
1:111370500-111371000	500	-0.536	0.58	0.044
1:111380500-111381000	500	-0.506	0.855	0.349
1:111393500-111394000	500	-0.611	0.778	0.167
1:111950000-111950500	500	-0.665	0.833	0.168
1:112130500-112131000	500	-0.502	0.734	0.232
1:112319500-112320000	500	-0.839	0.839	0
1:112589500-112590000	500	-0.506	0.777	0.271
1:112971500-112972000	500	-0.527	0.898	0.371
1:113116500-113117000	500	-0.678	0.723	0.045
1:113368500-113369000	500	-0.509	0.69	0.181
1:114073500-114074000	500	-0.735	0.914	0.179
1:114332000-114332500	500	-0.652	0.652	0
1:115687500-115688000	500	-0.59	0.715	0.125
1:116066500-116067000	500	-0.688	0.896	0.208
1:116141000-116141500	500	-0.726	0.826	0.1
1:116474500-116475000	500	-0.5	0.75	0.25
1:116739500-116740000	500	-0.509	0.759	0.25
1:117139000-117139500	500	-0.708	0.908	0.2	(genebody,GRMZM2G038973),
1:117772000-117772500	500	-0.6	1	0.4
1:118621000-118621500	500	-0.508	0.7	0.192
1:118740500-118741000	500	-0.689	0.814	0.125
1:119275000-119275500	500	-0.612	0.612	0
1:120137500-120138000	500	-0.572	0.744	0.172
1:120384000-120384500	500	-0.571	0.571	0
1:120950000-120950500	500	-0.64	0.917	0.277
1:120983000-120983500	500	-0.931	0.931	0
1:121673000-121673500	500	-0.602	0.842	0.24
1:122536500-122537000	500	-0.501	0.668	0.167
1:125339000-125339500	500	0.521	0.167	0.688
1:125453000-125453500	500	-0.604	0.784	0.18
1:125506000-125506500	500	-0.51	0.91	0.4
1:128522000-128522500	500	-0.686	1	0.314
1:128952000-128952500	500	-0.538	0.788	0.25
1:130058500-130059000	500	-0.739	0.906	0.167
1:131334500-131335000	500	-0.532	0.532	0
1:131896000-131896500	500	-0.868	1	0.132
1:132984000-132984500	500	-0.563	0.85	0.287
1:133196000-133196500	500	-0.515	0.64	0.125
1:133250000-133250500	500	-0.917	0.917	0
1:133316000-133316500	500	-0.582	0.782	0.2
1:133353500-133354000	500	-0.62	0.763	0.143
1:133460500-133461000	500	-0.503	0.878	0.375
1:134420500-134421000	500	-0.565	0.97	0.405
1:136365500-136366000	500	-0.743	0.805	0.062
1:136730500-136731000	500	-0.543	0.938	0.395
1:137343000-137343500	500	-0.625	0.625	0
1:138617500-138618000	500	-0.67	1	0.33
1:139310000-139310500	500	-0.605	0.767	0.162
1:139327500-139328000	500	-0.525	0.875	0.35
1:140174000-140174500	500	-0.541	0.833	0.292
1:140367500-140368000	500	-0.596	0.743	0.147
1:140492500-140493000	500	-0.543	0.835	0.292
1:140713500-140714000	500	-0.675	0.812	0.137
1:141292000-141292500	500	0.516	0.261	0.777	(genebody,GRMZM2G449779),
1:141481500-141482000	500	-0.963	0.963	0
1:141572500-141573000	500	-0.68	0.86	0.18
1:143269500-143270000	500	-0.795	0.945	0.15
1:143812500-143813000	500	-0.502	0.835	0.333
1:145129000-145129500	500	-0.512	0.864	0.352
1:146378000-146378500	500	-0.57	0.594	0.024
1:146589500-146590000	500	-0.573	1	0.427
1:148105000-148105500	500	-0.767	0.767	0
1:149779500-149780000	500	-0.518	0.668	0.15
1:150061500-150062000	500	-0.522	0.736	0.214
1:150427500-150428000	500	-0.558	0.96	0.402
1:152015000-152015500	500	-0.58	0.938	0.358
1:152129000-152129500	500	-0.565	0.744	0.179
1:152614500-152615000	500	-0.521	0.709	0.188
1:154550000-154550500	500	-0.574	0.781	0.207
1:155921500-155922000	500	-0.583	0.873	0.29
1:156204500-156205000	500	-0.56	0.862	0.302
1:156663000-156663500	500	-0.613	0.833	0.22
1:157018500-157019000	500	-0.8	0.8	0
1:157686500-157687000	500	-0.56	0.81	0.25
1:158332000-158332500	500	-0.522	0.772	0.25	(genebody,GRMZM2G062788),
1:158935000-158935500	500	-0.532	0.865	0.333
1:159535500-159536000	500	-0.583	0.771	0.188
1:160098500-160099000	500	-0.688	0.849	0.161
1:160471500-160472000	500	-0.521	0.527	0.006
1:161187500-161188000	500	-0.511	0.803	0.292
1:162642000-162642500	500	-0.8	0.943	0.143
1:162728000-162728500	500	-0.574	0.907	0.333
1:164728000-164728500	500	-0.513	0.738	0.225
1:164755500-164756000	500	-0.571	0.771	0.2
1:165857500-165858000	500	-0.6	0.765	0.165	(genebody,GRMZM2G003595),
1:166496500-166497000	500	-0.729	0.812	0.083
1:166774000-166774500	500	-0.518	0.982	0.464
1:167143000-167143500	500	0.536	0	0.536
1:167412500-167413000	500	-0.599	0.886	0.287
1:167525000-167525500	500	-0.667	0.75	0.083
1:167866500-167867000	500	-0.847	0.847	0
1:167868500-167869000	500	-0.705	0.93	0.225
1:167966500-167967000	500	-0.532	0.85	0.318
1:169072000-169072500	500	-0.506	0.806	0.3
1:171052500-171053000	500	-0.518	0.811	0.293
1:171463500-171464000	500	-0.506	0.938	0.432
1:173075500-173076000	500	-0.565	0.823	0.258
1:173623500-173624000	500	-0.549	0.879	0.33
1:174396000-174396500	500	-0.574	0.737	0.163
1:174659000-174659500	500	-0.609	0.609	0
1:174905000-174905500	500	-0.533	0.771	0.238
1:175302000-175302500	500	-0.594	0.744	0.15
1:176005500-176006000	500	-0.532	0.897	0.365
1:176075000-176075500	500	-0.616	0.616	0
1:176765000-176765500	500	-0.554	0.857	0.303
1:176781000-176781500	500	-0.631	0.714	0.083	(promoter,GRMZM2G703821),
1:177877500-177878000	500	0.513	0.187	0.7
1:177969000-177969500	500	-0.538	0.688	0.15
1:178053000-178053500	500	-0.71	0.71	0
1:178906500-178907000	500	-0.661	0.853	0.192
1:179032000-179032500	500	-0.659	0.833	0.174
1:179079500-179080000	500	-0.512	0.8	0.288
1:179638500-179639000	500	-0.524	0.853	0.329
1:180393500-180394000	500	-0.591	0.841	0.25
1:181088000-181088500	500	-0.587	0.91	0.323
1:181089000-181089500	500	-0.76	0.893	0.133
1:181110500-181111000	500	-0.56	0.86	0.3
1:181268500-181269000	500	-0.595	0.64	0.045	(genebody,GRMZM2G357455),
1:182825000-182825500	500	-0.696	0.696	0
1:183042000-183042500	500	-0.574	0.574	0
1:183571000-183571500	500	-0.612	0.855	0.243
1:183932500-183933000	500	-0.547	0.773	0.226
1:184056000-184056500	500	-0.563	0.938	0.375
1:184574500-184575000	500	-0.857	0.857	0	(genebody,GRMZM5G878073),
1:184619000-184619500	500	-0.515	0.7	0.185
1:184909500-184910000	500	-0.712	0.712	0
1:184944000-184944500	500	-0.512	0.787	0.275	(promoter,GRMZM2G438803),
1:185056500-185057000	500	-0.612	0.824	0.212
1:185249500-185250000	500	0.543	0.323	0.866
1:185714000-185714500	500	-0.575	0.975	0.4
1:186348500-186349000	500	-0.681	0.681	0
1:186697500-186698000	500	-0.779	0.879	0.1
1:188339500-188340000	500	-0.502	0.7	0.198
1:188570000-188570500	500	-0.5	0.875	0.375
1:190150500-190151000	500	-0.676	0.933	0.257
1:191327000-191327500	500	-0.705	0.873	0.168
1:191698000-191698500	500	0.67	0.25	0.92
1:192102500-192103000	500	-0.638	0.846	0.208
1:192573500-192574000	500	-0.597	1	0.403
1:194210000-194210500	500	-0.518	0.778	0.26
1:194233000-194233500	500	-0.551	0.828	0.277
1:194383000-194383500	500	0.775	0.125	0.9
1:194553500-194554000	500	-0.542	0.917	0.375	(promoter,GRMZM2G025302),
1:194716000-194716500	500	-0.615	0.782	0.167
1:195162000-195162500	500	-0.638	0.95	0.312
1:195254000-195254500	500	-0.537	0.806	0.269
1:195727000-195727500	500	-0.5	0.8	0.3
1:195934000-195934500	500	-0.526	0.902	0.376
1:196067500-196068000	500	-0.689	0.772	0.083
1:196737500-196738000	500	-0.533	0.625	0.092
1:197138500-197139000	500	-0.589	1	0.411
1:197904000-197904500	500	-0.53	0.8	0.27
1:198338500-198339000	500	-0.763	0.763	0
1:199949000-199949500	500	-0.541	0.791	0.25
1:199984000-199984500	500	0.589	0.268	0.857
1:199991500-199992000	500	-0.568	0.8	0.232
1:201560000-201560500	500	-0.516	0.641	0.125
1:202202500-202203000	500	-0.834	0.875	0.041	(promoter,GRMZM2G123016),
1:202646000-202646500	500	0.533	0.467	1
1:202941000-202941500	500	-0.626	0.626	0
1:203233500-203234000	500	-0.615	0.794	0.179
1:203404000-203404500	500	-0.648	0.759	0.111
1:203646500-203647000	500	-0.501	0.676	0.175
1:203667000-203667500	500	-0.753	0.796	0.043
1:203939000-203939500	500	0.75	0.07	0.82
1:204456000-204456500	500	-0.71	0.835	0.125
1:205759500-205760000	500	-0.502	0.676	0.174
1:205798000-205798500	500	-0.717	0.917	0.2
1:205941000-205941500	500	-0.62	0.929	0.309
1:206221000-206221500	500	-0.589	0.734	0.145
1:206244000-206244500	500	-0.676	0.771	0.095	(genebody,GRMZM2G095579),
1:208223000-208223500	500	-0.523	0.523	0
1:208732500-208733000	500	-0.703	0.853	0.15
1:210362000-210362500	500	-0.55	0.917	0.367
1:210466000-210466500	500	0.58	0	0.58
1:212023000-212023500	500	-0.532	1	0.468
1:212632500-212633000	500	-0.688	1	0.312
1:212986000-212986500	500	-0.92	0.92	0
1:213176500-213177000	500	0.5	0.5	1	(promoter,GRMZM2G466460),
1:215054000-215054500	500	-0.605	0.855	0.25
1:215754000-215754500	500	-0.7	0.7	0
1:218336500-218337000	500	-0.593	0.771	0.178
1:218567000-218567500	500	-0.821	0.821	0
1:219343500-219344000	500	-0.542	0.899	0.357
1:220119000-220119500	500	-0.716	0.812	0.096	(promoter,GRMZM2G564469),
1:220385500-220386000	500	-0.605	0.661	0.056	(genebody,GRMZM2G032351),
1:220410500-220411000	500	-0.58	0.698	0.118
1:220808000-220808500	500	1	0	1
1:220810500-220811000	500	-0.586	0.886	0.3
1:221146500-221147000	500	-0.52	0.72	0.2
1:221878000-221878500	500	-0.631	0.813	0.182
1:222083000-222083500	500	-0.53	0.78	0.25
1:222419500-222420000	500	-0.52	0.813	0.293
1:223226500-223227500	1000	-0.521	0.724	0.203	(genebody,GRMZM2G450498),
1:225752000-225752500	500	-0.611	0.794	0.183	(promoter,GRMZM2G412630),
1:226261500-226262000	500	-0.678	0.859	0.181
1:226587500-226588000	500	0.572	0.345	0.917
1:227390500-227391000	500	-0.621	0.871	0.25
1:227667500-227668000	500	-0.556	0.889	0.333
1:227754500-227755000	500	-0.579	0.891	0.312
1:228028000-228028500	500	-0.535	0.875	0.34
1:228219500-228220000	500	-0.78	0.894	0.114
1:228555000-228555500	500	-0.515	0.824	0.309
1:228797500-228798000	500	-0.715	0.875	0.16
1:228922000-228922500	500	-0.52	0.822	0.302
1:229595500-229596000	500	-0.541	0.708	0.167
1:231017500-231018000	500	-0.6	0.6	0
1:231087500-231088000	500	-0.867	0.867	0
1:232267500-232268000	500	-0.508	0.508	0
1:232915500-232916000	500	-0.678	0.81	0.132
1:233304000-233304500	500	-0.633	0.833	0.2
1:233903000-233903500	500	-0.5	0.8	0.3
1:233971500-233972000	500	-0.576	0.735	0.159
1:234227500-234228000	500	-0.562	0.662	0.1
1:235515000-235515500	500	-0.833	0.833	0	(genebody,GRMZM2G389570),
1:235732000-235732500	500	-0.646	0.946	0.3
1:236054500-236055000	500	-0.553	0.973	0.42
1:236435000-236435500	500	-0.667	0.667	0
1:236837500-236838000	500	-0.706	0.831	0.125
1:237645500-237646000	500	-0.58	0.58	0
1:238089500-238090000	500	-0.712	0.862	0.15
1:238599500-238600000	500	-0.704	0.704	0	(genebody,GRMZM2G463445),
1:239034500-239035000	500	-0.501	0.876	0.375
1:239560000-239560500	500	-0.572	0.822	0.25
1:241674500-241675000	500	-0.508	0.776	0.268
1:242848500-242849000	500	-0.553	0.958	0.405
1:243295500-243296000	500	-0.514	0.912	0.398
1:243522500-243523000	500	-0.617	0.854	0.237
1:243640000-243640500	500	-0.528	0.707	0.179
1:243940500-243941000	500	-0.55	0.883	0.333
1:244153000-244153500	500	-0.55	0.798	0.248
1:244862500-244863000	500	0.559	0.266	0.825
1:244891000-244891500	500	-0.559	0.792	0.233
1:245901500-245902000	500	-0.526	0.669	0.143
1:246218500-246219000	500	-0.594	0.799	0.205
1:246991500-246992000	500	-0.519	0.852	0.333
1:247139500-247140000	500	-0.505	0.755	0.25
1:248226000-248226500	500	-0.547	0.844	0.297
1:249161500-249162000	500	-0.555	0.722	0.167
1:249273000-249273500	500	0.512	0.356	0.868
1:249315500-249316000	500	-0.53	0.768	0.238
1:250015000-250015500	500	-0.521	0.764	0.243
1:250789500-250790000	500	-0.5	1	0.5
1:250963500-250964000	500	-0.534	0.896	0.362
1:251062500-251063000	500	-0.758	0.758	0
1:251143000-251143500	500	-0.545	0.77	0.225
1:251624500-251625000	500	-0.642	0.866	0.224
1:251866500-251867000	500	-0.686	0.877	0.191
1:252216500-252217000	500	-1	1	0
1:254273500-254274000	500	-0.605	0.855	0.25
1:254622500-254623000	500	-0.566	0.95	0.384
1:257329000-257329500	500	-0.645	0.895	0.25
1:257479000-257479500	500	-0.504	0.806	0.302
1:257708000-257708500	500	-0.591	0.752	0.161
1:258370000-258370500	500	-0.688	0.688	0
1:259557500-259558000	500	-0.571	0.867	0.296
1:259784500-259785000	500	-0.667	0.917	0.25
1:260431500-260432000	500	-0.584	0.784	0.2
1:261217500-261218000	500	-0.531	0.906	0.375
1:262148000-262148500	500	-0.765	0.903	0.138
1:262806000-262806500	500	-0.541	0.874	0.333
1:263167000-263167500	500	-0.595	0.7	0.105
1:263476500-263477000	500	-0.563	0.813	0.25
1:264326500-264327000	500	-0.785	0.847	0.062
1:265073000-265073500	500	-0.561	0.763	0.202
1:265149500-265150000	500	-0.519	0.917	0.398
1:265526000-265526500	500	-0.786	0.929	0.143
1:266837000-266837500	500	-0.747	0.747	0
1:267121000-267121500	500	-0.521	0.784	0.263
1:267418000-267418500	500	-0.596	0.763	0.167
1:267578500-267579000	500	-0.5	1	0.5
1:267958000-267958500	500	0.515	0	0.515
1:268179500-268180000	500	0.611	0.167	0.778
1:268508000-268508500	500	-0.776	0.856	0.08
1:268617500-268618000	500	-0.505	0.668	0.163
1:268830000-268830500	500	-0.523	0.906	0.383
1:270100000-270100500	500	-0.621	0.871	0.25
1:270343000-270343500	500	-0.505	0.934	0.429
1:271761500-271762000	500	-0.594	0.667	0.073
1:272129500-272130000	500	-0.509	0.571	0.062
1:272336500-272337000	500	-0.654	0.819	0.165
1:272804000-272804500	500	-0.535	0.899	0.364
1:272841000-272841500	500	-0.559	0.844	0.285
1:273089500-273090000	500	-0.745	0.869	0.124
1:276501000-276501500	500	-0.875	1	0.125	(genebody,GRMZM2G100084),
1:276597000-276597500	500	-0.517	0.85	0.333
1:276633500-276634000	500	-0.658	0.825	0.167
1:277324500-277325000	500	-0.527	0.962	0.435
1:277440000-277440500	500	-0.74	0.74	0	(promoter,GRMZM2G021781),
1:277636000-277636500	500	0.5	0	0.5
1:277949000-277949500	500	-0.605	0.938	0.333
1:278435000-278435500	500	-0.817	0.862	0.045
1:281536000-281536500	500	-0.537	0.599	0.062
1:281860000-281860500	500	-0.548	0.789	0.241
1:282175500-282176000	500	0.625	0.125	0.75
1:282331500-282332000	500	0.533	0.467	1
1:282753500-282754000	500	-0.504	0.917	0.413	(promoter,AC177890.3),(promoter,GRMZM2G122139),
1:282927500-282928000	500	-0.625	0.875	0.25
1:283308500-283309000	500	-0.59	0.811	0.221
1:283834000-283834500	500	-0.509	0.53	0.021
1:283835500-283836000	500	-0.505	0.92	0.415
1:284612500-284613000	500	-0.592	0.759	0.167
1:284648500-284649000	500	-0.521	0.994	0.473
1:285239500-285240000	500	-0.5	1	0.5
1:286408500-286409000	500	-1	1	0	(promoter,GRMZM2G011385),
1:286487000-286487500	500	-0.605	0.772	0.167
1:287272500-287273000	500	-0.8	0.8	0	(promoter,GRMZM2G031062),
1:287276500-287277000	500	-0.682	0.909	0.227
1:288628500-288629000	500	-0.782	0.782	0
1:289511500-289512000	500	-0.53	0.84	0.31	(genebody,GRMZM2G171315),
1:289744500-289745000	500	-0.729	0.868	0.139
1:289764500-289765000	500	-0.524	0.858	0.334
1:290166000-290166500	500	-0.613	0.813	0.2
1:291898500-291899000	500	-0.56	0.917	0.357
1:291942500-291943000	500	-0.53	0.666	0.136	(promoter,GRMZM2G087612),
1:291993000-291993500	500	-0.612	0.929	0.317
1:292758500-292759000	500	-0.511	0.785	0.274
1:293003500-293004000	500	-0.631	0.771	0.14
1:293094500-293095000	500	-0.509	0.837	0.328
1:293160500-293161000	500	-0.5	0.786	0.286
1:293501500-293502000	500	-0.559	0.875	0.316
1:293506500-293507000	500	-0.694	0.944	0.25
1:294668000-294668500	500	-0.634	0.816	0.182
1:295152000-295152500	500	-0.8	0.8	0	(genebody,GRMZM2G122045),
1:295640500-295641000	500	0.71	0.062	0.772
1:295952500-295953000	500	-0.593	0.76	0.167
1:296164500-296165000	500	0.525	0.375	0.9
1:296852500-296853000	500	0.578	0	0.578	(genebody,GRMZM2G170137),(promoter,GRMZM2G170137),
1:297343500-297344000	500	-0.518	0.833	0.315
10:1395000-1395500	500	-0.61	0.738	0.128
10:4388000-4388500	500	-0.552	0.859	0.307
10:4453500-4454000	500	-0.59	0.946	0.356	(genebody,GRMZM2G443565),
10:4509500-4510000	500	-0.556	0.723	0.167
10:4778000-4778500	500	-1	1	0
10:7669500-7670000	500	-0.594	0.753	0.159
10:7961000-7961500	500	-0.708	0.875	0.167
10:8883000-8883500	500	-0.699	0.699	0
10:9653500-9654000	500	-0.564	0.827	0.263
10:10980500-10981000	500	-0.578	0.89	0.312
10:11053000-11053500	500	0.572	0.318	0.89
10:11653000-11653500	500	-0.504	0.767	0.263
10:12600000-12600500	500	-0.598	0.793	0.195
10:13381500-13382000	500	0.745	0	0.745
10:13798000-13798500	500	-0.782	0.907	0.125
10:13815500-13816000	500	-0.507	0.964	0.457
10:13849000-13849500	500	-0.515	0.851	0.336
10:14049000-14049500	500	-0.53	0.686	0.156
10:14351000-14351500	500	-0.608	0.708	0.1
10:14498500-14499000	500	-0.516	0.766	0.25
10:15435500-15436000	500	-0.672	0.772	0.1
10:16111500-16112000	500	-0.551	0.801	0.25
10:16224500-16225000	500	-0.591	0.598	0.007
10:17259500-17260000	500	-0.5	1	0.5
10:18609000-18609500	500	-0.515	0.68	0.165
10:19570500-19571000	500	0.598	0.123	0.721
10:19675000-19675500	500	-0.708	0.835	0.127
10:20628500-20629000	500	-0.557	0.845	0.288
10:21805000-21805500	500	-0.585	0.892	0.307
10:21916000-21916500	500	-0.645	0.813	0.168
10:21923500-21924000	500	-0.512	0.927	0.415
10:21955000-21955500	500	-0.577	0.827	0.25
10:22204000-22204500	500	-0.527	0.65	0.123
10:23075000-23075500	500	-0.708	0.833	0.125
10:23414000-23414500	500	-0.776	0.919	0.143
10:24014500-24015000	500	-0.56	0.814	0.254
10:24649000-24649500	500	-0.521	0.771	0.25
10:27282500-27283000	500	-0.611	1	0.389	(promoter,GRMZM2G365888),
10:27960000-27960500	500	-0.547	0.797	0.25	(promoter,GRMZM2G027298),
10:28118000-28118500	500	-0.525	0.823	0.298
10:28198000-28198500	500	-0.692	0.792	0.1
10:28363000-28363500	500	-0.654	0.675	0.021
10:29731500-29732000	500	-0.605	0.916	0.311
10:30128500-30129000	500	-0.615	0.615	0
10:30693500-30694000	500	-0.529	0.612	0.083
10:32605000-32605500	500	-0.662	0.912	0.25
10:34751500-34752000	500	-0.534	0.917	0.383
10:35487500-35488000	500	-0.551	0.751	0.2
10:36171500-36172000	500	-0.596	0.763	0.167
10:37105500-37106000	500	-0.615	0.74	0.125
10:37263000-37263500	500	-0.667	0.867	0.2
10:37423500-37424000	500	-0.54	0.868	0.328	(genebody,GRMZM2G418776),
10:37682500-37683000	500	-0.57	0.842	0.272
10:37693500-37694000	500	-0.623	0.929	0.306
10:38557000-38557500	500	-0.653	0.653	0
10:39308000-39308500	500	-0.518	1	0.482
10:39628500-39629000	500	-0.5	0.5	0
10:39870500-39871000	500	-0.571	1	0.429
10:41598500-41599000	500	-0.642	0.977	0.335
10:41648000-41648500	500	-0.508	0.786	0.278
10:41738000-41738500	500	-0.514	0.728	0.214
10:41927000-41927500	500	-0.727	0.842	0.115
10:42041000-42041500	500	-0.825	0.825	0	(promoter,GRMZM2G122330),
10:42136500-42137000	500	-0.605	0.939	0.334
10:42683000-42683500	500	0.581	0.125	0.706
10:42965500-42966000	500	-0.522	0.922	0.4
10:43295000-43295500	500	-0.75	1	0.25
10:44537500-44538000	500	-0.554	0.911	0.357
10:45860000-45860500	500	-0.664	0.883	0.219
10:46171500-46172000	500	-0.558	0.848	0.29
10:46490500-46491000	500	-0.6	0.7	0.1
10:48188000-48188500	500	-0.506	0.777	0.271
10:48564500-48565000	500	-0.518	0.818	0.3
10:48583500-48584000	500	-0.54	0.879	0.339
10:48944500-48945000	500	-0.543	0.843	0.3
10:49171000-49171500	500	-0.695	0.82	0.125
10:49719000-49719500	500	-0.707	0.773	0.066
10:51364000-51364500	500	-0.583	0.833	0.25
10:52246500-52247000	500	0.557	0.2	0.757
10:52699500-52700000	500	-0.533	0.845	0.312
10:54590000-54590500	500	-0.508	0.958	0.45
10:55142000-55142500	500	-0.546	0.929	0.383
10:55143500-55144000	500	-0.639	0.833	0.194
10:55334500-55335000	500	-0.653	0.736	0.083
10:55545000-55545500	500	-0.55	0.675	0.125
10:56245000-56245500	500	-0.692	0.923	0.231
10:56383500-56384000	500	-0.675	0.8	0.125
10:57029500-57030000	500	-0.559	0.892	0.333
10:57517000-57517500	500	-0.623	0.926	0.303
10:57634500-57635000	500	-0.504	0.629	0.125
10:57767500-57768000	500	-0.562	0.824	0.262
10:58658500-58659000	500	-0.573	0.906	0.333
10:58841500-58842000	500	-0.571	1	0.429
10:60660500-60661000	500	-0.585	1	0.415
10:60820000-60820500	500	-0.558	0.809	0.251
10:61423500-61424000	500	-0.502	0.89	0.388
10:62118500-62119000	500	0.521	0.417	0.938
10:62427500-62428000	500	-0.505	0.917	0.412
10:63386000-63386500	500	-0.517	0.917	0.4
10:64212000-64212500	500	0.522	0.35	0.872
10:65059000-65059500	500	-0.693	0.753	0.06
10:65105000-65105500	500	-0.862	0.862	0
10:66403000-66403500	500	-0.507	0.886	0.379
10:66545500-66546000	500	-0.579	0.892	0.313
10:66672500-66673000	500	-0.519	0.807	0.288
10:66900000-66900500	500	-0.583	0.944	0.361
10:69659000-69659500	500	-0.502	0.549	0.047
10:70832500-70833000	500	-0.504	0.802	0.298
10:71145000-71145500	500	-0.626	0.8	0.174
10:72565500-72566000	500	-0.5	0.917	0.417
10:72871500-72872000	500	-0.858	0.858	0
10:73267000-73267500	500	-0.612	0.737	0.125
10:74119000-74119500	500	-0.606	0.731	0.125
10:74831500-74832000	500	-0.718	0.843	0.125
10:75165000-75165500	500	-0.519	0.587	0.068	(genebody,GRMZM2G411691),
10:75182000-75182500	500	-0.6	0.787	0.187
10:75303000-75303500	500	-0.748	0.84	0.092
10:76147000-76147500	500	-0.625	0.875	0.25
10:76551000-76551500	500	-0.624	0.787	0.163
10:77024000-77024500	500	-0.58	1	0.42
10:77452500-77453000	500	-0.665	0.832	0.167	(promoter,GRMZM2G030659),
10:77661000-77661500	500	-0.619	0.9	0.281
10:77940500-77941000	500	-0.599	0.932	0.333
10:78009500-78010000	500	-0.708	0.875	0.167
10:78210000-78210500	500	-0.509	0.759	0.25
10:78730000-78730500	500	0.542	0.458	1	(promoter,GRMZM5G811268),
10:79176500-79177000	500	-0.57	0.903	0.333
10:80939500-80940000	500	-0.619	0.95	0.331
10:81021500-81022000	500	-0.541	0.841	0.3
10:82336500-82337000	500	-0.671	0.814	0.143
10:82796000-82796500	500	-0.536	0.643	0.107
10:82902000-82902500	500	-0.566	0.83	0.264
10:83781500-83782000	500	-0.618	0.904	0.286
10:83809500-83810000	500	-0.532	1	0.468
10:84683000-84683500	500	0.526	0	0.526
10:84692500-84693000	500	-0.585	0.929	0.344
10:85454000-85454500	500	-0.506	0.906	0.4
10:85742500-85743000	500	-0.583	1	0.417
10:86205500-86206000	500	-0.52	0.76	0.24
10:86481000-86481500	500	-0.665	0.665	0
10:87476500-87477000	500	-0.5	0.5	0
10:88046000-88046500	500	-0.64	0.763	0.123
10:89197000-89197500	500	-0.557	0.857	0.3
10:89609500-89610000	500	-0.617	0.917	0.3
10:89939500-89940000	500	-0.527	0.912	0.385	(promoter,GRMZM2G017856),
10:90177000-90177500	500	-0.555	0.825	0.27
10:90362000-90362500	500	-0.546	0.812	0.266
10:90852000-90852500	500	-0.625	0.875	0.25
10:90984000-90984500	500	-0.519	0.75	0.231
10:91106500-91107000	500	-0.509	0.902	0.393
10:91262500-91263000	500	-0.841	0.952	0.111
10:91345500-91346000	500	-0.643	0.796	0.153
10:91357500-91358000	500	-0.563	0.841	0.278
10:91485000-91485500	500	0.536	0.375	0.911
10:92114000-92114500	500	-0.55	0.8	0.25
10:92187500-92188000	500	0.6	0	0.6
10:92906000-92906500	500	-0.525	0.858	0.333
10:93108500-93109000	500	-0.552	0.581	0.029
10:93381500-93382000	500	-0.553	0.92	0.367
10:93438000-93438500	500	-0.531	0.864	0.333
10:94697000-94697500	500	-0.537	0.777	0.24
10:94806000-94806500	500	-0.583	0.836	0.253
10:95082500-95083000	500	-0.875	0.875	0
10:95461000-95461500	500	-0.785	0.925	0.14
10:95511000-95511500	500	-0.55	0.55	0
10:96598500-96599000	500	-0.562	0.762	0.2
10:96962500-96963000	500	-0.67	0.67	0
10:97338000-97338500	500	-0.525	0.841	0.316	(promoter,GRMZM2G098697),
10:97508000-97508500	500	-0.541	0.878	0.337
10:97635500-97636000	500	-0.501	0.974	0.473
10:98595000-98595500	500	-0.57	0.737	0.167
10:99007500-99008000	500	-0.859	0.859	0
10:99371000-99371500	500	-0.544	0.919	0.375
10:99472000-99472500	500	-0.769	0.769	0
10:99626000-99626500	500	-0.858	0.858	0	(promoter,GRMZM2G119116),(genebody,AC198605.3),
10:100065500-100066000	500	-0.645	0.689	0.044
10:100325500-100326000	500	-0.877	0.877	0
10:100370000-100370500	500	-0.572	0.822	0.25
10:101163000-101163500	500	-0.571	0.857	0.286
10:102023000-102023500	500	-0.647	0.888	0.241
10:103194000-103194500	500	-0.647	0.905	0.258
10:104390000-104390500	500	-0.55	1	0.45
10:105668000-105668500	500	-0.543	0.821	0.278
10:106288500-106289000	500	0.65	0.125	0.775
10:108555500-108556000	500	-0.654	0.904	0.25
10:108864500-108865000	500	-0.698	0.898	0.2
10:109180500-109181000	500	-0.594	0.958	0.364
10:109750000-109750500	500	-0.584	0.867	0.283
10:110812500-110813000	500	-0.715	0.882	0.167
10:111322500-111323000	500	-0.55	0.902	0.352	(genebody,GRMZM2G149590),
10:112351000-112351500	500	-0.537	0.912	0.375
10:112611500-112612500	1000	-0.711	0.916	0.206
10:112786500-112787000	500	-0.526	0.859	0.333
10:112881500-112882000	500	0.543	0.29	0.833
10:113859500-113860000	500	-0.601	0.797	0.196
10:114018000-114018500	500	0.56	0.357	0.917
10:114791500-114792000	500	0.679	0.045	0.724
10:114811500-114812000	500	-0.505	0.774	0.269
10:114845000-114845500	500	-0.509	0.845	0.336
10:116659500-116660000	500	-0.5	0.889	0.389
10:116677000-116677500	500	-0.651	0.914	0.263
10:117674500-117675000	500	-0.583	0.708	0.125	(promoter,GRMZM2G333013),
10:117993000-117993500	500	-0.609	0.789	0.18
10:118941500-118942000	500	-0.917	0.917	0	(genebody,GRMZM2G096365),
10:119104000-119104500	500	-0.551	0.701	0.15
10:119407000-119407500	500	-0.667	0.767	0.1
10:119741000-119741500	500	-0.67	0.92	0.25
10:120004000-120004500	500	-0.628	0.632	0.004
10:121325500-121326000	500	0.614	0.2	0.814
10:121798500-121799000	500	0.556	0.25	0.806
10:121920500-121921000	500	-0.698	0.823	0.125
10:122443000-122443500	500	-0.621	0.676	0.055
10:123332000-123332500	500	-0.538	0.743	0.205	(genebody,GRMZM5G860302),
10:123433000-123433500	500	-0.761	0.886	0.125
10:124113000-124113500	500	-0.754	0.825	0.071
10:124249500-124250000	500	-0.618	0.898	0.28
10:125347000-125347500	500	-0.638	0.704	0.066
10:125422000-125422500	500	-0.571	0.857	0.286
10:125484000-125484500	500	-0.768	0.885	0.117
10:125537000-125537500	500	-0.704	0.829	0.125
10:127187000-127187500	500	-0.8	0.8	0
10:128182500-128183000	500	-0.878	0.878	0
10:128200000-128200500	500	-0.552	0.877	0.325
10:128607500-128608000	500	-0.54	0.9	0.36
10:129589500-129590000	500	-0.507	0.89	0.383	(genebody,GRMZM2G109668),
10:129713500-129714000	500	-0.542	0.667	0.125
10:130328500-130329000	500	-0.602	0.68	0.078	(promoter,GRMZM2G031660),(promoter,GRMZM2G031721),
10:131027500-131028000	500	-0.651	1	0.349
10:132610000-132611000	1000	-0.765	0.765	0
10:133465000-133465500	500	-0.583	0.833	0.25
10:134731500-134732000	500	-0.549	0.975	0.426	(genebody,GRMZM5G887529),
10:134892000-134892500	500	-0.752	0.764	0.012
10:134985500-134986000	500	-0.6	0.743	0.143
10:135460000-135460500	500	-0.591	0.92	0.329
10:136543000-136543500	500	-0.565	0.886	0.321
10:137104500-137105000	500	-0.532	0.86	0.328
10:137376500-137377000	500	0.504	0	0.504
10:139308500-139309000	500	-0.554	0.554	0
10:139513000-139513500	500	-0.542	0.917	0.375
10:139645500-139646000	500	-0.538	0.938	0.4
10:140840000-140840500	500	-0.501	0.886	0.385
10:141176000-141176500	500	-0.599	0.768	0.169
10:142577000-142577500	500	-0.8	0.856	0.056
10:143677500-143678000	500	-0.591	0.675	0.084
10:145180000-145180500	500	-0.655	0.909	0.254
10:146965500-146966000	500	-0.562	0.712	0.15
10:147178500-147179000	500	-0.5	0.75	0.25
10:147216000-147216500	500	-0.55	1	0.45
10:148155000-148155500	500	-0.581	0.72	0.139
10:148251500-148252000	500	-0.519	0.752	0.233	(promoter,GRMZM2G106792),
10:149123000-149123500	500	-0.5	0.75	0.25
2:180000-180500	500	-0.708	0.708	0	(promoter,GRMZM5G876379),
2:833500-834000	500	-0.622	0.834	0.212
2:1985500-1986000	500	-0.614	0.833	0.219
2:2083000-2083500	500	-0.572	0.833	0.261
2:2984500-2985000	500	0.531	0.188	0.719
2:3087500-3088000	500	-0.531	0.732	0.201
2:3850000-3850500	500	-0.529	0.959	0.43
2:4244500-4245000	500	-0.532	0.932	0.4
2:4753000-4753500	500	-0.722	0.858	0.136
2:5055000-5055500	500	0.522	0.134	0.656
2:8169500-8170000	500	-0.635	0.917	0.282	(genebody,GRMZM5G840111),
2:8212000-8212500	500	-0.514	0.875	0.361
2:8433500-8434000	500	-0.518	0.873	0.355
2:11019500-11020000	500	-0.59	0.8	0.21
2:11530500-11531000	500	-0.5	0.875	0.375
2:11622000-11622500	500	-0.516	0.933	0.417
2:11665500-11666000	500	-0.531	0.817	0.286
2:11913000-11913500	500	-0.78	0.98	0.2
2:11995000-11995500	500	-0.5	0.5	0	(genebody,GRMZM2G702932),
2:12165000-12165500	500	-0.508	0.762	0.254
2:12632000-12632500	500	-0.745	0.98	0.235
2:13165000-13165500	500	-0.509	0.809	0.3
2:14509500-14510000	500	-0.6	0.822	0.222
2:15182000-15182500	500	-0.5	1	0.5
2:15519000-15519500	500	-0.516	0.849	0.333
2:16440500-16441000	500	-0.632	0.938	0.306
2:17665500-17666000	500	-0.613	0.943	0.33
2:17852000-17852500	500	-0.695	0.725	0.03
2:19448500-19449000	500	-0.667	0.912	0.245
2:20411500-20412000	500	-0.527	0.653	0.126
2:20842500-20843000	500	-0.503	0.905	0.402
2:21834000-21834500	500	-0.684	0.884	0.2
2:22358500-22359000	500	-0.575	0.875	0.3
2:22421000-22421500	500	-0.764	0.81	0.046
2:22893500-22894000	500	-0.703	0.934	0.231	(promoter,GRMZM5G825909),(promoter,AC234521.1),
2:23149500-23150000	500	-0.52	0.763	0.243
2:23840000-23840500	500	-0.68	0.805	0.125
2:26650500-26651000	500	-0.71	0.897	0.187
2:27975000-27975500	500	-0.523	0.648	0.125
2:28015000-28015500	500	-0.583	0.972	0.389
2:28259500-28260000	500	-0.667	0.867	0.2
2:28444000-28444500	500	-0.508	0.8	0.292	(promoter,GRMZM5G831795),
2:28998500-28999000	500	-0.619	0.719	0.1
2:29288000-29288500	500	-0.547	0.737	0.19
2:29645500-29646000	500	-0.58	1	0.42
2:29899500-29900000	500	-0.5	1	0.5
2:30908000-30908500	500	-0.625	0.625	0
2:31725500-31726000	500	-0.654	0.904	0.25
2:32168000-32168500	500	-0.571	0.781	0.21
2:32331000-32331500	500	-0.591	0.779	0.188
2:32924500-32925000	500	-0.555	0.693	0.138
2:33570500-33571000	500	-0.544	0.833	0.289
2:35000000-35000500	500	-0.609	0.876	0.267
2:35535500-35536000	500	-0.526	0.693	0.167
2:37199500-37200000	500	-0.544	0.9	0.356	(promoter,GRMZM2G142712),
2:37585500-37586000	500	-0.754	0.799	0.045
2:39670000-39670500	500	-0.604	0.891	0.287	(genebody,GRMZM2G326631),
2:39748500-39749000	500	-0.579	0.857	0.278
2:40087500-40088000	500	-0.513	0.799	0.286
2:40603500-40604000	500	-0.681	1	0.319
2:40657500-40658000	500	-0.609	0.728	0.119	(genebody,GRMZM2G022797),
2:40774000-40774500	500	-0.768	0.768	0	(promoter,GRMZM2G050435),
2:41833000-41833500	500	-0.555	0.927	0.372
2:42053500-42054000	500	-0.717	0.884	0.167
2:43300500-43301000	500	-0.542	0.786	0.244
2:43515000-43515500	500	-0.53	0.813	0.283
2:44206000-44206500	500	-0.655	0.883	0.228	(promoter,GRMZM5G837621),
2:44574500-44575000	500	-0.544	0.918	0.374
2:44745000-44745500	500	-0.506	0.781	0.275
2:45506500-45507000	500	-0.777	0.92	0.143
2:46284500-46285000	500	-0.57	0.933	0.363
2:46484000-46484500	500	0.596	0.3	0.896
2:47996000-47996500	500	-0.62	0.77	0.15
2:48146500-48147000	500	-0.532	0.816	0.284
2:48414500-48415000	500	0.611	0.208	0.819
2:48750000-48750500	500	-0.763	0.878	0.115	(genebody,GRMZM2G053019),
2:48764000-48764500	500	-0.64	0.862	0.222
2:48990000-48990500	500	-0.619	0.819	0.2
2:50355000-50355500	500	-0.604	0.889	0.285	(genebody,GRMZM2G120517),
2:51057000-51057500	500	-0.633	0.833	0.2
2:51500000-51500500	500	-0.56	1	0.44
2:51675500-51676000	500	-0.663	0.83	0.167
2:52126000-52126500	500	-0.526	0.75	0.224
2:53072500-53073000	500	-0.699	0.766	0.067
2:54040500-54041000	500	-0.559	0.959	0.4
2:54964000-54964500	500	-0.733	0.883	0.15
2:55107000-55107500	500	-0.613	0.938	0.325
2:55116000-55116500	500	-0.784	0.918	0.134
2:55271500-55272000	500	-0.511	0.917	0.406
2:55586000-55586500	500	-0.555	0.824	0.269	(genebody,GRMZM2G079298),
2:56433000-56433500	500	-0.772	0.922	0.15
2:56550500-56551000	500	-0.536	0.815	0.279
2:56622500-56623000	500	-0.608	0.808	0.2
2:56758500-56759000	500	-0.623	0.822	0.199
2:57146000-57146500	500	-0.746	0.819	0.073
2:57307000-57307500	500	-0.526	0.957	0.431
2:58880000-58880500	500	-0.575	0.861	0.286
2:59725000-59725500	500	-0.527	0.777	0.25
2:60124000-60124500	500	-0.579	0.95	0.371
2:61217500-61218000	500	-0.552	0.93	0.378
2:61546000-61546500	500	-0.506	0.556	0.05
2:61704000-61704500	500	-0.577	0.847	0.27
2:63773500-63774000	500	-0.572	0.772	0.2
2:63892500-63893000	500	-0.558	0.861	0.303
2:64026000-64026500	500	-0.5	0.75	0.25
2:64425500-64426000	500	-0.547	0.904	0.357
2:64505000-64505500	500	-0.888	0.888	0
2:64832500-64833000	500	0.5	0.25	0.75
2:64842500-64843000	500	0.5	0.4	0.9
2:65004500-65005000	500	-0.501	0.842	0.341
2:65623000-65623500	500	0.872	0	0.872
2:65629000-65629500	500	0.506	0.315	0.821	(genebody,GRMZM2G015985),
2:65835000-65835500	500	-0.788	0.788	0
2:66671000-66671500	500	-0.504	0.522	0.018
2:66938000-66938500	500	-0.622	0.87	0.248
2:66948500-66949000	500	-0.5	0.812	0.312
2:67837000-67837500	500	-0.53	0.952	0.422
2:68800500-68801000	500	-0.517	0.739	0.222	(promoter,GRMZM2G055854),
2:68879500-68880000	500	-0.529	0.938	0.409
2:69233000-69233500	500	-0.607	0.857	0.25
2:70887500-70888000	500	-0.5	0.5	0
2:72311500-72312000	500	-0.538	0.714	0.176
2:73667000-73667500	500	-0.503	0.75	0.247
2:73736500-73737000	500	-0.54	1	0.46
2:73794500-73795000	500	-0.629	0.629	0
2:75037000-75037500	500	-0.505	0.866	0.361
2:75887500-75888000	500	-0.75	0.75	0	(genebody,GRMZM2G137964),
2:77469500-77470000	500	-0.525	0.65	0.125
2:77487500-77488000	500	-0.5	0.75	0.25
2:78468500-78469000	500	-0.593	0.593	0
2:79976000-79976500	500	-0.558	0.831	0.273
2:80107500-80108000	500	-0.526	0.584	0.058	(genebody,GRMZM2G168447),
2:80770500-80771000	500	-0.595	0.845	0.25
2:81341000-81341500	500	-0.504	0.766	0.262
2:81597500-81598000	500	-0.533	0.658	0.125
2:82117000-82117500	500	-0.62	1	0.38
2:82384500-82385000	500	-0.536	0.83	0.294
2:83825500-83826000	500	-0.76	0.875	0.115
2:84258000-84258500	500	-0.586	0.792	0.206
2:85492500-85493000	500	-0.5	0.9	0.4
2:85683000-85683500	500	-0.577	0.727	0.15
2:86962500-86963000	500	-0.531	0.881	0.35
2:89384000-89384500	500	-0.569	0.898	0.329
2:89676500-89677000	500	-0.95	0.95	0
2:89877000-89877500	500	-0.5	0.636	0.136
2:90055500-90056000	500	-0.65	0.938	0.288
2:90324500-90325000	500	-0.502	0.869	0.367	(promoter,GRMZM2G353548),(promoter,GRMZM2G053690),
2:90972000-90972500	500	-0.617	0.95	0.333
2:91103000-91103500	500	-0.687	0.77	0.083
2:91871000-91871500	500	-0.821	0.821	0
2:92141500-92142000	500	-0.813	0.938	0.125
2:92391500-92392000	500	-0.536	0.893	0.357
2:92525500-92526000	500	-0.594	0.594	0
2:92570000-92570500	500	-0.655	0.955	0.3
2:92694500-92695000	500	-0.69	0.69	0
2:93284000-93284500	500	-0.518	0.678	0.16
2:93714500-93715000	500	-0.653	0.653	0
2:94283500-94284000	500	-0.52	0.875	0.355
2:94285000-94285500	500	-0.583	0.958	0.375
2:94851500-94852000	500	0.528	0.234	0.762
2:95134000-95134500	500	-0.589	0.789	0.2
2:96090500-96091000	500	-0.655	0.855	0.2	(genebody,GRMZM2G077863),
2:97236500-97237000	500	-0.613	0.833	0.22
2:98089500-98090000	500	0.5	0.5	1
2:98420500-98421000	500	-0.518	0.789	0.271
2:98468500-98469000	500	-0.542	0.886	0.344
2:98572000-98572500	500	-0.533	0.7	0.167
2:100104000-100104500	500	-0.642	0.849	0.207
2:100567000-100567500	500	-0.55	0.675	0.125
2:100722500-100723000	500	-0.537	0.837	0.3
2:101179500-101180000	500	-0.534	0.746	0.212
2:101414500-101415000	500	-0.552	0.931	0.379
2:101667000-101667500	500	-0.502	0.862	0.36
2:102363500-102364000	500	-0.694	0.914	0.22
2:103039500-103040000	500	-0.503	0.94	0.437
2:104357000-104357500	500	-0.503	0.845	0.342
2:104599000-104599500	500	-0.703	0.868	0.165
2:104834000-104834500	500	-0.568	0.889	0.321
2:105030000-105030500	500	-0.593	0.743	0.15
2:106796500-106797000	500	-0.522	0.9	0.378
2:107117000-107117500	500	-0.582	0.912	0.33
2:107475500-107476000	500	-0.728	0.911	0.183
2:107727500-107728000	500	-0.519	0.766	0.247
2:108158000-108158500	500	-0.521	0.815	0.294	(promoter,GRMZM2G020781),
2:108833500-108834000	500	-0.542	0.769	0.227
2:110137000-110137500	500	-0.502	0.71	0.208
2:110237500-110238000	500	-0.525	0.759	0.234
2:111233000-111233500	500	-0.553	0.708	0.155
2:111278000-111278500	500	-0.522	0.916	0.394
2:111605500-111606000	500	-0.51	0.742	0.232
2:112210000-112210500	500	-0.514	0.603	0.089	(promoter,GRMZM2G359974),
2:112756000-112756500	500	-0.526	0.96	0.434
2:113448500-113449000	500	-0.867	0.867	0
2:113506500-113507000	500	-0.56	0.845	0.285
2:113634500-113635000	500	0.704	0.062	0.766
2:113748500-113749000	500	-0.54	0.79	0.25
2:115217500-115218000	500	-0.5	0.73	0.23
2:115706500-115707000	500	-0.514	0.514	0
2:116468500-116469000	500	-0.532	0.75	0.218
2:116611000-116611500	500	-0.543	0.92	0.377
2:117419000-117419500	500	-0.6	0.6	0
2:117835000-117835500	500	-0.52	0.96	0.44
2:117956500-117957000	500	-0.873	0.873	0
2:118102000-118102500	500	-0.688	0.938	0.25
2:118178500-118179000	500	-0.583	0.913	0.33
2:118962000-118962500	500	-0.85	0.85	0
2:119457000-119457500	500	-0.792	0.792	0
2:121184500-121185000	500	-0.515	0.8	0.285
2:121530500-121531000	500	-0.519	0.957	0.438
2:121590000-121590500	500	-0.621	0.838	0.217
2:121704000-121704500	500	0.54	0.46	1
2:121801000-121801500	500	-0.526	0.526	0
2:121957000-121957500	500	-0.658	0.744	0.086
2:122587500-122588000	500	-0.71	1	0.29
2:123165500-123166000	500	-0.533	0.7	0.167
2:124000500-124001000	500	-0.591	0.904	0.313
2:124215000-124215500	500	-0.667	0.917	0.25
2:124249000-124249500	500	-0.598	0.958	0.36
2:126596000-126596500	500	-0.5	1	0.5
2:127410000-127410500	500	-0.607	0.657	0.05
2:127464000-127464500	500	-0.552	0.812	0.26
2:127796000-127796500	500	-0.505	0.938	0.433
2:127961000-127961500	500	-0.52	0.838	0.318
2:129304000-129304500	500	0.506	0.212	0.718
2:129823000-129823500	500	-0.559	0.84	0.281
2:130874000-130874500	500	-0.6	0.842	0.242
2:130912500-130913000	500	-0.653	0.797	0.144
2:131162500-131163000	500	-0.577	0.9	0.323
2:131541500-131542000	500	-0.556	0.898	0.342
2:131566500-131567000	500	-0.503	0.837	0.334
2:131580500-131581000	500	-0.53	0.753	0.223	(promoter,GRMZM2G087105),
2:131882000-131882500	500	-0.551	0.859	0.308
2:131945000-131945500	500	-0.517	0.8	0.283
2:132657500-132658000	500	-0.577	0.91	0.333
2:132876000-132876500	500	-0.519	0.915	0.396
2:133650500-133651000	500	-0.751	0.926	0.175
2:133776500-133777000	500	-0.547	0.792	0.245
2:137034000-137034500	500	-0.682	0.741	0.059	(genebody,GRMZM2G052277),
2:137089000-137089500	500	-0.9	0.9	0
2:137212500-137213000	500	-0.579	0.917	0.338
2:137497000-137497500	500	-0.5	1	0.5
2:138289500-138290000	500	-0.57	0.636	0.066
2:138504000-138504500	500	-0.844	0.844	0
2:138539500-138540000	500	-0.588	0.9	0.312
2:138803500-138804000	500	-0.517	1	0.483
2:138895500-138896000	500	-0.514	0.759	0.245
2:141135500-141136000	500	-0.566	0.933	0.367
2:141871500-141872000	500	-0.555	0.555	0	(genebody,GRMZM2G027638),
2:141939000-141939500	500	-0.558	0.844	0.286
2:143755500-143756000	500	-0.509	0.938	0.429
2:144305000-144305500	500	-0.573	0.573	0
2:144563500-144564000	500	-0.553	0.685	0.132
2:144755000-144755500	500	-0.538	0.738	0.2
2:145991000-145991500	500	-0.5	0.5	0	(genebody,GRMZM2G086346),
2:146854000-146854500	500	-0.504	0.921	0.417
2:146888500-146889000	500	-0.535	0.835	0.3
2:147450000-147450500	500	-0.519	0.769	0.25
2:147727500-147728000	500	-0.514	0.864	0.35
2:149897500-149898000	500	-0.542	0.865	0.323
2:150954500-150955000	500	-0.565	0.565	0
2:151326000-151326500	500	-0.623	0.886	0.263
2:151388500-151389000	500	-0.548	0.774	0.226
2:152490000-152490500	500	-0.529	0.869	0.34
2:152951500-152952000	500	-0.788	0.938	0.15
2:153139000-153139500	500	-0.558	0.712	0.154	(promoter,GRMZM2G153675),(genebody,GRMZM2G452717),
2:153226500-153227000	500	-0.725	0.85	0.125
2:153642500-153643000	500	-0.606	0.806	0.2
2:153936000-153936500	500	-0.572	0.864	0.292
2:155046500-155047000	500	0.56	0.357	0.917
2:155087500-155088000	500	-0.509	0.759	0.25
2:155146000-155146500	500	-0.775	0.875	0.1
2:155194500-155195000	500	-0.632	0.911	0.279
2:155932000-155932500	500	-0.543	0.829	0.286
2:157049000-157049500	500	-0.577	0.8	0.223
2:157856000-157856500	500	-0.562	0.857	0.295
2:157995000-157995500	500	-0.846	0.846	0
2:158013500-158014000	500	-0.5	1	0.5
2:158279000-158279500	500	-0.507	0.864	0.357
2:158292000-158292500	500	-0.717	0.917	0.2
2:158617500-158618000	500	-0.588	0.65	0.062
2:158748500-158749000	500	-0.503	0.845	0.342
2:159014000-159014500	500	-0.555	0.755	0.2
2:159037000-159037500	500	-0.596	0.756	0.16
2:160224000-160224500	500	-0.685	0.844	0.159
2:160771000-160771500	500	-0.513	0.784	0.271
2:161904500-161905000	500	-0.827	0.827	0
2:161933500-161934000	500	-0.537	0.862	0.325
2:162024000-162024500	500	-0.611	0.962	0.351
2:162105000-162105500	500	-0.657	0.825	0.168	(promoter,GRMZM2G068230),
2:163166000-163166500	500	-0.541	0.583	0.042
2:163695000-163695500	500	-0.522	0.872	0.35
2:164163500-164164000	500	-0.838	0.838	0
2:164645500-164646000	500	-0.7	0.9	0.2	(promoter,GRMZM2G474256),
2:166063500-166064000	500	-0.546	0.713	0.167
2:167275500-167276000	500	-0.532	0.879	0.347
2:167381500-167382000	500	-0.5	1	0.5
2:167413000-167413500	500	-0.963	0.963	0
2:168157000-168157500	500	-0.506	0.798	0.292
2:168743500-168744000	500	-0.527	0.895	0.368
2:168907500-168908000	500	-0.611	0.799	0.188	(promoter,GRMZM2G367438),
2:169110000-169110500	500	-0.658	0.658	0
2:169596500-169597000	500	-0.554	0.737	0.183
2:169837000-169837500	500	-0.5	0.792	0.292
2:170059000-170059500	500	-0.548	0.948	0.4
2:170066500-170067000	500	-0.554	0.863	0.309
2:170116500-170117000	500	-0.709	0.859	0.15
2:170180000-170180500	500	-0.7	1	0.3
2:170241500-170242000	500	-0.53	0.861	0.331
2:171774000-171775000	1000	-0.579	0.766	0.188
2:172829000-172829500	500	-1	1	0
2:173907500-173908000	500	-0.537	0.875	0.338
2:174257500-174258000	500	-0.509	0.723	0.214
2:174312000-174312500	500	-0.678	0.873	0.195
2:174354500-174355000	500	-0.559	0.809	0.25
2:175379500-175380000	500	-0.525	0.855	0.33
2:175636000-175636500	500	-0.661	0.875	0.214
2:178510500-178511000	500	-0.544	0.867	0.323
2:178717500-178718000	500	-0.515	0.793	0.278
2:179695000-179695500	500	-0.67	0.753	0.083
2:180233000-180233500	500	-0.554	0.917	0.363
2:180576500-180577000	500	-0.577	0.785	0.208
2:181744500-181745000	500	-0.653	0.822	0.169
2:181746000-181746500	500	-0.75	0.875	0.125
2:181854500-181855000	500	-0.616	0.873	0.257
2:181941500-181942000	500	-0.875	1	0.125
2:184321500-184322000	500	0.5	0.5	1
2:184339500-184340000	500	-0.606	0.793	0.187
2:184492500-184493000	500	-0.65	0.65	0
2:184605000-184605500	500	-0.806	0.917	0.111
2:184807500-184808000	500	-0.513	0.833	0.32
2:184939000-184939500	500	-0.506	0.945	0.439
2:185603000-185603500	500	-0.536	0.786	0.25
2:186054500-186055000	500	-0.57	0.855	0.285
2:186096000-186096500	500	-0.51	0.867	0.357
2:186184500-186185000	500	-0.515	0.967	0.452
2:186920500-186921000	500	-0.592	0.848	0.256
2:187728000-187728500	500	0.527	0.473	1
2:187874000-187874500	500	-0.5	0.8	0.3
2:189551500-189552000	500	-0.766	0.857	0.091	(promoter,GRMZM2G018070),
2:189590500-189591000	500	0.531	0.25	0.781
2:189759000-189759500	500	0.575	0.3	0.875
2:191041500-191042000	500	-0.5	0.85	0.35
2:191191000-191191500	500	-0.587	0.72	0.133
2:191456000-191456500	500	-0.503	0.778	0.275
2:191839000-191839500	500	-0.895	0.895	0
2:191862000-191862500	500	-0.504	0.774	0.27
2:193503500-193504000	500	-0.501	0.834	0.333
2:194122000-194122500	500	-0.5	0.5	0
2:195134500-195135000	500	-0.676	0.676	0
2:195339500-195340000	500	-0.64	0.89	0.25
2:195953500-195954000	500	-0.532	0.862	0.33
2:195960500-195961000	500	-0.511	0.611	0.1
2:195992000-195992500	500	-0.68	0.764	0.084
2:196055000-196055500	500	-0.542	0.917	0.375
2:196214000-196214500	500	0.522	0.333	0.855
2:197318000-197318500	500	-0.773	0.773	0
2:197492000-197492500	500	-0.63	0.83	0.2
2:198973500-198974000	500	-0.8	0.8	0	(genebody,GRMZM2G039811),
2:199623500-199624000	500	-0.67	1	0.33
2:199672000-199672500	500	-0.5	1	0.5
2:200171500-200172000	500	0.5	0.5	1
2:200303500-200304000	500	-0.55	0.958	0.408
2:200351000-200351500	500	-0.825	0.853	0.028	(promoter,AC190788.2),
2:201192000-201192500	500	-0.503	0.75	0.247
2:201285500-201286000	500	-0.679	0.75	0.071
2:201348500-201349000	500	-0.559	0.759	0.2
2:201492000-201492500	500	-0.533	0.811	0.278
2:202559000-202559500	500	-0.5	1	0.5
2:202843000-202843500	500	-0.582	0.714	0.132
2:202920000-202920500	500	-0.558	0.891	0.333
2:202974000-202974500	500	-0.798	0.798	0	(genebody,GRMZM2G179452),(promoter,GRMZM2G179459),
2:203225000-203225500	500	-0.76	0.76	0
2:203598500-203599000	500	-0.603	0.686	0.083
2:203902500-203903000	500	0.636	0	0.636
2:204435500-204436000	500	-0.656	0.936	0.28
2:204849000-204849500	500	-0.528	0.886	0.358	(genebody,GRMZM2G447432),
2:205407000-205407500	500	-0.642	0.704	0.062
2:205860000-205860500	500	0.513	0.464	0.977
2:206354000-206354500	500	-0.938	0.938	0
2:206430500-206431000	500	-0.588	0.838	0.25
2:206490500-206491000	500	-0.592	0.909	0.317
2:206613000-206613500	500	-0.576	0.894	0.318	(genebody,GRMZM2G099285),(promoter,GRMZM2G099270),
2:208988000-208988500	500	-0.574	0.739	0.165
2:209214000-209214500	500	-0.517	0.892	0.375
2:209825000-209825500	500	-0.518	0.768	0.25
2:209986000-209986500	500	-0.714	1	0.286
2:211390000-211390500	500	-0.773	0.915	0.142
2:211685500-211686000	500	-0.754	0.889	0.135
2:212856500-212857000	500	-0.524	1	0.476
2:214282500-214283000	500	-0.694	0.777	0.083
2:214484000-214484500	500	-0.539	0.837	0.298	(promoter,GRMZM2G159200),
2:215025000-215025500	500	-0.571	0.892	0.321
2:215139500-215140000	500	-0.667	0.667	0
2:218402000-218402500	500	0.547	0.12	0.667
2:218408000-218408500	500	-0.9	0.9	0
2:219041500-219042000	500	-0.5	0.625	0.125
2:219815500-219816000	500	-0.523	0.898	0.375
2:220154000-220154500	500	-0.641	0.844	0.203
2:220669500-220670000	500	-0.586	0.904	0.318	(promoter,GRMZM2G137546),
2:222296500-222297000	500	-0.538	0.694	0.156
2:222424500-222425000	500	-0.507	0.88	0.373	(genebody,GRMZM2G106560),
2:222717500-222718000	500	-0.562	0.854	0.292
2:223533000-223533500	500	-0.626	0.876	0.25	(genebody,GRMZM5G850888),
2:224239500-224240000	500	-0.633	0.783	0.15
2:225177000-225177500	500	-0.623	0.941	0.318
2:225457000-225457500	500	-0.507	0.905	0.398
2:226292000-226292500	500	-0.512	0.814	0.302
2:226577500-226578000	500	-0.604	0.804	0.2
2:226997500-226998000	500	-0.596	0.72	0.124
2:227008000-227008500	500	-0.587	0.837	0.25
2:227481500-227482000	500	-0.546	0.784	0.238
2:228327000-228327500	500	-0.59	0.84	0.25	(promoter,GRMZM2G008865),(promoter,GRMZM2G008854),
2:228891000-228891500	500	0.675	0.263	0.938
2:229818000-229818500	500	-0.506	0.881	0.375
2:230102000-230102500	500	-0.503	1	0.497
2:230635500-230636000	500	-0.535	0.555	0.02
2:231817000-231817500	500	-0.547	0.78	0.233
2:233409000-233409500	500	-0.719	0.719	0
2:233453500-233454000	500	-0.55	0.675	0.125
2:234387500-234388000	500	-0.569	0.818	0.249
2:235222500-235223000	500	-0.637	0.814	0.177
2:236192500-236193000	500	-0.59	0.715	0.125
2:236909500-236910000	500	-0.546	0.775	0.229
2:237221000-237221500	500	-0.542	0.867	0.325
2:237547000-237547500	500	-0.545	0.805	0.26
3:391000-391500	500	-0.559	0.989	0.43
3:797500-798000	500	-0.531	0.681	0.15
3:3922000-3922500	500	-0.504	0.848	0.344	(promoter,GRMZM2G146161),
3:4066500-4067000	500	-0.55	0.55	0	(promoter,GRMZM2G005788),
3:4154500-4155000	500	-0.554	0.847	0.293
3:4188000-4188500	500	-0.566	0.6	0.034	(genebody,GRMZM2G352926),
3:4307500-4308000	500	-0.538	0.538	0
3:4714000-4714500	500	-0.777	1	0.223	(genebody,GRMZM2G055334),
3:4744000-4744500	500	-0.589	0.839	0.25
3:4921500-4922000	500	-0.737	0.737	0
3:6477000-6477500	500	-0.6	0.867	0.267
3:6841500-6842000	500	-0.546	0.863	0.317
3:7878000-7878500	500	-0.623	0.623	0
3:8097500-8098000	500	-0.708	0.863	0.155
3:8605000-8605500	500	-0.52	0.812	0.292	(promoter,GRMZM5G818978),
3:8674500-8675000	500	-0.58	0.93	0.35
3:8915500-8916000	500	0.576	0.125	0.701
3:9482500-9483000	500	-0.5	0.875	0.375
3:10419000-10419500	500	-0.671	0.814	0.143
3:11005500-11006000	500	-0.88	0.88	0
3:11227000-11227500	500	-0.695	1	0.305
3:11921000-11921500	500	-0.541	0.729	0.188
3:12873500-12874000	500	-0.555	0.617	0.062
3:12947000-12947500	500	-0.741	0.741	0
3:13246000-13246500	500	-0.564	0.95	0.386	(genebody,GRMZM2G052442),
3:13394500-13395000	500	-0.506	0.915	0.409
3:16747000-16747500	500	-0.525	0.785	0.26
3:16877500-16878000	500	-0.543	0.543	0
3:16881000-16881500	500	-0.5	0.774	0.274
3:16917500-16918000	500	-0.525	0.775	0.25
3:18140500-18141000	500	-0.521	0.688	0.167
3:18242000-18242500	500	-0.66	0.785	0.125
3:18911000-18911500	500	-0.542	1	0.458
3:19020000-19020500	500	-0.556	0.798	0.242	(promoter,GRMZM2G701367),
3:20988000-20988500	500	-0.687	0.812	0.125
3:21057000-21057500	500	-0.539	0.982	0.443
3:21423500-21424000	500	-0.551	0.818	0.267
3:22285500-22286000	500	-0.59	0.757	0.167
3:22738000-22738500	500	-0.933	0.933	0
3:24766500-24767000	500	-0.561	0.916	0.355
3:24815500-24816000	500	-0.664	0.8	0.136
3:25093000-25093500	500	0.675	0.2	0.875
3:25278500-25279000	500	-0.629	0.879	0.25
3:26235500-26236000	500	-0.534	0.89	0.356
3:26509500-26510000	500	-0.6	0.782	0.182
3:26831000-26831500	500	-0.5	1	0.5
3:26860000-26860500	500	-0.55	0.825	0.275
3:26907500-26908000	500	-0.633	0.773	0.14
3:27215500-27216000	500	-0.591	0.841	0.25
3:27268500-27269000	500	-0.803	0.803	0
3:27886000-27886500	500	-0.533	0.858	0.325
3:28156000-28156500	500	-0.567	0.854	0.287
3:28305000-28305500	500	-0.536	0.839	0.303
3:28350500-28351000	500	-0.543	0.543	0
3:29626500-29627000	500	-0.562	0.826	0.264
3:30124000-30124500	500	-0.818	0.818	0
3:30516000-30516500	500	-0.703	0.902	0.199
3:32419000-32419500	500	-0.646	0.813	0.167
3:33548500-33549000	500	-0.75	1	0.25
3:33693500-33694000	500	-0.5	0.625	0.125
3:34389000-34389500	500	-0.587	0.743	0.156
3:34993000-34993500	500	-0.514	0.8	0.286
3:36594500-36595000	500	-0.624	0.75	0.126	(promoter,GRMZM2G332259),
3:36629500-36630000	500	-0.509	0.852	0.343
3:36711000-36711500	500	-0.56	0.966	0.406
3:37377500-37378000	500	-0.53	0.775	0.245
3:37819000-37819500	500	-0.771	0.771	0
3:38692500-38693000	500	-0.5	1	0.5
3:39084500-39085000	500	-0.55	0.783	0.233
3:39143500-39144000	500	0.51	0.2	0.71
3:39365500-39366000	500	-0.571	0.737	0.166
3:39645000-39645500	500	-0.7	0.8	0.1
3:39892500-39893000	500	-0.586	0.852	0.266
3:40207000-40208000	1000	-0.583	0.979	0.397
3:40593000-40593500	500	-0.638	0.805	0.167	(genebody,GRMZM2G133028),
3:41221500-41222000	500	-0.572	0.902	0.33
3:41358000-41358500	500	-0.514	0.747	0.233
3:41959000-41959500	500	-0.51	0.75	0.24
3:42043500-42044000	500	-0.629	0.87	0.241
3:42766000-42766500	500	-0.641	0.863	0.222
3:43637500-43638000	500	-0.58	0.828	0.248
3:45210000-45210500	500	-0.525	0.9	0.375
3:45215500-45216000	500	-0.722	0.831	0.109
3:45561500-45562000	500	-0.652	0.84	0.188
3:45970000-45970500	500	-0.51	0.861	0.351
3:46955500-46956000	500	-0.507	0.823	0.316
3:48223500-48224000	500	-0.708	0.708	0
3:48264500-48265000	500	-0.589	0.771	0.182
3:49450500-49451000	500	-0.8	0.8	0
3:49750000-49750500	500	-0.575	0.834	0.259
3:49878500-49879000	500	-0.583	0.583	0
3:51429000-51429500	500	-0.629	0.929	0.3
3:52377000-52377500	500	-0.638	0.904	0.266
3:52641000-52641500	500	0.636	0.114	0.75	(genebody,GRMZM2G142836),
3:52892000-52892500	500	0.618	0.251	0.869
3:53072000-53072500	500	-0.543	0.9	0.357
3:53300000-53300500	500	-0.537	0.737	0.2
3:55913000-55913500	500	-0.634	0.92	0.286
3:56261000-56261500	500	-0.629	0.691	0.062
3:57095500-57096000	500	-0.59	0.857	0.267	(genebody,GRMZM2G080320),
3:57299500-57300500	1000	-0.575	0.777	0.202
3:58290000-58290500	500	0.6	0.3	0.9
3:58498000-58498500	500	-0.621	0.764	0.143
3:59109500-59110000	500	-0.507	0.722	0.215
3:59139000-59139500	500	-0.593	0.815	0.222
3:59418500-59419000	500	-0.735	0.86	0.125
3:60018000-60018500	500	-0.55	0.966	0.416	(genebody,GRMZM2G160958),
3:60437500-60438000	500	-0.735	0.797	0.062
3:61358000-61358500	500	-0.572	0.906	0.334
3:62116000-62116500	500	-0.563	0.688	0.125
3:64124500-64125000	500	-0.8	1	0.2
3:64544000-64544500	500	-0.59	0.9	0.31
3:65162500-65163000	500	-0.501	0.773	0.272
3:65541000-65541500	500	-0.5	1	0.5
3:65598500-65599000	500	-0.533	1	0.467
3:66344000-66344500	500	0.5	0.5	1
3:67194500-67195000	500	-0.523	0.773	0.25
3:67530000-67530500	500	-0.56	0.643	0.083
3:68210000-68210500	500	-0.522	0.898	0.376
3:68775000-68775500	500	-0.578	0.884	0.306
3:69170500-69171000	500	-0.517	0.836	0.319
3:70109500-70110000	500	-0.767	0.767	0
3:70577500-70578000	500	-0.512	0.743	0.231
3:70753000-70753500	500	-0.56	0.774	0.214
3:70772000-70772500	500	-0.517	0.767	0.25
3:71040500-71041000	500	-0.598	0.819	0.221
3:71371000-71371500	500	-0.583	0.75	0.167
3:71519500-71520000	500	0.815	0	0.815
3:73247000-73247500	500	-1	1	0
3:73478500-73479000	500	-0.523	0.966	0.443
3:75953500-75954000	500	-0.515	0.833	0.318
3:78313500-78314000	500	-0.604	0.762	0.158
3:78525500-78526000	500	-0.56	0.627	0.067
3:79067000-79067500	500	-0.517	0.86	0.343
3:79271000-79271500	500	0.556	0.111	0.667
3:79406000-79406500	500	-0.667	0.738	0.071
3:79746000-79746500	500	-0.567	0.845	0.278
3:80080500-80081000	500	-0.507	0.936	0.429
3:80625500-80626000	500	-0.51	0.763	0.253
3:81054000-81054500	500	-0.552	0.75	0.198	(genebody,GRMZM2G156033),
3:81192500-81193000	500	-0.607	0.871	0.264	(promoter,GRMZM5G856092),
3:81198500-81199000	500	0.525	0	0.525
3:81761000-81761500	500	-0.596	0.694	0.098
3:81858500-81859000	500	-0.665	0.792	0.127
3:82090000-82090500	500	-0.579	0.87	0.291	(genebody,GRMZM2G154532),
3:82334000-82334500	500	-0.64	0.882	0.242
3:82424000-82424500	500	-0.515	0.94	0.425
3:82631000-82631500	500	-0.54	0.915	0.375
3:82962500-82963000	500	-0.643	0.92	0.277
3:83173000-83173500	500	-0.67	0.72	0.05
3:83178500-83179000	500	-0.573	0.667	0.094
3:83942000-83942500	500	-0.642	0.725	0.083
3:84021500-84022000	500	-0.625	0.979	0.354
3:84055500-84056000	500	-0.579	0.746	0.167
3:84140500-84141000	500	-0.532	0.782	0.25
3:84485000-84485500	500	-0.548	0.798	0.25
3:84952500-84953000	500	-0.54	0.748	0.208
3:85425500-85426000	500	-0.689	0.725	0.036
3:86415000-86415500	500	-0.519	0.88	0.361
3:86434000-86434500	500	-0.53	0.78	0.25
3:86608000-86608500	500	-0.523	0.743	0.22
3:86786000-86786500	500	-0.816	0.958	0.142
3:87973500-87974500	1000	-0.515	0.807	0.292
3:88274000-88274500	500	-0.514	0.914	0.4	(promoter,GRMZM5G816042),
3:88497500-88498000	500	-0.543	0.798	0.255
3:88505000-88505500	500	-0.675	0.818	0.143
3:89121000-89121500	500	-0.55	0.9	0.35
3:90661000-90661500	500	-0.556	0.914	0.358
3:90893500-90894000	500	-0.678	0.821	0.143
3:91044000-91044500	500	-0.533	0.819	0.286
3:91296500-91297000	500	-0.528	0.938	0.41
3:91684500-91685000	500	-0.5	0.789	0.289
3:91712000-91712500	500	-0.527	0.905	0.378
3:92180000-92180500	500	-0.537	0.923	0.386
3:94149500-94150000	500	-0.572	0.972	0.4	(promoter,GRMZM2G457523),
3:94224000-94224500	500	-0.579	0.798	0.219
3:94973500-94974000	500	-0.635	0.827	0.192
3:95348000-95348500	500	-0.578	0.828	0.25
3:96461000-96461500	500	-0.5	1	0.5
3:96528000-96528500	500	-0.519	0.833	0.314
3:97425000-97425500	500	-0.666	0.76	0.094
3:97657000-97657500	500	-0.56	0.746	0.186
3:98277500-98278000	500	-0.579	0.662	0.083
3:98559000-98559500	500	0.668	0	0.668
3:98839000-98839500	500	-0.636	0.836	0.2
3:98957000-98957500	500	-0.583	1	0.417
3:99028000-99028500	500	-0.548	0.793	0.245
3:99237500-99238000	500	-0.68	0.68	0	(genebody,GRMZM5G823484),
3:99251000-99251500	500	-0.502	0.688	0.186	(genebody,GRMZM5G823484),
3:100935500-100936000	500	-0.616	0.7	0.084
3:100988500-100989000	500	0.5	0.5	1
3:101403000-101403500	500	-0.583	1	0.417
3:101955000-101955500	500	-0.575	0.95	0.375
3:103109000-103109500	500	-0.643	0.643	0
3:104443500-104444000	500	-0.529	0.875	0.346
3:105783000-105783500	500	-0.584	0.902	0.318
3:105999500-106000000	500	0.571	0.143	0.714
3:106033500-106034000	500	-0.605	0.716	0.111
3:106248000-106248500	500	-0.612	0.945	0.333
3:107233000-107233500	500	-0.612	1	0.388
3:107351000-107351500	500	-0.509	0.924	0.415
3:107527500-107528000	500	-0.6	0.85	0.25
3:107747000-107747500	500	-0.615	0.815	0.2
3:108971500-108972000	500	-0.556	0.706	0.15
3:109577000-109577500	500	-0.556	0.95	0.394
3:109680000-109680500	500	-0.643	0.643	0	(genebody,GRMZM2G061732),
3:109831000-109831500	500	0.537	0	0.537
3:110987500-110988000	500	-0.541	0.841	0.3
3:111524500-111525000	500	-0.51	0.782	0.272	(promoter,GRMZM2G309220),
3:111954500-111955000	500	-0.618	0.752	0.134
3:111991500-111992000	500	-0.554	0.797	0.243
3:112312000-112312500	500	-0.59	0.916	0.326
3:112317500-112318000	500	-0.583	0.889	0.306
3:112390500-112391000	500	-0.644	0.832	0.188
3:113385500-113386000	500	0.73	0.071	0.801
3:114716500-114717000	500	-0.518	0.768	0.25
3:116738500-116739000	500	-0.655	0.762	0.107
3:117199000-117199500	500	-0.559	0.82	0.261
3:117318500-117319000	500	-0.714	0.714	0
3:117369000-117369500	500	-0.573	0.914	0.341
3:118409000-118409500	500	0.534	0.333	0.867
3:119493500-119494000	500	-0.545	0.85	0.305
3:119657500-119658000	500	-0.5	0.5	0	(genebody,GRMZM2G390374),
3:121068500-121069000	500	0.76	0	0.76
3:121518000-121518500	500	-0.666	0.666	0
3:122154000-122154500	500	-0.696	0.696	0
3:122178500-122179000	500	-0.645	0.81	0.165
3:123253000-123253500	500	0.5	0.5	1
3:123508500-123509000	500	-0.562	0.562	0
3:123694500-123695000	500	-0.644	0.866	0.222
3:124113000-124113500	500	-0.673	1	0.327
3:124618500-124619000	500	-0.622	0.892	0.27
3:124880000-124880500	500	-0.527	1	0.473
3:125016000-125016500	500	-0.502	0.79	0.288
3:125140500-125141000	500	-0.55	0.8	0.25
3:126167000-126167500	500	-0.668	0.764	0.096
3:126776500-126777000	500	-0.57	0.65	0.08
3:127711000-127711500	500	-0.501	0.767	0.266
3:128251000-128251500	500	-0.772	0.772	0	(genebody,GRMZM2G418515),
3:129444500-129445000	500	-0.583	0.833	0.25
3:129518000-129518500	500	-0.634	0.934	0.3
3:129886500-129887000	500	-0.517	0.821	0.304
3:130572000-130572500	500	-0.547	0.953	0.406
3:131327500-131328000	500	-0.542	0.875	0.333
3:131440500-131441000	500	-0.568	0.958	0.39
3:131770500-131771000	500	-0.501	0.613	0.112
3:132429500-132430000	500	-0.564	0.819	0.255	(promoter,GRMZM2G063949),
3:132562000-132562500	500	-0.527	0.808	0.281
3:132949000-132949500	500	-0.848	0.904	0.056
3:132977000-132977500	500	-0.678	0.778	0.1
3:133546500-133547000	500	-0.709	0.709	0
3:134061000-134061500	500	-0.555	0.743	0.188
3:134087500-134088000	500	-0.686	0.952	0.266
3:134748000-134748500	500	-0.743	0.893	0.15	(promoter,GRMZM2G305154),
3:135122500-135123000	500	-0.707	0.915	0.208	(genebody,GRMZM2G326116),
3:136169000-136169500	500	-0.563	0.857	0.294
3:136855000-136855500	500	-0.717	0.767	0.05
3:136945000-136945500	500	-0.632	0.882	0.25
3:136980000-136980500	500	-0.5	0.5	0
3:142195000-142195500	500	-0.664	0.7	0.036
3:144362000-144362500	500	-0.524	0.757	0.233	(promoter,GRMZM2G459642),
3:144538500-144539000	500	-0.596	0.953	0.357
3:144882000-144882500	500	-0.519	0.75	0.231
3:145053500-145054000	500	-0.654	0.654	0
3:145786500-145787000	500	-0.6	0.714	0.114	(genebody,GRMZM2G174137),
3:145888000-145888500	500	-0.583	0.75	0.167
3:146044500-146045000	500	-0.583	0.775	0.192
3:147039500-147040000	500	-0.734	0.934	0.2
3:147587500-147588000	500	-0.536	0.893	0.357
3:147657500-147658000	500	-0.625	0.625	0	(promoter,GRMZM2G426046),
3:147844000-147844500	500	-0.556	0.739	0.183	(promoter,GRMZM2G168707),
3:148539500-148540000	500	-0.572	0.943	0.371
3:148666500-148667000	500	-0.519	0.806	0.287
3:149024500-149025000	500	-0.541	0.665	0.124
3:149275000-149275500	500	-0.567	0.596	0.029	(genebody,GRMZM5G881296),
3:149682000-149682500	500	-0.515	0.827	0.312
3:150773500-150774000	500	-0.612	0.818	0.206
3:151615000-151615500	500	-0.514	0.816	0.302
3:151964000-151964500	500	-0.716	0.85	0.134
3:152253500-152254000	500	0.575	0.125	0.7
3:152660000-152660500	500	-0.616	0.916	0.3
3:153054000-153054500	500	-0.632	0.883	0.251
3:153100500-153101000	500	-0.544	0.944	0.4
3:153487000-153487500	500	-0.704	0.929	0.225
3:153733000-153733500	500	-0.598	0.929	0.331
3:154173000-154173500	500	-0.639	0.789	0.15
3:154212000-154212500	500	0.75	0.25	1
3:154230500-154231000	500	-0.694	1	0.306
3:154260500-154261000	500	-0.568	0.816	0.248
3:154412000-154412500	500	-0.501	0.914	0.413
3:154902000-154902500	500	-0.801	0.801	0
3:154983500-154984000	500	-0.85	0.85	0
3:156359000-156359500	500	-0.507	0.757	0.25
3:156749500-156750000	500	0.602	0.2	0.802
3:157622000-157622500	500	-0.512	0.833	0.321	(promoter,AC203535.4),
3:158466500-158467000	500	-0.581	0.852	0.271
3:159049000-159049500	500	-0.655	0.78	0.125	(genebody,GRMZM2G171650),
3:159466500-159467000	500	-0.583	0.798	0.215
3:159598000-159598500	500	-0.504	0.536	0.032
3:159653000-159653500	500	-0.637	0.855	0.218	(promoter,GRMZM2G085420),
3:161003000-161003500	500	-0.538	0.663	0.125
3:161524000-161524500	500	-0.644	0.762	0.118
3:161810500-161811000	500	-0.771	0.771	0
3:162907500-162908000	500	-0.569	0.837	0.268
3:164457000-164457500	500	-0.54	0.875	0.335
3:165284000-165284500	500	-0.5	1	0.5
3:165398500-165399000	500	-0.709	0.775	0.066
3:165949500-165950000	500	-0.519	0.646	0.127	(genebody,GRMZM2G177198),
3:166176500-166177000	500	-0.504	0.704	0.2
3:166522000-166522500	500	-0.723	0.939	0.216
3:167245500-167246000	500	-0.608	0.883	0.275
3:167256000-167256500	500	-0.65	1	0.35
3:167294000-167294500	500	-0.502	0.663	0.161
3:167584000-167584500	500	-0.5	0.5	0
3:167809000-167809500	500	-0.719	0.719	0
3:168449500-168450000	500	-0.54	0.965	0.425
3:169637000-169637500	500	-0.514	0.859	0.345
3:171641000-171641500	500	-0.648	0.831	0.183
3:171990000-171990500	500	-0.522	0.749	0.227
3:172552500-172553000	500	-0.686	0.879	0.193
3:172715000-172715500	500	-0.554	0.954	0.4
3:172855500-172856000	500	-0.643	0.953	0.31	(promoter,GRMZM2G120244),
3:173468500-173469000	500	-0.528	0.903	0.375
3:175174500-175175000	500	-0.625	0.875	0.25
3:175355000-175355500	500	-0.566	0.864	0.298
3:175398000-175398500	500	-0.503	0.807	0.304	(genebody,GRMZM2G141185),
3:175778500-175779000	500	-0.505	0.755	0.25
3:176760500-176761000	500	-0.613	0.821	0.208
3:176866500-176867000	500	-0.558	0.853	0.295
3:177759500-177760000	500	-0.6	0.8	0.2
3:179210500-179211000	500	-0.587	0.837	0.25
3:180903000-180903500	500	0.503	0.3	0.803
3:181528500-181529000	500	-0.588	0.776	0.188
3:181553500-181554000	500	0.501	0.25	0.751
3:181723000-181723500	500	-0.723	0.723	0
3:181882000-181882500	500	-0.644	0.644	0
3:182247500-182248000	500	-0.599	0.724	0.125
3:182411000-182411500	500	-0.566	0.766	0.2
3:182804000-182804500	500	-0.658	0.658	0	(promoter,GRMZM2G173542),
3:183250000-183250500	500	-0.832	0.832	0
3:184102000-184102500	500	-0.52	0.77	0.25
3:184653000-184653500	500	-0.703	0.922	0.219
3:185857500-185858000	500	-0.536	0.958	0.422
3:185895500-185896000	500	0.547	0	0.547	(promoter,GRMZM2G003385),
3:186674000-186674500	500	-0.509	0.833	0.324
3:186745500-186746000	500	-0.692	0.859	0.167
3:186857500-186858000	500	0.508	0.367	0.875
3:187097500-187098000	500	-0.542	0.632	0.09
3:188092500-188093000	500	-0.533	0.908	0.375
3:189042000-189042500	500	-0.5	0.875	0.375
3:189992500-189993000	500	-0.563	0.827	0.264	(promoter,GRMZM2G116670),
3:190092000-190092500	500	-0.566	0.816	0.25
3:191120000-191120500	500	-0.55	0.708	0.158	(promoter,GRMZM2G169773),
3:192966000-192966500	500	0.568	0.166	0.734
3:193377500-193378000	500	-0.592	0.895	0.303
3:193750500-193751000	500	-0.662	0.812	0.15
3:196483500-196484000	500	-0.58	0.692	0.112
3:197018000-197018500	500	-0.551	0.881	0.33
3:197118500-197119000	500	-0.701	0.868	0.167
3:197296500-197297000	500	-0.5	0.75	0.25
3:197898500-197899000	500	0.562	0.438	1
3:198305000-198305500	500	0.552	0	0.552
3:198670500-198671000	500	-0.56	0.777	0.217	(genebody,GRMZM2G176699),
3:198969000-198969500	500	-0.636	1	0.364
3:198997500-198998000	500	-0.703	0.911	0.208
3:199419000-199420000	1000	-0.589	0.824	0.234
3:199662500-199663000	500	-0.635	0.86	0.225
3:199715500-199716000	500	-0.639	0.667	0.028
3:200099000-200099500	500	-1	1	0
3:200477000-200477500	500	-0.742	1	0.258
3:200748000-200748500	500	-0.664	0.874	0.21
3:201740000-201740500	500	-0.557	0.89	0.333
3:201913500-201914000	500	-0.562	0.875	0.313
3:202524000-202524500	500	-0.527	0.875	0.348
3:203153500-203154000	500	-0.522	0.522	0	(promoter,GRMZM2G101405),
3:204619000-204619500	500	0.5	0.5	1
3:204756000-204756500	500	-0.841	0.907	0.066
3:205748000-205748500	500	-0.626	0.654	0.028
3:206704500-206705000	500	-0.589	0.739	0.15
3:207605000-207605500	500	-0.506	0.895	0.389
3:207683000-207683500	500	-0.609	0.859	0.25
3:207772000-207772500	500	-0.508	0.708	0.2
3:208685000-208685500	500	-0.574	0.964	0.39
3:208925000-208925500	500	-0.546	0.911	0.365
3:209037500-209038000	500	-0.531	0.531	0
3:209226500-209227000	500	0.505	0.23	0.735
3:209242000-209242500	500	-0.528	0.79	0.262
3:209368500-209369000	500	-0.566	0.944	0.378
3:209409500-209410000	500	-0.625	0.625	0
3:211354000-211354500	500	-0.502	0.969	0.467
3:212651000-212651500	500	-0.503	0.722	0.219
3:212782500-212783000	500	-0.619	0.925	0.306
3:213385000-213385500	500	-0.502	0.894	0.392
3:213564500-213565000	500	-0.724	0.914	0.19
3:214403500-214404000	500	-0.64	0.873	0.233
3:214428000-214428500	500	0.564	0.32	0.884
3:215678000-215678500	500	0.5	0.5	1
3:215705000-215705500	500	-0.55	0.85	0.3
3:215948000-215948500	500	-0.595	0.9	0.305
3:216392000-216392500	500	0.52	0.051	0.571
3:216673000-216673500	500	-0.613	0.633	0.02
3:217104500-217105000	500	-0.64	0.897	0.257
3:217660000-217660500	500	-0.505	0.799	0.294
3:218370500-218371000	500	-0.571	0.571	0
3:219045500-219046000	500	-0.67	0.693	0.023
3:219754000-219754500	500	-0.704	0.929	0.225
3:220425500-220426000	500	-0.548	0.584	0.036
3:220576000-220576500	500	-0.945	0.945	0	(promoter,GRMZM2G417485),
3:220681500-220682000	500	-0.581	0.831	0.25
3:220759000-220759500	500	-0.715	0.786	0.071
3:220856000-220856500	500	-0.611	0.888	0.277
3:222294500-222295000	500	-0.833	0.833	0
3:223000500-223001000	500	-0.633	0.884	0.251
3:224517000-224517500	500	-0.688	0.924	0.236
3:224668500-224669000	500	-0.585	0.602	0.017	(genebody,GRMZM2G034430),
3:224914500-224915000	500	-0.517	0.79	0.273
3:226666500-226667000	500	-0.502	0.896	0.394
3:227161500-227162000	500	-0.615	0.75	0.135
3:228111500-228112000	500	-0.895	0.895	0
3:228508500-228509000	500	-0.506	0.855	0.349
3:228643000-228643500	500	0.643	0.214	0.857
3:229611000-229611500	500	-0.873	0.917	0.044
3:230799500-230800000	500	-0.543	0.806	0.263
3:231983000-231983500	500	0.795	0.062	0.857
4:272000-273000	1000	-0.539	0.816	0.277
4:930500-931000	500	-0.503	0.875	0.372
4:1087000-1087500	500	0.6	0.4	1
4:1372500-1373000	500	-0.513	0.824	0.311
4:3052000-3052500	500	-0.5	0.5	0	(genebody,GRMZM2G172491),
4:3940500-3941000	500	-0.505	0.705	0.2
4:5119500-5120000	500	-0.571	0.791	0.22
4:5453000-5453500	500	-0.655	0.85	0.195
4:5670000-5670500	500	-0.588	0.588	0
4:6174500-6175000	500	-0.541	0.833	0.292
4:6656500-6657000	500	-0.811	0.811	0
4:6738000-6738500	500	-0.513	0.899	0.386
4:6805500-6806000	500	-0.598	0.848	0.25
4:6886500-6887000	500	-0.824	0.824	0
4:7331000-7331500	500	-0.875	0.875	0
4:7979500-7980000	500	-0.571	0.833	0.262
4:8124000-8124500	500	-0.667	0.667	0
4:8372000-8372500	500	-0.684	0.684	0
4:8553000-8553500	500	-0.643	0.893	0.25
4:8633000-8633500	500	-0.511	1	0.489
4:9639000-9639500	500	-0.56	1	0.44
4:9647500-9648000	500	-0.522	1	0.478
4:9741500-9742000	500	-0.503	0.524	0.021
4:9896000-9896500	500	-0.674	0.762	0.088
4:13005500-13006000	500	-0.743	0.743	0
4:13228500-13229000	500	-0.65	0.9	0.25
4:14067500-14068000	500	-0.558	0.72	0.162
4:14443000-14443500	500	-0.51	0.783	0.273
4:14454500-14455000	500	-0.631	0.756	0.125
4:14997500-14998000	500	-0.534	0.734	0.2
4:15087500-15088000	500	-0.504	0.807	0.303
4:15333500-15334000	500	-0.699	1	0.301
4:15665000-15665500	500	-0.526	0.776	0.25
4:16346500-16347000	500	-0.59	0.876	0.286
4:16389000-16389500	500	0.598	0	0.598	(promoter,GRMZM2G315264),
4:17099000-17099500	500	-0.739	0.844	0.105
4:17897500-17898000	500	-0.644	0.682	0.038	(genebody,AC191778.3),
4:18048000-18048500	500	-0.509	0.916	0.407
4:18175500-18176500	1000	-0.612	0.755	0.143
4:19609500-19610000	500	-0.62	0.745	0.125
4:20337000-20337500	500	-0.55	1	0.45
4:20780000-20780500	500	-0.5	0.75	0.25
4:23350500-23351000	500	-0.543	0.743	0.2
4:24901000-24901500	500	-0.645	0.833	0.188
4:26073500-26074000	500	-0.599	0.932	0.333
4:26277000-26277500	500	-0.503	0.85	0.347
4:26302500-26303000	500	-0.528	0.889	0.361
4:26971500-26972000	500	-0.575	0.875	0.3
4:27046000-27046500	500	-0.538	0.813	0.275	(promoter,GRMZM2G142043),
4:27946500-27947000	500	-0.661	1	0.339
4:28836500-28837000	500	-0.656	0.844	0.188
4:28955000-28955500	500	-0.566	0.932	0.366	(promoter,GRMZM2G073578),
4:30772500-30773000	500	-0.66	0.727	0.067
4:31385500-31386000	500	-0.509	0.928	0.419
4:31552000-31552500	500	0.71	0.188	0.898	(promoter,GRMZM2G052670),
4:31969000-31969500	500	-0.513	0.763	0.25
4:32619000-32619500	500	-0.636	0.707	0.071
4:32867000-32867500	500	0.538	0.462	1
4:34315000-34315500	500	-0.606	0.875	0.269
4:36195500-36196000	500	-0.509	0.859	0.35
4:37128500-37129000	500	-0.814	0.87	0.056
4:37661000-37661500	500	-0.651	0.765	0.114
4:38332500-38333000	500	-0.612	0.812	0.2
4:38692000-38692500	500	-0.725	0.85	0.125
4:38845500-38846000	500	-0.607	0.88	0.273
4:39343500-39344000	500	-0.717	0.817	0.1
4:40285500-40286000	500	-0.5	0.8	0.3
4:41151000-41151500	500	-0.532	0.72	0.188
4:41658000-41658500	500	-0.597	0.909	0.312
4:41777500-41778000	500	-0.713	0.963	0.25
4:42457500-42458000	500	-0.577	0.828	0.251	(promoter,GRMZM2G125162),
4:42556000-42556500	500	-0.712	0.91	0.198
4:44432000-44432500	500	-0.54	0.915	0.375
4:44959000-44959500	500	-0.641	0.841	0.2
4:45505500-45506000	500	-0.76	0.885	0.125
4:45692500-45693000	500	-0.771	1	0.229
4:45759500-45760000	500	-0.665	0.701	0.036
4:46593500-46594000	500	-0.5	0.929	0.429
4:46965000-46965500	500	-0.544	0.769	0.225
4:47407500-47408000	500	-0.576	0.743	0.167
4:47839500-47840000	500	-0.532	0.8	0.268
4:48453000-48453500	500	-0.524	0.733	0.209
4:48507500-48508000	500	-0.5	0.75	0.25
4:48842500-48843000	500	0.575	0.066	0.641
4:51190000-51190500	500	-0.667	0.667	0
4:52348000-52348500	500	-0.572	0.812	0.24
4:52552500-52553000	500	-0.51	0.903	0.393
4:52744500-52745000	500	-0.756	0.956	0.2
4:54112500-54113000	500	-0.507	0.657	0.15
4:54388000-54388500	500	-0.708	0.958	0.25
4:54918500-54919000	500	-0.528	0.528	0
4:55017000-55017500	500	-0.69	0.982	0.292
4:55089000-55089500	500	-0.557	0.88	0.323
4:55994500-55995000	500	-0.597	0.762	0.165
4:56752000-56752500	500	-0.54	0.623	0.083
4:56909500-56910000	500	-0.786	0.786	0
4:57342000-57342500	500	-0.644	0.826	0.182
4:57519000-57519500	500	-0.5	0.9	0.4
4:58112500-58113000	500	-0.555	0.805	0.25
4:58320000-58320500	500	-0.683	0.883	0.2
4:58520500-58521000	500	-0.586	0.8	0.214	(genebody,AC192367.2),
4:58889000-58889500	500	0.533	0.4	0.933
4:58944500-58945000	500	-0.507	0.857	0.35
4:60269000-60269500	500	-0.65	0.95	0.3	(genebody,GRMZM2G177654),
4:60347500-60348000	500	-0.5	0.5	0
4:61469000-61469500	500	-0.622	0.955	0.333
4:61703000-61703500	500	-0.582	0.792	0.21
4:62886000-62886500	500	-0.573	0.827	0.254
4:63513500-63514000	500	-0.517	0.75	0.233
4:63586500-63587000	500	-0.524	0.874	0.35
4:64197000-64197500	500	-1	1	0
4:64942500-64943000	500	-0.539	0.789	0.25
4:65208500-65209000	500	-0.523	0.782	0.259
4:66959500-66960000	500	-0.625	0.631	0.006
4:69886500-69887000	500	-0.588	1	0.412
4:69947500-69948000	500	-0.531	0.875	0.344	(promoter,GRMZM2G148561),
4:70922500-70923000	500	-0.556	0.798	0.242
4:72448000-72448500	500	-0.576	0.776	0.2
4:73282500-73283000	500	-0.564	0.777	0.213
4:73332000-73332500	500	-0.561	0.811	0.25
4:74310500-74311000	500	-0.543	0.9	0.357
4:74876500-74877000	500	-0.563	0.875	0.312
4:75279000-75279500	500	-0.545	0.661	0.116
4:75711000-75711500	500	-0.595	0.887	0.292
4:76771000-76771500	500	-0.533	1	0.467
4:77277500-77278000	500	-0.633	0.89	0.257
4:77279500-77280000	500	-0.65	1	0.35
4:77412500-77413000	500	-0.812	0.812	0
4:78002000-78002500	500	-0.513	0.807	0.294
4:78654000-78654500	500	-0.582	0.882	0.3
4:80237000-80237500	500	-0.567	0.792	0.225
4:81338500-81339000	500	-0.75	0.75	0
4:82483500-82484000	500	-0.52	0.666	0.146
4:82636500-82637000	500	-0.51	0.924	0.414
4:82920500-82921000	500	0.588	0.26	0.848
4:82964500-82965000	500	-0.584	0.797	0.213
4:83370000-83370500	500	-0.544	0.776	0.232
4:84330500-84331000	500	-0.589	0.887	0.298
4:85478000-85478500	500	-0.559	0.934	0.375
4:87468000-87468500	500	-0.556	0.916	0.36
4:87608000-87608500	500	-0.609	0.858	0.249
4:91184000-91184500	500	-0.609	0.734	0.125
4:92806500-92807000	500	-0.68	0.83	0.15
4:93772500-93773000	500	-0.506	0.556	0.05
4:94780500-94781000	500	-0.542	0.762	0.22
4:96504500-96505000	500	-0.549	0.906	0.357
4:97170500-97171000	500	-0.561	0.869	0.308
4:97549500-97550000	500	-0.603	0.853	0.25
4:97748500-97749000	500	-0.641	0.808	0.167
4:98686500-98687000	500	-0.535	0.785	0.25
4:99801500-99802000	500	0.528	0.25	0.778
4:100003500-100004000	500	-0.534	0.866	0.332
4:101746500-101747000	500	-0.657	0.776	0.119
4:102996000-102996500	500	-0.514	0.646	0.132
4:105596500-105597000	500	-0.833	0.833	0
4:106143500-106144000	500	-0.505	0.613	0.108
4:106152000-106152500	500	-0.739	0.906	0.167
4:106444500-106445000	500	-0.736	1	0.264
4:106612500-106613000	500	-0.541	0.889	0.348
4:107488500-107489000	500	-0.606	0.82	0.214
4:108640500-108641000	500	-0.595	0.875	0.28
4:108688000-108688500	500	-0.55	0.938	0.388
4:109052000-109052500	500	-0.569	0.736	0.167
4:109438000-109438500	500	-0.553	0.778	0.225	(genebody,GRMZM2G026900),
4:109492500-109493000	500	-0.512	0.832	0.32
4:109712500-109713000	500	-0.501	0.751	0.25
4:109766500-109767000	500	-0.518	0.898	0.38
4:109779000-109779500	500	-0.51	0.76	0.25
4:109959000-109959500	500	-0.5	0.766	0.266
4:109990500-109991000	500	-0.52	0.763	0.243
4:110514500-110515000	500	0.645	0.287	0.932
4:110555500-110556000	500	-0.737	0.737	0
4:111337500-111338500	1000	-0.636	0.839	0.203
4:112956000-112956500	500	-0.58	0.878	0.298
4:113248000-113248500	500	-0.529	0.743	0.214
4:113434000-113434500	500	-0.51	0.677	0.167
4:114259000-114260000	1000	-0.612	0.796	0.184
4:114419500-114420000	500	-0.634	0.634	0
4:115465500-115466000	500	-0.555	0.943	0.388
4:115895500-115896000	500	-0.524	0.904	0.38
4:117710000-117710500	500	-0.777	0.902	0.125
4:118205500-118206000	500	-0.761	0.894	0.133
4:118741500-118742000	500	-0.573	0.868	0.295
4:119442500-119443000	500	-0.581	0.781	0.2
4:120121500-120122000	500	-0.523	0.947	0.424
4:120511000-120511500	500	-0.544	0.723	0.179
4:121528000-121528500	500	-0.749	0.861	0.112
4:122611000-122611500	500	-0.613	0.713	0.1
4:123080000-123080500	500	-0.566	0.828	0.262
4:123087000-123087500	500	0.538	0.247	0.785
4:123434000-123434500	500	-0.53	0.78	0.25
4:123895500-123896000	500	-0.564	0.818	0.254
4:124184000-124184500	500	-0.59	0.937	0.347
4:124728500-124729000	500	-0.544	0.737	0.193
4:125206500-125207000	500	-0.522	0.842	0.32
4:125355500-125356000	500	-0.537	0.537	0
4:126589000-126589500	500	0.5	0.5	1
4:126883000-126883500	500	-0.561	1	0.439
4:127378000-127378500	500	-0.534	0.721	0.187
4:129459500-129460000	500	-0.548	0.96	0.412	(genebody,GRMZM2G007488),
4:131353000-131353500	500	-0.531	0.955	0.424
4:131687500-131688000	500	-0.656	0.856	0.2
4:131776500-131777000	500	-0.824	0.824	0
4:133346000-133346500	500	-0.578	0.932	0.354	(promoter,GRMZM2G074775),
4:133567500-133568000	500	-0.523	0.95	0.427
4:133883000-133883500	500	-0.589	0.862	0.273
4:134247500-134248000	500	-0.5	0.5	0
4:135160000-135160500	500	-0.5	1	0.5
4:136482000-136482500	500	-0.524	0.524	0
4:136563500-136564000	500	-0.577	0.724	0.147
4:137347500-137348000	500	-0.564	0.884	0.32
4:139533500-139534000	500	-0.52	0.87	0.35
4:140402000-140402500	500	-0.675	0.675	0
4:140706500-140707000	500	-0.78	0.88	0.1
4:141348000-141348500	500	-0.504	0.667	0.163
4:142180500-142181000	500	-0.584	0.6	0.016	(promoter,GRMZM2G162637),
4:143017500-143018000	500	-0.538	0.924	0.386
4:143032500-143033000	500	-0.515	0.932	0.417
4:143746000-143746500	500	-0.517	0.517	0
4:143782000-143782500	500	-0.506	0.79	0.284
4:143842500-143843000	500	-0.646	0.883	0.237
4:144616000-144616500	500	-0.508	0.812	0.304
4:144936000-144936500	500	-0.541	0.803	0.262
4:145156000-145156500	500	-0.504	0.75	0.246
4:145584500-145585000	500	-0.527	0.904	0.377
4:145705500-145706000	500	0.535	0.333	0.868
4:145895000-145895500	500	-0.688	0.688	0
4:146471000-146471500	500	-0.517	0.667	0.15
4:146478000-146478500	500	-0.539	0.646	0.107
4:146492000-146492500	500	0.525	0.475	1
4:146635500-146636000	500	-0.679	0.679	0
4:146726000-146726500	500	-0.602	0.652	0.05	(genebody,GRMZM2G120373),
4:147380000-147380500	500	-0.55	0.92	0.37
4:150384000-150384500	500	-0.776	0.776	0
4:150390000-150390500	500	-0.503	0.646	0.143
4:150535000-150535500	500	-0.516	0.766	0.25
4:150638000-150638500	500	-0.543	0.92	0.377
4:150719500-150720000	500	0.55	0.25	0.8
4:151526000-151526500	500	-0.85	0.85	0
4:151808000-151808500	500	-0.5	0.854	0.354
4:152209500-152210000	500	-0.534	0.867	0.333
4:152417000-152417500	500	-0.522	0.88	0.358
4:152850000-152850500	500	-0.694	0.814	0.12
4:153686000-153686500	500	-0.527	0.893	0.366
4:153810500-153811000	500	-0.677	0.877	0.2
4:153812500-153813000	500	-0.51	0.76	0.25
4:155807500-155808000	500	-0.5	0.875	0.375
4:155881500-155882000	500	-0.566	0.774	0.208
4:155966000-155966500	500	-0.5	1	0.5
4:156109500-156110000	500	-0.561	0.762	0.201	(promoter,GRMZM2G003514),
4:158238000-158238500	500	-0.827	0.827	0	(genebody,GRMZM2G050405),
4:158851500-158852000	500	-0.682	0.85	0.168
4:158880500-158881000	500	-0.5	1	0.5
4:159350500-159351000	500	-0.561	0.928	0.367
4:159520000-159520500	500	-0.505	0.938	0.433
4:160055000-160055500	500	-0.515	0.828	0.313
4:160142500-160143000	500	-0.565	0.627	0.062
4:160605000-160605500	500	-0.682	1	0.318
4:160673500-160674000	500	-0.513	0.875	0.362
4:161464000-161465000	1000	-0.669	0.692	0.022	(promoter,GRMZM2G137696),
4:161820500-161821000	500	-0.526	0.806	0.28
4:162193000-162193500	500	-0.508	0.887	0.379
4:163104500-163105000	500	-0.521	0.771	0.25
4:163375000-163375500	500	-0.636	1	0.364
4:163617500-163618000	500	-0.513	0.929	0.416
4:164279000-164279500	500	-0.627	0.827	0.2	(promoter,GRMZM2G127548),
4:166028500-166029000	500	-0.513	0.642	0.129	(promoter,GRMZM2G125455),
4:166335000-166335500	500	-0.642	0.875	0.233
4:166920500-166921000	500	-0.608	0.787	0.179
4:167137000-167137500	500	-0.601	0.789	0.188
4:167170500-167171000	500	-0.561	0.761	0.2
4:167267500-167268000	500	-0.761	0.761	0
4:167514000-167514500	500	-0.67	0.698	0.028
4:167743000-167743500	500	-0.614	0.939	0.325
4:168236500-168237000	500	-0.543	0.791	0.248
4:169214000-169214500	500	-0.583	0.844	0.261
4:170519000-170519500	500	-0.729	0.812	0.083
4:171984500-171985000	500	-0.603	0.75	0.147
4:172834500-172835000	500	-0.607	0.857	0.25
4:173428500-173429000	500	-0.576	0.951	0.375
4:173633500-173634000	500	-0.652	0.767	0.115
4:174052500-174053000	500	-0.917	0.917	0
4:174386000-174386500	500	-0.511	0.679	0.168
4:176864500-176865000	500	-0.661	0.953	0.292
4:176866000-176866500	500	-0.575	0.7	0.125
4:177261000-177261500	500	0.85	0	0.85
4:177417500-177418000	500	-0.541	0.72	0.179
4:177420000-177420500	500	-0.55	0.828	0.278
4:177426000-177426500	500	-0.513	0.763	0.25
4:178328000-178328500	500	-0.5	0.75	0.25	(promoter,GRMZM2G459590),
4:178475000-178475500	500	-0.679	0.804	0.125
4:179169000-179169500	500	-0.777	0.777	0
4:179314500-179315000	500	-0.678	0.8	0.122
4:179320500-179321000	500	-0.536	0.936	0.4
4:179594500-179595000	500	-0.518	0.893	0.375
4:179972500-179973000	500	-0.575	0.8	0.225
4:179992000-179992500	500	-0.596	0.779	0.183
4:180439000-180439500	500	-0.589	0.889	0.3
4:181024000-181024500	500	-0.547	0.714	0.167
4:181401500-181402000	500	-0.626	0.938	0.312
4:182177500-182178000	500	-0.516	0.869	0.353
4:182443500-182444000	500	-0.508	0.887	0.379
4:182694000-182694500	500	-0.504	0.896	0.392
4:182777500-182778000	500	-0.533	0.733	0.2
4:183653500-183654000	500	-0.783	0.783	0
4:183968500-183969000	500	-0.665	0.778	0.113
4:184603500-184604000	500	-0.528	0.587	0.059
4:186004000-186004500	500	-0.513	0.813	0.3
4:186648000-186648500	500	-0.555	1	0.445
4:186796000-186796500	500	-0.502	0.827	0.325
4:186956500-186957000	500	-0.614	0.9	0.286
4:187130000-187130500	500	-0.513	0.655	0.142
4:187522000-187522500	500	-0.553	0.731	0.178
4:187726500-187727000	500	-0.605	0.775	0.17
4:188571000-188571500	500	-0.5	0.625	0.125
4:188962500-188963000	500	-0.629	0.629	0
4:188984500-188985000	500	-0.597	0.875	0.278
4:189219500-189220000	500	-0.511	0.511	0
4:189667500-189668000	500	-0.56	0.76	0.2
4:190804500-190805000	500	-0.55	0.8	0.25
4:191976500-191977000	500	-0.735	0.735	0
4:192028000-192028500	500	-0.658	0.825	0.167
4:192139500-192140000	500	-0.514	0.847	0.333
4:192406500-192407000	500	-0.556	0.842	0.286
4:193254500-193255000	500	-0.532	0.699	0.167
4:193350000-193350500	500	-0.55	0.8	0.25
4:193596500-193597000	500	-0.566	0.733	0.167
4:195182500-195183000	500	-0.53	0.694	0.164
4:195510500-195511000	500	-0.543	0.823	0.28	(promoter,GRMZM2G079471),
4:196511000-196511500	500	-0.61	0.775	0.165
4:197045000-197045500	500	-0.507	0.848	0.341
4:198232000-198232500	500	-0.563	0.851	0.288
4:199506500-199507000	500	0.5	0.5	1
4:199605000-199605500	500	-0.546	0.881	0.335
4:201979500-201980000	500	-0.586	0.586	0
4:202777500-202778000	500	-0.534	0.82	0.286
4:203435000-203435500	500	-0.588	0.866	0.278
4:204297500-204298000	500	-0.517	0.865	0.348
4:204504000-204504500	500	-0.509	0.795	0.286
4:204639500-204640000	500	-0.608	0.858	0.25
4:205105500-205106000	500	-0.511	0.888	0.377
4:206165500-206166000	500	0.55	0.335	0.885
4:206493000-206493500	500	-0.642	0.856	0.214
4:206979000-206979500	500	-0.537	0.867	0.33
4:207117500-207118000	500	-0.567	0.783	0.216
4:208830500-208831000	500	-0.561	0.907	0.346
4:208946000-208946500	500	-0.561	0.88	0.319
4:210092000-210092500	500	-0.625	0.875	0.25
4:211607000-211607500	500	-0.572	0.822	0.25
4:211787500-211788000	500	-0.533	0.733	0.2
4:211903000-211903500	500	-0.59	0.75	0.16
4:212176500-212177000	500	-0.573	0.873	0.3
4:212785500-212786000	500	0.75	0	0.75
4:213721500-213722000	500	-0.502	1	0.498
4:213840500-213841000	500	-0.525	0.695	0.17
4:214795000-214795500	500	-0.866	0.866	0
4:214824500-214825000	500	-0.527	0.57	0.043
4:214885000-214885500	500	-0.564	0.734	0.17
4:215388000-215388500	500	-0.63	0.63	0
4:215596500-215597000	500	-0.61	0.76	0.15
4:216134000-216134500	500	-0.525	1	0.475
4:217479000-217479500	500	-0.516	0.94	0.424
4:217689000-217689500	500	-0.566	0.928	0.362
4:218459500-218460000	500	-0.62	0.62	0
4:220140500-220141000	500	-0.682	0.762	0.08
4:220255500-220256000	500	-0.503	0.695	0.192	(promoter,GRMZM2G156283),(promoter,GRMZM2G156238),
4:220717000-220717500	500	-0.53	0.812	0.282
4:220971500-220972000	500	-0.607	0.797	0.19
4:220996500-220997000	500	-0.503	0.896	0.393
4:221741500-221742000	500	-0.524	0.933	0.409
4:222687500-222688000	500	-0.522	0.722	0.2
4:223093500-223094000	500	-0.545	0.827	0.282
4:224029000-224029500	500	-0.513	0.838	0.325
4:226387500-226388000	500	-0.604	0.854	0.25
4:227571500-227572000	500	-0.524	0.951	0.427	(promoter,GRMZM2G170088),
4:228135000-228135500	500	-0.507	0.864	0.357	(genebody,GRMZM2G156026),
4:229895500-229896000	500	-0.63	0.773	0.143
[truncated: 1,562 more rows]

## Sheet: CviQI-CHH
#DMR_coordinate	DMR_length	delta_methylation	tassel_gby	shoot_gby	Neighboring_genes
1:2740000-2740500	500	-0.39	0.488	0.098	(promoter,GRMZM2G085872),(genebody,GRMZM2G085885),
1:3345000-3345500	500	-0.334	0.388	0.054
1:3363000-3363500	500	-0.46	0.522	0.062	(promoter,GRMZM2G426802),
1:3638500-3639000	500	-0.452	0.485	0.033	(promoter,GRMZM2G044388),
1:3830500-3831000	500	-0.417	0.417	0
1:4715000-4715500	500	-0.325	0.325	0
1:4739000-4739500	500	-0.335	0.488	0.153
1:4892500-4893000	500	-0.323	0.347	0.024
1:5010500-5011000	500	-0.343	0.35	0.007	(genebody,AC194428.3),
1:5619000-5619500	500	-0.317	0.381	0.064
1:6179000-6179500	500	-0.353	0.453	0.1
1:6234500-6235000	500	-0.424	0.6	0.176
1:7712000-7712500	500	-0.34	0.34	0	(promoter,GRMZM2G093286),
1:7774500-7775000	500	-0.339	0.358	0.019
1:7944000-7944500	500	-0.325	0.325	0
1:7965500-7966000	500	-0.4	0.467	0.067	(promoter,GRMZM2G092481),
1:8552000-8552500	500	-0.403	0.496	0.093
1:8636000-8636500	500	-0.303	0.321	0.018
1:8934500-8935000	500	-0.345	0.36	0.015
1:9314000-9314500	500	-0.361	0.417	0.056
1:10029000-10029500	500	-0.4	0.4	0	(genebody,GRMZM2G062724),
1:10540000-10540500	500	-0.404	0.5	0.096	(promoter,GRMZM2G028521),
1:10958500-10959000	500	-0.417	0.515	0.098	(promoter,GRMZM2G358279),
1:11193500-11194000	500	-0.334	0.334	0
1:11525500-11526000	500	-0.364	0.375	0.011
1:12335500-12336000	500	-0.475	0.554	0.079	(genebody,GRMZM2G453139),(genebody,GRMZM2G453148),
1:12359000-12360000	1000	-0.401	0.552	0.151
1:13561000-13561500	500	-0.32	0.333	0.013
1:14522500-14523000	500	0.328	0.005	0.333
1:14546500-14547000	500	-0.74	0.8	0.06	(promoter,GRMZM2G091921),
1:14719500-14720000	500	-0.379	0.401	0.022
1:15275500-15276000	500	-0.328	0.372	0.044
1:16060000-16060500	500	-0.317	0.317	0
1:16438500-16439000	500	-0.464	0.511	0.047
1:16494000-16495000	1000	-0.499	0.654	0.155
1:17633500-17634500	1000	-0.552	0.614	0.061
1:17634500-17635000	500	-0.442	0.528	0.086
1:18838500-18839000	500	-0.766	0.779	0.013
1:20210000-20210500	500	-0.323	0.451	0.128	(promoter,GRMZM2G432566),
1:22876000-22876500	500	-0.327	0.5	0.173
1:22993000-22993500	500	-0.5	0.5	0
1:23224000-23224500	500	-0.325	0.385	0.06
1:23669500-23670000	500	-0.556	0.6	0.044
1:23928000-23928500	500	-0.35	0.396	0.046
1:24739500-24740500	1000	-0.351	0.46	0.109	(promoter,GRMZM2G331638),
1:27076500-27077000	500	-0.418	0.435	0.017
1:27112500-27113000	500	-0.398	0.398	0
1:27160500-27161000	500	-0.449	0.536	0.087
1:27408500-27409000	500	-0.425	0.675	0.25	(promoter,AC197545.3),
1:27628000-27628500	500	-0.372	0.412	0.04	(genebody,GRMZM2G111324),
1:27858000-27858500	500	-0.303	0.35	0.047
1:28757000-28757500	500	-0.732	0.732	0
1:29678000-29678500	500	-0.339	0.339	0
1:30219000-30219500	500	-0.473	0.54	0.067
1:30295000-30295500	500	-0.448	0.462	0.014	(promoter,GRMZM2G344996),
1:31750500-31751000	500	-0.3	0.3	0	(genebody,GRMZM2G060952),
1:32608500-32609000	500	-0.417	0.417	0
1:32878000-32878500	500	-0.413	0.458	0.045	(promoter,GRMZM2G077942),
1:33124000-33124500	500	-0.562	0.706	0.144
1:33684000-33684500	500	-0.346	0.682	0.336
1:34955500-34956500	1000	-0.348	0.392	0.044
1:35256000-35256500	500	-0.349	0.433	0.084	(promoter,GRMZM2G030422),
1:38552500-38553000	500	-0.342	0.355	0.013	(genebody,GRMZM2G012566),
1:39321000-39321500	500	-0.35	0.515	0.165
1:40514000-40514500	500	-0.413	0.462	0.049	(promoter,GRMZM2G112925),
1:40757500-40758000	500	-0.449	0.449	0
1:41439500-41440000	500	-0.609	0.642	0.033
1:41446500-41447000	500	-0.336	0.336	0	(promoter,GRMZM2G043976),
1:42032500-42033000	500	-0.303	0.305	0.002
1:42815000-42815500	500	-0.302	0.302	0	(promoter,GRMZM2G396674),
1:45425500-45426000	500	-0.346	0.346	0
1:46022000-46022500	500	-0.61	0.639	0.029
1:47372500-47373000	500	-0.344	0.344	0
1:47810500-47811000	500	-0.668	0.668	0
1:48548500-48549000	500	-0.3	0.3	0
1:48872500-48873000	500	-0.353	0.44	0.087	(promoter,GRMZM2G084389),
1:49362000-49362500	500	-0.322	0.372	0.05
1:50421500-50422000	500	-0.313	0.372	0.059
1:50437000-50437500	500	-0.494	0.515	0.021	(genebody,GRMZM5G878582),
1:51006500-51007000	500	-0.329	0.361	0.032	(promoter,GRMZM2G550861),
1:51759500-51760000	500	-0.358	0.409	0.051	(promoter,GRMZM2G174284),
1:52625000-52625500	500	-0.366	0.64	0.274	(promoter,GRMZM2G174680),
1:53662000-53662500	500	-0.483	0.637	0.154
1:55388500-55389000	500	-0.614	0.822	0.208	(promoter,GRMZM2G100288),
1:58566000-58566500	500	-0.494	0.625	0.131
1:59062500-59063000	500	-0.316	0.471	0.155	(promoter,GRMZM2G083689),
1:59248000-59248500	500	-0.386	0.386	0
1:60758500-60759000	500	-0.478	0.557	0.079	(promoter,GRMZM2G091648),
1:61015500-61016000	500	-0.339	0.352	0.013	(genebody,GRMZM2G038153),
1:61453000-61453500	500	-0.33	0.432	0.102
1:62503000-62503500	500	-0.373	0.406	0.033	(genebody,GRMZM2G108576),
1:63216500-63217000	500	-0.324	0.405	0.081
1:63687500-63688000	500	-0.316	0.319	0.003	(genebody,GRMZM2G305640),
1:64946000-64946500	500	-0.331	0.485	0.154
1:65139000-65139500	500	-0.333	0.333	0
1:66124000-66124500	500	-0.335	0.451	0.116	(promoter,AC204540.3),
1:66182500-66183000	500	-0.463	0.599	0.136
1:70186000-70186500	500	-0.318	0.333	0.015
1:70260000-70260500	500	-0.302	0.316	0.014
1:70735000-70735500	500	-0.375	0.397	0.022
1:71136500-71137000	500	-0.32	0.416	0.096	(genebody,GRMZM5G811373),
1:71616500-71617000	500	-0.3	0.3	0	(promoter,GRMZM2G341271),(genebody,GRMZM2G341269),
1:71805000-71805500	500	-0.325	0.375	0.05	(promoter,GRMZM2G035557),
1:72807500-72808000	500	-0.367	0.565	0.198
1:75082000-75082500	500	-0.333	0.333	0
1:76564000-76564500	500	-0.426	0.532	0.106
1:77029500-77030000	500	-0.309	0.376	0.067
1:77069000-77069500	500	-0.391	0.634	0.243
1:79455500-79456000	500	-0.353	0.353	0
1:79853000-79853500	500	-0.333	0.333	0	(promoter,GRMZM2G179220),
1:80093500-80094000	500	-0.371	0.438	0.067
1:82912000-82912500	500	-0.34	0.375	0.035
1:84609000-84609500	500	-0.312	0.433	0.121
1:85913500-85914000	500	-0.412	0.467	0.055
1:86732000-86732500	500	-0.375	0.375	0
1:87458000-87458500	500	-0.36	0.393	0.033	(genebody,GRMZM2G117804),
1:87780500-87781000	500	-0.343	0.432	0.089
1:87998500-87999000	500	-0.33	0.384	0.054
1:88795500-88796000	500	-0.357	0.357	0
1:90231000-90231500	500	-0.34	0.375	0.035	(promoter,GRMZM2G154565),
1:90232500-90233000	500	0.344	0	0.344	(promoter,GRMZM2G154565),
1:91263500-91264000	500	-0.333	0.333	0
1:92905500-92906000	500	-0.485	0.5	0.015
1:93841500-93842000	500	-0.406	0.43	0.024
1:94373500-94374000	500	-0.318	0.385	0.067	(promoter,GRMZM2G088524),
1:97516000-97516500	500	-0.358	0.358	0
1:98306500-98307000	500	-0.343	0.398	0.055
1:102617500-102618000	500	-0.341	0.341	0
1:103391500-103392000	500	-0.313	0.38	0.067
1:106503000-106503500	500	-0.389	0.445	0.056	(promoter,GRMZM2G306079),
1:107285000-107285500	500	-0.397	0.416	0.019
1:108755000-108756000	1000	-0.511	0.511	0
1:108939500-108940000	500	-0.36	0.375	0.015
1:110501000-110501500	500	-0.303	0.469	0.166	(genebody,GRMZM2G088765),
1:112649500-112650000	500	-0.462	0.462	0	(promoter,GRMZM5G811593),
1:113898500-113899000	500	-0.598	0.633	0.035
1:115357500-115358000	500	-0.35	0.35	0
1:116185500-116186000	500	-0.35	0.375	0.025
1:120384000-120384500	500	-0.425	0.425	0
1:122864500-122865000	500	-0.304	0.447	0.143
1:127405500-127406000	500	-0.426	0.471	0.045
1:129265000-129265500	500	-0.312	0.372	0.06	(promoter,GRMZM2G168479),
1:130347500-130348000	500	-0.75	0.75	0
1:131105000-131105500	500	0.5	0	0.5
1:133116500-133117000	500	-0.4	0.4	0
1:137152500-137153000	500	-0.569	0.775	0.206
1:140595000-140595500	500	-0.324	0.387	0.063
1:143624000-143624500	500	-0.536	0.536	0
1:144434000-144434500	500	-0.359	0.412	0.053
1:144485500-144486000	500	-0.5	0.5	0
1:144978000-144978500	500	-0.364	0.5	0.136	(genebody,GRMZM2G077757),
1:147208000-147208500	500	-0.362	0.452	0.09
1:148693000-148693500	500	-0.506	0.543	0.037
1:149122000-149122500	500	-0.381	0.467	0.086
1:152189500-152190000	500	-0.385	0.406	0.021
1:155601000-155601500	500	-0.39	0.5	0.11
1:155941500-155942000	500	-0.302	0.367	0.065
1:156016500-156017000	500	-0.324	0.39	0.066	(promoter,GRMZM2G399325),
1:158042000-158042500	500	-0.344	0.375	0.031
1:160149500-160150000	500	-0.328	0.429	0.101
1:160725000-160725500	500	-0.7	0.7	0
1:160832500-160833000	500	-0.363	0.444	0.081	(promoter,GRMZM2G139328),
1:164209500-164210000	500	-0.436	0.436	0
1:164393000-164393500	500	-0.637	0.643	0.006
1:164792000-164792500	500	-0.329	0.348	0.019
1:164959000-164959500	500	0.545	0	0.545
1:166311000-166311500	500	-0.832	0.929	0.097
1:166729500-166730000	500	-0.486	0.555	0.069	(promoter,GRMZM2G443345),
1:166792000-166792500	500	-0.315	0.315	0
1:167873000-167873500	500	0.734	0.066	0.8	(genebody,GRMZM2G130034),
1:167915000-167915500	500	-0.461	0.461	0	(genebody,GRMZM2G130374),
1:168433000-168433500	500	-0.381	0.448	0.067	(genebody,GRMZM2G018472),
1:170075500-170076000	500	-0.442	0.466	0.024	(promoter,GRMZM5G877794),
1:170293500-170294000	500	-0.406	0.406	0	(promoter,GRMZM2G398107),
1:172251000-172251500	500	-0.304	0.384	0.08	(genebody,GRMZM2G480705),
1:173285500-173286000	500	-0.333	0.333	0
1:173997500-173998000	500	-0.417	0.417	0
1:174036000-174036500	500	-0.5	0.5	0
1:174298000-174298500	500	-0.426	0.499	0.073	(promoter,GRMZM2G118646),
1:175006500-175007000	500	-0.417	0.417	0
1:176570000-176570500	500	-0.564	0.57	0.006
1:176965000-176966000	1000	-0.479	0.539	0.06
1:177078000-177078500	500	-0.82	0.82	0	(genebody,GRMZM2G094850),(promoter,GRMZM2G094742),
1:178297000-178297500	500	-0.512	0.591	0.079
1:179596000-179596500	500	-0.416	0.488	0.072
1:180018000-180018500	500	-0.443	0.443	0	(genebody,GRMZM2G093755),
1:180060500-180061000	500	-0.302	0.313	0.011
1:180447000-180447500	500	-0.32	0.321	0.001
1:180651500-180652000	500	-0.366	0.411	0.045	(genebody,GRMZM2G310947),
1:180660500-180661000	500	-0.3	0.3	0
1:182195000-182195500	500	-0.39	0.626	0.236	(promoter,GRMZM2G467187),
1:182225000-182225500	500	-0.572	0.804	0.232	(promoter,GRMZM2G175955),
1:184244000-184244500	500	-0.349	0.367	0.018
1:184276500-184277000	500	-0.514	0.622	0.108	(genebody,GRMZM2G024668),
1:185260000-185260500	500	-0.571	0.571	0	(genebody,GRMZM2G533147),
1:185655500-185656000	500	-0.391	0.4	0.009
1:187668000-187668500	500	-0.348	0.411	0.063	(promoter,GRMZM2G132704),
1:187683000-187683500	500	-0.305	0.325	0.02
1:187920000-187920500	500	-0.393	0.483	0.09	(promoter,GRMZM2G121312),
1:188370500-188371000	500	-0.402	0.6	0.198
1:189625500-189626000	500	-0.7	0.7	0
1:189633000-189633500	500	-0.307	0.315	0.008	(promoter,GRMZM2G168849),
1:190579000-190579500	500	-0.327	0.363	0.036	(promoter,GRMZM2G169820),
1:191406000-191406500	500	-0.364	0.364	0	(promoter,GRMZM2G067049),
1:191708500-191709000	500	-0.337	0.393	0.056
1:192766000-192766500	500	-0.314	0.433	0.119	(promoter,GRMZM2G161233),
1:193198500-193199000	500	-0.377	0.493	0.116	(promoter,GRMZM5G871093),
1:193200000-193200500	500	-0.42	0.501	0.081	(promoter,GRMZM5G871093),
1:193455500-193456000	500	-0.446	0.45	0.004
1:193860000-193860500	500	-0.333	0.333	0	(promoter,GRMZM2G165301),
1:194697500-194698000	500	-0.408	0.432	0.024	(promoter,GRMZM2G083551),
1:194761000-194761500	500	-0.306	0.308	0.002	(promoter,GRMZM2G135617),
1:194771000-194771500	500	-0.346	0.417	0.071	(genebody,GRMZM2G436319),
1:195434000-195434500	500	-0.394	0.394	0	(genebody,GRMZM2G043198),
1:195918000-195918500	500	-0.32	0.41	0.09	(promoter,GRMZM2G041797),
1:196737500-196738000	500	-0.461	0.553	0.092
1:198310500-198311000	500	-0.318	0.389	0.071	(genebody,GRMZM2G155340),
1:198774000-198774500	500	-0.576	0.663	0.087	(genebody,GRMZM2G076723),
1:200304500-200305000	500	-0.446	0.493	0.047	(genebody,GRMZM5G814389),
1:200534000-200534500	500	-0.323	0.367	0.044
1:200945000-200945500	500	-0.367	0.391	0.024
1:202202500-202203000	500	-0.786	0.818	0.032	(promoter,GRMZM2G123016),
1:202474000-202474500	500	-0.342	0.342	0
1:203909500-203910000	500	-0.368	0.368	0
1:205469000-205469500	500	-0.393	0.457	0.064	(promoter,GRMZM2G456217),
1:205727500-205728000	500	-0.511	0.633	0.122	(promoter,GRMZM2G025488),
1:205879500-205880000	500	-0.464	0.619	0.155
1:206158500-206159000	500	0.375	0	0.375
1:207235500-207236000	500	-0.309	0.419	0.11
1:208576000-208576500	500	-0.392	0.392	0
1:209003000-209003500	500	-0.396	0.396	0
1:209503000-209503500	500	-0.389	0.423	0.034
1:210647000-210647500	500	-0.389	0.571	0.182	(promoter,GRMZM2G428554),
1:212405500-212406000	500	-0.352	0.423	0.071	(promoter,GRMZM2G005955),
1:213783000-213783500	500	-0.4	0.4	0	(promoter,GRMZM2G082257),
1:215046000-215046500	500	-0.434	0.434	0	(promoter,GRMZM2G056815),
1:215110500-215111000	500	-0.55	0.571	0.021	(promoter,AC217376.3),
1:217281500-217282000	500	-0.458	0.458	0
1:217940000-217940500	500	-0.35	0.375	0.025
1:217944500-217945000	500	-0.819	0.909	0.09
1:219172000-219172500	500	-0.314	0.314	0
1:219860500-219861000	500	-0.313	0.336	0.023	(genebody,GRMZM2G141707),
1:220905500-220906000	500	-0.512	0.525	0.013	(promoter,GRMZM2G466563),
1:222201500-222202000	500	-0.351	0.396	0.045
1:222754500-222755000	500	-0.352	0.41	0.058
1:223045500-223046000	500	-0.413	0.49	0.077
1:223226500-223227500	1000	-0.426	0.537	0.112	(genebody,GRMZM2G450498),
1:223603000-223603500	500	-0.402	0.454	0.052
1:224406000-224406500	500	-0.338	0.385	0.047
1:224435500-224436000	500	-0.354	0.354	0	(promoter,GRMZM2G414727),
1:224584000-224584500	500	-0.553	0.625	0.072
1:225691500-225692000	500	-0.647	0.722	0.075
1:225733500-225734000	500	-0.546	0.738	0.192	(genebody,GRMZM2G081148),
1:226205500-226206000	500	-0.411	0.438	0.027
1:226275500-226276000	500	-0.492	0.631	0.139	(promoter,AC213521.3),
1:227304000-227304500	500	-0.314	0.359	0.045	(promoter,GRMZM2G449133),
1:227574500-227575000	500	-0.35	0.35	0
1:228706000-228706500	500	-0.58	0.62	0.04	(promoter,GRMZM2G153208),
1:228708500-228709000	500	-0.417	0.564	0.147
1:228777000-228777500	500	-0.549	0.566	0.017	(promoter,GRMZM2G028335),
1:229066500-229067500	1000	-0.444	0.496	0.053
1:229070000-229070500	500	-0.506	0.587	0.081	(promoter,GRMZM2G429533),
1:229273000-229273500	500	-0.301	0.341	0.04
1:229372500-229373000	500	-0.43	0.43	0
1:229381500-229382000	500	-0.328	0.413	0.085
1:231337500-231338000	500	-0.689	0.689	0	(promoter,GRMZM2G147346),
1:231979000-231979500	500	-0.407	0.407	0
1:232416000-232416500	500	-0.375	0.375	0
1:232581000-232582000	1000	-0.38	0.389	0.009	(promoter,GRMZM2G380280),
1:232986500-232987000	500	-0.421	0.574	0.153
1:235731500-235732500	1000	-0.437	0.697	0.26
1:235924500-235925000	500	-0.348	0.413	0.065	(promoter,GRMZM2G029518),
1:236051000-236051500	500	0.333	0	0.333
1:236248000-236248500	500	-0.5	0.5	0
1:237013000-237013500	500	-0.445	0.445	0	(genebody,GRMZM2G152901),
1:237714500-237715000	500	-0.521	0.596	0.075
1:238022500-238023000	500	-0.433	0.508	0.075	(promoter,GRMZM2G414791),
1:240300000-240300500	500	-0.581	0.637	0.056
1:240608000-240608500	500	-0.398	0.457	0.059
1:241590500-241591000	500	-0.33	0.33	0
1:241840500-241841000	500	-0.623	0.75	0.127	(promoter,GRMZM2G084513),
1:243499500-243500000	500	-0.666	0.688	0.022
1:243825000-243825500	500	-0.309	0.309	0	(promoter,GRMZM2G108463),
1:245043500-245044000	500	0.503	0	0.503	(genebody,GRMZM2G083091),
1:245763000-245763500	500	-0.333	0.333	0
1:246461000-246461500	500	-0.632	0.632	0	(genebody,GRMZM2G307908),
1:246577000-246577500	500	-0.333	0.433	0.1
1:247476000-247476500	500	-0.356	0.38	0.024
1:249165500-249166000	500	-0.307	0.323	0.016
1:249254000-249254500	500	-0.594	0.6	0.006
1:249256000-249256500	500	-0.332	0.5	0.168
1:249591000-249591500	500	-0.391	0.597	0.206
1:250370500-250371000	500	-0.309	0.334	0.025
1:250966500-250967000	500	-0.311	0.364	0.053
1:251207500-251208000	500	-0.357	0.399	0.042	(genebody,GRMZM2G103657),
1:251348500-251349000	500	-0.374	0.5	0.126
1:252277000-252277500	500	-0.375	0.375	0
1:253071000-253071500	500	-0.337	0.401	0.064	(promoter,GRMZM2G355771),
1:253957500-253958000	500	-0.375	0.375	0	(genebody,GRMZM2G099056),
1:256719500-256720000	500	-0.3	0.3	0
1:257681000-257682000	1000	-0.337	0.356	0.019
1:257856000-257856500	500	-0.378	0.4	0.022
1:257915500-257916500	1000	-0.357	0.461	0.104
1:258034500-258035000	500	-0.359	0.359	0	(promoter,GRMZM2G319281),
1:258733000-258733500	500	-0.556	0.609	0.053	(promoter,AC186519.4),
1:259269500-259270000	500	-0.612	0.65	0.038	(promoter,GRMZM2G154151),
1:259747500-259748000	500	-0.305	0.357	0.052
1:260252000-260252500	500	-0.301	0.373	0.072
1:260530000-260530500	500	-0.485	0.485	0
1:261468000-261468500	500	-0.315	0.392	0.077	(promoter,GRMZM2G028379),
1:261550500-261551000	500	-0.452	0.516	0.064
1:262500000-262500500	500	-0.36	0.36	0
1:262519500-262520000	500	-0.399	0.434	0.035	(genebody,GRMZM2G050085),
1:263219500-263220500	1000	-0.32	0.372	0.052	(promoter,GRMZM2G079619),
1:263659000-263659500	500	-0.3	0.3	0
1:263708500-263709000	500	-0.464	0.471	0.007	(promoter,GRMZM5G856436),
1:264011000-264011500	500	-0.33	0.33	0	(genebody,GRMZM2G027797),
1:266123500-266124000	500	-0.3	0.44	0.14
1:266124500-266125000	500	-0.342	0.37	0.028
1:266259500-266260000	500	-0.347	0.375	0.028
1:266576000-266576500	500	-0.33	0.33	0	(promoter,AC230023.2),
1:266827000-266827500	500	-0.433	0.446	0.013	(promoter,GRMZM5G842877),
1:266831000-266832000	1000	-0.358	0.393	0.035
1:267972000-267972500	500	-0.322	0.443	0.121	(promoter,GRMZM2G066749),
1:268689000-268689500	500	-0.583	0.583	0
1:268872500-268873000	500	-0.334	0.334	0
1:269362500-269363000	500	-0.456	0.474	0.018
1:269976000-269976500	500	-0.4	0.4	0
1:270305500-270306000	500	-0.375	0.375	0
1:271182500-271183000	500	-0.5	0.545	0.045
1:271349000-271349500	500	-0.425	0.492	0.067
1:271439500-271440000	500	-0.513	0.522	0.009
1:271748500-271749000	500	-0.357	0.413	0.056
1:271847000-271847500	500	-0.48	0.553	0.073
1:272339000-272339500	500	-0.333	0.333	0
1:272804000-272804500	500	-0.505	0.525	0.02
1:273050500-273051000	500	-0.334	0.547	0.213
1:273511500-273512000	500	-0.487	0.522	0.035	(promoter,GRMZM2G090043),
1:274551000-274551500	500	-0.462	0.462	0	(genebody,GRMZM5G872254),
1:274919500-274920000	500	-0.358	0.485	0.127
1:274945500-274946000	500	-0.707	0.736	0.029	(promoter,GRMZM2G018487),
1:275856500-275857000	500	-0.54	0.573	0.033
1:276856000-276856500	500	-0.323	0.367	0.044
1:277206000-277206500	500	-0.307	0.389	0.082	(promoter,GRMZM2G032962),
1:277440000-277440500	500	-0.489	0.536	0.047	(promoter,GRMZM2G021781),
1:277557500-277558000	500	-0.402	0.551	0.149	(promoter,GRMZM2G128016),
1:277646000-277646500	500	-0.495	0.5	0.005
1:278687500-278688000	500	0.357	0.214	0.571
1:279071000-279071500	500	0.332	0.083	0.415	(genebody,GRMZM2G039278),
1:279621500-279622000	500	-0.389	0.5	0.111
1:279830500-279831000	500	-0.366	0.424	0.058
1:280127500-280128000	500	-0.386	0.386	0
1:280293000-280293500	500	-0.385	0.453	0.068
1:280644500-280645000	500	-0.5	0.5	0
1:281403000-281403500	500	-0.407	0.674	0.267
1:281773500-281774000	500	-0.5	0.591	0.091
1:282478500-282479000	500	-0.357	0.728	0.371	(promoter,AC235547.1),
1:282687000-282687500	500	-0.321	0.321	0
1:282753500-282754000	500	-0.484	0.537	0.053	(promoter,AC177890.3),(promoter,GRMZM2G122139),
1:282973500-282974000	500	-0.353	0.368	0.015
1:283320000-283320500	500	-0.423	0.423	0	(promoter,GRMZM2G163251),
1:283426500-283427000	500	-0.369	0.403	0.034	(promoter,GRMZM5G880063),
1:283834000-283834500	500	-0.432	0.577	0.145
1:285179000-285179500	500	-0.342	0.546	0.204
1:285298500-285299000	500	-0.348	0.412	0.064	(genebody,GRMZM2G039906),
1:285386500-285387000	500	-0.357	0.447	0.09
1:285405500-285406000	500	-0.357	0.357	0
1:286106000-286106500	500	-0.397	0.412	0.015
1:286395500-286396000	500	-0.374	0.415	0.041	(genebody,GRMZM2G010353),
1:286408500-286409000	500	-1	1	0	(promoter,GRMZM2G011385),
1:286469000-286469500	500	-0.388	0.49	0.102
1:287801000-287801500	500	-0.458	0.481	0.023	(promoter,zma-MIR167d),
1:287959000-287959500	500	-0.5	0.578	0.078	(promoter,GRMZM2G078200),(promoter,GRMZM2G376757),
1:288452500-288453000	500	-0.314	0.346	0.032
1:288614000-288614500	500	-0.3	0.324	0.024
1:288871500-288872000	500	-0.409	0.52	0.111	(promoter,GRMZM2G051466),
1:290466500-290467000	500	-0.522	0.522	0	(promoter,GRMZM2G161306),
1:291002000-291002500	500	-0.818	0.88	0.062	(promoter,GRMZM2G104125),
1:292161500-292162000	500	-0.328	0.379	0.051	(promoter,GRMZM2G347043),
1:292318000-292318500	500	-0.504	0.567	0.063
1:292344000-292344500	500	-0.5	0.5	0
1:292658000-292658500	500	-0.31	0.393	0.083
1:295485500-295486000	500	-0.469	0.5	0.031
1:298219500-298220000	500	-0.3	0.307	0.007	(genebody,GRMZM2G123843),
1:298309000-298309500	500	-0.343	0.459	0.116
1:300179000-300179500	500	-0.351	0.409	0.058
1:300863000-300863500	500	-0.4	0.4	0
1:301004000-301004500	500	-0.446	0.446	0
10:1878000-1878500	500	-0.472	0.477	0.005
10:2434000-2434500	500	-0.412	0.494	0.082	(promoter,GRMZM2G151903),
10:2689000-2689500	500	-0.48	0.586	0.106
10:3990000-3990500	500	-0.335	0.384	0.049	(promoter,GRMZM2G005134),(promoter,GRMZM2G304965),
10:4063500-4064000	500	-0.37	0.379	0.009	(promoter,GRMZM2G387731),
10:4447000-4447500	500	-0.39	0.39	0
10:4683000-4683500	500	-0.335	0.388	0.053	(promoter,GRMZM2G485603),
10:4706000-4707000	1000	-0.389	0.47	0.081
10:4762500-4763000	500	-0.456	0.59	0.134
10:5391000-5391500	500	-0.444	0.533	0.089	(promoter,AC194104.3),
10:5533500-5534000	500	-0.494	0.652	0.158	(promoter,GRMZM2G066496),
10:6009500-6010000	500	0.375	0	0.375
10:8610500-8611000	500	-0.481	0.562	0.081
10:8849500-8850000	500	-0.413	0.48	0.067
10:8940500-8941000	500	-0.407	0.429	0.022
10:9992000-9992500	500	-0.306	0.452	0.146	(genebody,GRMZM5G851140),
10:10466500-10467000	500	-0.321	0.357	0.036
10:11282500-11283000	500	-0.38	0.42	0.04
10:12082000-12082500	500	-0.312	0.312	0
10:12362000-12362500	500	-0.495	0.504	0.009
10:12548500-12549000	500	-0.412	0.429	0.017
10:13503000-13503500	500	-0.501	0.75	0.249	(promoter,GRMZM5G838435),
10:14151500-14152000	500	-0.563	0.682	0.119
10:14217500-14218000	500	0.318	0.015	0.333
10:17566500-17567000	500	0.39	0.06	0.45
10:17906500-17907000	500	-0.3	0.3	0
10:18681500-18682000	500	-0.496	0.663	0.167
10:18901000-18901500	500	-0.375	0.375	0
10:19077000-19077500	500	-0.415	0.489	0.074	(promoter,GRMZM2G169240),(promoter,GRMZM2G169261),
10:19519500-19520000	500	-0.5	0.5	0
10:19650500-19651000	500	-0.478	0.679	0.201	(promoter,GRMZM2G152143),
10:20983000-20983500	500	-0.379	0.542	0.163	(promoter,GRMZM2G151944),
10:21199000-21199500	500	-0.388	0.499	0.111
10:21699000-21699500	500	-0.4	0.4	0	(genebody,GRMZM2G059010),
10:22269000-22269500	500	-0.334	0.43	0.096	(promoter,GRMZM2G015886),
10:23180000-23180500	500	-0.438	0.588	0.15
10:24908500-24909000	500	-0.357	0.357	0
10:24971000-24971500	500	-0.491	0.535	0.044
10:30375000-30375500	500	-0.521	0.571	0.05	(promoter,GRMZM2G073943),
10:30663000-30663500	500	-0.344	0.344	0	(promoter,GRMZM2G174427),
10:33359500-33360000	500	-0.312	0.369	0.057	(genebody,GRMZM2G700208),
10:33415500-33416000	500	-0.475	0.475	0
10:33441500-33442000	500	-0.3	0.3	0	(promoter,GRMZM2G480328),
10:33847000-33847500	500	-0.474	0.474	0
10:36788000-36788500	500	-0.436	0.517	0.081	(promoter,GRMZM2G049915),
10:37756000-37756500	500	0.33	0	0.33
10:40952000-40952500	500	-0.305	0.333	0.028	(genebody,GRMZM2G357034),
10:46408000-46408500	500	-0.341	0.357	0.016
10:50032500-50033000	500	-0.377	0.4	0.023
10:53485000-53485500	500	-0.325	0.397	0.072
10:53770500-53771000	500	-0.321	0.375	0.054
10:54472000-54472500	500	-0.361	0.391	0.03
10:54844000-54844500	500	-0.8	0.8	0
10:55161500-55162000	500	-0.374	0.679	0.305	(promoter,GRMZM2G149216),
10:56039500-56040000	500	-0.5	0.5	0
10:56823500-56824000	500	-0.339	0.344	0.005
10:58000000-58000500	500	0.429	0	0.429	(promoter,GRMZM2G118063),
10:58379500-58380000	500	-0.478	0.548	0.07
10:58928000-58928500	500	-0.627	0.662	0.035
10:59151500-59152000	500	-0.319	0.388	0.069
10:59756500-59757000	500	-0.356	0.387	0.031
10:60408500-60409000	500	-0.34	0.36	0.02
10:60424000-60424500	500	-0.394	0.4	0.006
10:61011000-61011500	500	-0.714	0.714	0	(promoter,GRMZM2G582930),(genebody,GRMZM2G167018),
10:61328500-61329000	500	-0.333	0.333	0
10:64377500-64378000	500	-0.313	0.375	0.062	(genebody,GRMZM2G356897),
10:66035000-66035500	500	-0.321	0.425	0.104
10:66262500-66263000	500	-0.384	0.409	0.025
10:66976000-66976500	500	-0.409	0.409	0
10:67285000-67285500	500	-0.342	0.589	0.247
10:67535000-67535500	500	-0.38	0.417	0.037	(promoter,GRMZM2G038340),
10:69436500-69437000	500	-0.419	0.457	0.038	(promoter,GRMZM2G145870),
10:69882000-69882500	500	-0.464	0.571	0.107	(genebody,GRMZM2G431030),
10:71553500-71554000	500	-0.31	0.321	0.011
10:72593500-72594000	500	-0.445	0.447	0.002	(genebody,GRMZM2G141152),(promoter,GRMZM2G141150),
10:72814000-72814500	500	-0.324	0.351	0.027	(promoter,GRMZM2G039824),
10:76419000-76419500	500	-0.396	0.416	0.02	(genebody,GRMZM2G079759),
10:77152500-77153000	500	-0.344	0.375	0.031
10:77572000-77572500	500	-0.378	0.384	0.006
10:78149000-78149500	500	-0.468	0.518	0.05
10:79805500-79806000	500	-0.423	0.436	0.013
10:80034500-80035000	500	-0.492	0.55	0.058
10:80324000-80324500	500	-0.329	0.467	0.138
10:80594500-80595000	500	-0.395	0.445	0.05	(promoter,GRMZM2G502467),
10:80603500-80604000	500	-0.667	0.667	0	(genebody,GRMZM2G446895),
10:80925500-80926000	500	-0.523	0.668	0.145
10:83305500-83306000	500	-0.361	0.432	0.071
10:83605500-83606000	500	-0.605	0.75	0.145	(promoter,GRMZM2G093744),
10:88037000-88037500	500	-0.3	0.3	0
10:88417000-88417500	500	-0.478	0.524	0.046	(promoter,GRMZM2G059517),
10:88582500-88583000	500	-0.302	0.5	0.198
10:88583500-88584000	500	-0.383	0.402	0.019
10:88601000-88601500	500	-0.306	0.379	0.073	(promoter,GRMZM2G041454),
10:90233500-90234000	500	-0.528	0.634	0.106	(promoter,AC203570.4),
10:91279000-91279500	500	-0.315	0.318	0.003
10:91372500-91373000	500	-0.329	0.354	0.025	(genebody,GRMZM2G038846),(genebody,GRMZM2G329559),
10:91609000-91609500	500	-0.381	0.381	0	(genebody,GRMZM2G424651),
10:91869000-91869500	500	-0.37	0.408	0.038
10:94017000-94017500	500	-0.531	0.558	0.027
10:94267000-94267500	500	-0.391	0.477	0.086
10:95287500-95288000	500	-0.319	0.333	0.014
10:97750500-97751000	500	-0.625	0.625	0
10:98287000-98287500	500	0.333	0	0.333	(genebody,GRMZM2G093022),
10:99965500-99966000	500	-0.382	0.468	0.086
10:102358500-102359000	500	-0.5	0.5	0
10:102772000-102772500	500	-0.445	0.448	0.003
10:104335500-104336000	500	-0.331	0.431	0.1
10:105638500-105639000	500	-0.37	0.398	0.028	(promoter,GRMZM2G119823),
10:106488500-106489000	500	-0.333	0.503	0.17
10:107827500-107828000	500	-0.411	0.424	0.013	(promoter,GRMZM2G029641),
10:107877500-107878000	500	-0.428	0.472	0.044
10:108137500-108138000	500	-0.571	0.607	0.036	(promoter,GRMZM2G099696),
10:111295000-111295500	500	-0.32	0.333	0.013
10:111443500-111444000	500	-0.661	0.748	0.087	(promoter,GRMZM2G451716),
10:111508500-111509000	500	-0.35	0.408	0.058
10:111877500-111878000	500	-0.833	0.833	0
10:112130000-112130500	500	-0.489	0.667	0.178
10:113964500-113965000	500	-0.417	0.417	0
10:115861000-115861500	500	-0.367	0.438	0.071
10:116450000-116450500	500	-0.371	0.408	0.037
10:116888500-116889000	500	-0.342	0.447	0.105	(genebody,GRMZM5G800211),
10:116890000-116890500	500	-0.447	0.484	0.037	(genebody,GRMZM5G847358),
10:117273000-117273500	500	-0.4	0.438	0.038
10:117640500-117641000	500	-0.476	0.656	0.18	(promoter,GRMZM2G136508),(genebody,GRMZM2G136544),
10:117779500-117780000	500	-0.341	0.672	0.331
10:118393000-118393500	500	-0.434	0.554	0.12
10:119012000-119012500	500	-0.488	0.523	0.035	(promoter,GRMZM5G887803),
10:119150500-119151000	500	-0.343	0.35	0.007
10:119970500-119971000	500	-0.665	0.752	0.087	(genebody,GRMZM2G392176),
10:120226000-120226500	500	-0.409	0.455	0.046
10:120612000-120612500	500	-0.417	0.522	0.105	(promoter,GRMZM2G097410),
10:120674000-120674500	500	-0.64	0.667	0.027
10:121060500-121061000	500	-0.4	0.45	0.05
10:121261500-121262000	500	-0.439	0.636	0.197
10:122286500-122287500	1000	-0.327	0.438	0.111
10:124358500-124359000	500	-0.644	0.665	0.021
10:125226000-125226500	500	-0.48	0.48	0	(promoter,AC217043.3),
10:125989500-125990000	500	-0.307	0.426	0.119	(promoter,GRMZM2G026580),
10:126998500-126999000	500	-0.446	0.559	0.113
10:127234000-127234500	500	-0.359	0.364	0.005
10:127287000-127287500	500	-0.453	0.517	0.064	(promoter,AC219061.2),(promoter,GRMZM2G018689),
10:127389500-127390500	1000	-0.549	0.59	0.04	(promoter,GRMZM2G005939),
10:128991000-128991500	500	-0.533	0.533	0
10:129481500-129482000	500	-0.348	0.492	0.144	(genebody,GRMZM2G099802),
10:129589500-129590000	500	-0.443	0.542	0.099	(genebody,GRMZM2G109668),
10:130328500-130329000	500	-0.637	0.697	0.06	(promoter,GRMZM2G031660),(promoter,GRMZM2G031721),
10:131191500-131192000	500	0.41	0.04	0.45
10:131817500-131818000	500	-0.321	0.498	0.177	(genebody,GRMZM2G122340),
10:131919000-131919500	500	-0.57	0.57	0
10:132544500-132545000	500	-0.362	0.471	0.109
10:132982000-132982500	500	-0.356	0.367	0.011	(genebody,GRMZM2G038394),
10:133175000-133175500	500	-0.311	0.389	0.078
10:133816500-133817000	500	-0.508	0.56	0.052	(promoter,GRMZM2G702417),
10:134518500-134519000	500	-0.325	0.366	0.041	(promoter,GRMZM2G063972),
10:134593000-134593500	500	-0.376	0.476	0.1	(promoter,GRMZM2G322586),(promoter,GRMZM2G018631),
10:134598500-134599000	500	-0.31	0.363	0.053	(genebody,GRMZM2G322586),
10:135151000-135151500	500	-0.478	0.584	0.106	(promoter,GRMZM5G814481),
10:136035000-136035500	500	-0.627	0.65	0.023
10:136480000-136480500	500	-0.441	0.532	0.091
10:137499000-137499500	500	-0.417	0.551	0.134	(promoter,GRMZM2G702578),
10:137566000-137566500	500	-0.354	0.363	0.009
10:139032000-139032500	500	-0.393	0.7	0.307	(promoter,GRMZM2G402027),(promoter,GRMZM2G100940),
10:140419500-140420000	500	-0.387	0.446	0.059	(genebody,GRMZM2G109753),
10:141592000-141592500	500	-0.355	0.506	0.151	(promoter,GRMZM2G327234),
10:142214500-142215000	500	-0.371	0.406	0.035
10:142698500-142699000	500	-0.315	0.339	0.024
10:144282500-144283000	500	-0.418	0.472	0.054
10:145369000-145369500	500	-0.391	0.391	0	(promoter,GRMZM2G143402),
10:145489000-145489500	500	-0.398	0.476	0.078	(promoter,GRMZM2G104294),
10:145553000-145553500	500	-0.393	0.445	0.052	(promoter,GRMZM2G104260),
10:145565500-145566000	500	-0.468	0.468	0
10:146562000-146562500	500	-0.349	0.457	0.108
10:146790000-146790500	500	-0.531	0.677	0.146
10:146793000-146793500	500	-0.484	0.55	0.066
10:147165000-147165500	500	-0.395	0.409	0.014	(promoter,GRMZM2G475882),
10:147320500-147321000	500	-0.559	0.594	0.035	(promoter,GRMZM2G092365),
10:147366000-147366500	500	-0.358	0.392	0.034	(promoter,GRMZM2G069389),
10:147500000-147500500	500	-0.351	0.375	0.024
10:147964500-147965000	500	-0.319	0.375	0.056	(promoter,GRMZM2G173660),
10:148062500-148063000	500	-0.368	0.45	0.082
10:149527500-149528000	500	-0.577	0.577	0
2:1044500-1045000	500	-0.457	0.511	0.054	(genebody,GRMZM2G064202),
2:1696500-1697000	500	-0.429	0.502	0.073	(promoter,GRMZM2G149905),
2:2083000-2083500	500	-0.763	0.9	0.137
2:2172000-2172500	500	-0.411	0.444	0.033
2:2346000-2346500	500	-0.95	0.975	0.025	(genebody,GRMZM2G077744),
2:3038000-3038500	500	-0.364	0.499	0.135
2:3087500-3088000	500	-0.358	0.433	0.075
2:4051500-4052000	500	-0.362	0.362	0
2:4213000-4214000	1000	-0.461	0.534	0.073
2:4260500-4261000	500	-0.3	0.331	0.031
2:4585000-4585500	500	-0.636	0.636	0	(promoter,GRMZM2G040017),
2:4643500-4644000	500	-0.414	0.485	0.071
2:6190500-6191000	500	-0.504	0.589	0.085	(promoter,GRMZM2G072820),
2:6571000-6571500	500	-0.307	0.344	0.037
2:6977000-6977500	500	-0.423	0.506	0.083	(promoter,GRMZM2G106445),
2:8810500-8811000	500	-0.32	0.32	0	(genebody,GRMZM2G302701),(promoter,GRMZM2G002559),
2:8819500-8820000	500	-0.5	0.5	0	(promoter,GRMZM2G302712),
2:9511000-9511500	500	-0.523	0.643	0.12	(promoter,GRMZM2G040397),
2:9517000-9517500	500	-0.37	0.441	0.071
2:9610500-9611000	500	-0.587	0.625	0.038	(promoter,GRMZM2G089273),
2:10022500-10023000	500	-0.302	0.407	0.105	(promoter,GRMZM2G102346),
2:10153000-10153500	500	-0.321	0.366	0.045	(promoter,GRMZM5G875735),
2:10512000-10512500	500	-0.408	0.445	0.037
2:10631500-10632000	500	-0.475	0.614	0.139	(genebody,GRMZM2G098239),
2:11632000-11632500	500	-0.441	0.53	0.089
2:11673000-11674000	1000	-0.579	0.589	0.011
2:11994500-11995000	500	-0.526	0.594	0.068
2:12136000-12136500	500	-0.357	0.462	0.105	(promoter,GRMZM2G000397),
2:12208000-12209000	1000	-0.496	0.644	0.148	(promoter,GRMZM2G041407),
2:12343500-12344000	500	-0.309	0.369	0.06	(promoter,GRMZM2G125669),
2:12539000-12539500	500	-0.333	0.333	0
2:12638500-12639000	500	-0.306	0.337	0.031	(genebody,GRMZM2G180160),
2:12859000-12859500	500	-0.358	0.418	0.06
2:13302000-13302500	500	-0.371	0.486	0.115
2:13466500-13467000	500	-0.303	0.359	0.056	(genebody,AC195235.3),
2:13626000-13627000	1000	-0.438	0.438	0
2:13628000-13628500	500	-0.378	0.515	0.137
2:13722000-13722500	500	-0.325	0.351	0.026	(promoter,GRMZM2G000166),
2:14334500-14335000	500	-0.458	0.462	0.004	(genebody,GRMZM2G014005),
2:14476500-14477000	500	-0.344	0.477	0.133
2:14982500-14983000	500	-0.375	0.429	0.054
2:15285000-15285500	500	-0.307	0.423	0.116
2:16010500-16011000	500	-0.333	0.348	0.015	(promoter,GRMZM2G114276),
2:16043500-16044000	500	-0.324	0.426	0.102	(promoter,GRMZM2G080156),
2:16409500-16410000	500	-0.441	0.516	0.075
2:16668500-16669500	1000	-0.402	0.436	0.034
2:17113000-17113500	500	-0.448	0.491	0.043
2:17160500-17161000	500	-0.417	0.417	0
2:17290500-17291000	500	-0.412	0.472	0.06
2:17499000-17499500	500	-0.461	0.559	0.098	(promoter,GRMZM2G069525),
2:18256500-18257000	500	-0.575	0.583	0.008
2:19373000-19373500	500	-0.411	0.535	0.124
2:19755000-19755500	500	-0.35	0.393	0.043
2:19880000-19880500	500	-0.431	0.458	0.027	(promoter,GRMZM2G462258),(promoter,GRMZM2G462261),
2:20633500-20634000	500	-0.334	0.38	0.046	(promoter,GRMZM2G172936),
2:20731000-20731500	500	-0.513	0.594	0.081
2:20916000-20916500	500	-0.994	1	0.006
2:21585000-21585500	500	-0.327	0.373	0.046	(promoter,GRMZM5G859526),
2:21924000-21924500	500	-0.323	0.334	0.011
2:22013000-22013500	500	-0.499	0.499	0
2:22208500-22209000	500	-0.302	0.364	0.062
2:22421000-22421500	500	-0.825	0.892	0.067
2:22901000-22901500	500	-0.382	0.426	0.044
2:23543500-23544000	500	-0.315	0.329	0.014
2:23574000-23574500	500	-0.521	0.521	0	(genebody,GRMZM2G003769),
2:23581500-23582000	500	-0.369	0.507	0.138	(promoter,GRMZM2G304745),
2:24166000-24166500	500	-0.409	0.492	0.083	(promoter,GRMZM2G529437),
2:24167500-24168000	500	-0.476	0.547	0.071	(promoter,GRMZM2G529437),(promoter,GRMZM2G078409),
2:24290500-24291000	500	-0.767	0.798	0.031	(promoter,GRMZM2G066820),
2:24337500-24338000	500	-0.354	0.422	0.068	(promoter,GRMZM2G027049),
2:24663000-24663500	500	-0.499	0.5	0.001	(promoter,GRMZM2G124371),
2:24993500-24994000	500	-0.322	0.333	0.011
2:25287500-25288000	500	-0.35	0.425	0.075	(genebody,GRMZM2G033379),
2:26923500-26924000	500	-0.346	0.411	0.065
2:27349000-27349500	500	-0.456	0.496	0.04
2:27599500-27600000	500	-0.313	0.313	0
2:28835500-28836000	500	-0.375	0.375	0
2:29144000-29144500	500	-0.318	0.318	0
2:30911500-30912000	500	-0.424	0.443	0.019
2:31028500-31029000	500	-0.396	0.567	0.171	(genebody,GRMZM2G111975),
2:31902000-31902500	500	-0.375	0.46	0.085	(genebody,GRMZM2G086486),
2:32302500-32303000	500	-0.351	0.451	0.1
2:32493500-32494000	500	0.312	0	0.312
2:32571000-32571500	500	-0.313	0.375	0.062	(genebody,GRMZM2G419342),
2:32656500-32657000	500	-0.674	0.693	0.019
2:35166000-35166500	500	-0.383	0.401	0.018	(genebody,GRMZM2G051984),
2:35974000-35974500	500	-0.357	0.4	0.043
2:37199500-37200000	500	-0.523	0.685	0.162	(promoter,GRMZM2G142712),
2:37248500-37249000	500	-0.355	0.61	0.255	(promoter,GRMZM2G372930),
2:37289000-37289500	500	-0.493	0.5	0.007
2:37770000-37770500	500	-0.348	0.401	0.053
2:38197000-38197500	500	-0.411	0.573	0.162	(promoter,GRMZM2G323309),
2:38880500-38881000	500	-0.417	0.417	0
2:39076500-39077000	500	-0.797	0.82	0.023
2:39168000-39168500	500	-0.349	0.357	0.008
2:39384000-39384500	500	-0.368	0.433	0.065
2:39385500-39386000	500	-0.375	0.375	0
2:39654000-39655000	1000	-0.35	0.398	0.048
2:40388000-40388500	500	-0.3	0.321	0.021
2:40771000-40771500	500	-0.364	0.417	0.053
2:41035500-41036000	500	-0.379	0.4	0.021	(promoter,GRMZM2G177070),
2:43590000-43590500	500	-0.316	0.348	0.032	(promoter,GRMZM2G044322),
2:44067500-44068000	500	-0.466	0.466	0	(genebody,GRMZM5G843141),
2:47068500-47069000	500	-0.387	0.459	0.072	(genebody,GRMZM2G031331),
2:47718000-47718500	500	-0.317	0.335	0.018	(genebody,GRMZM2G087192),
2:48144500-48145000	500	-0.93	0.93	0
2:48764000-48764500	500	-0.545	0.607	0.062
2:50253000-50253500	500	-0.387	0.409	0.022
2:51274500-51275000	500	-0.556	0.556	0
2:52241500-52242000	500	0.444	0	0.444
2:53865000-53865500	500	-0.3	0.3	0
2:54452500-54453000	500	-0.3	0.3	0
2:54890000-54890500	500	-0.329	0.459	0.13	(promoter,GRMZM2G017643),
2:57881500-57882000	500	-0.368	0.392	0.024
2:57885500-57886000	500	-0.3	0.305	0.005
2:60124500-60125000	500	-0.425	0.494	0.069
2:60360000-60361000	1000	-0.423	0.465	0.042	(promoter,GRMZM5G876638),
2:60910500-60911000	500	-0.308	0.364	0.056
2:61152500-61153000	500	-0.535	0.821	0.286
2:61158500-61159000	500	-0.489	0.575	0.086
2:62476500-62477000	500	-0.343	0.343	0
2:68934500-68935000	500	-0.328	0.383	0.055
2:73697500-73698000	500	-0.316	0.405	0.089
2:77694500-77695500	1000	-0.349	0.421	0.071
2:78744500-78745000	500	-0.482	0.596	0.114	(promoter,GRMZM2G022884),
2:78954500-78955000	500	-0.371	0.391	0.02
2:79054500-79055000	500	-0.317	0.317	0
2:79098000-79098500	500	-0.574	0.574	0
2:80567500-80568000	500	-0.333	0.333	0
2:81845000-81845500	500	-0.47	0.503	0.033
2:82001000-82001500	500	0.425	0.075	0.5
2:83265500-83266000	500	-0.342	0.35	0.008
2:86599000-86599500	500	-0.369	0.403	0.034
2:86974500-86975000	500	-0.495	0.503	0.008
2:89854500-89855000	500	-0.317	0.34	0.023
2:90800500-90801000	500	-0.333	0.344	0.011
2:97559500-97560000	500	-0.326	0.333	0.007	(genebody,GRMZM2G108609),
2:100897000-100897500	500	-0.372	0.5	0.128
2:102088000-102088500	500	-0.507	0.514	0.007	(promoter,GRMZM2G105233),
2:102596000-102596500	500	-0.584	0.611	0.027
2:103028000-103028500	500	-0.333	0.375	0.042
2:103677000-103677500	500	-0.471	0.629	0.158	(genebody,GRMZM2G019819),
2:104471500-104472000	500	-0.312	0.5	0.188
2:105381000-105381500	500	-0.385	0.396	0.011
2:106348000-106348500	500	-0.329	0.378	0.049
2:108021500-108022000	500	-0.345	0.371	0.026	(promoter,GRMZM2G525726),
2:108096000-108096500	500	-0.332	0.332	0
2:109247000-109247500	500	-0.709	0.741	0.032	(promoter,GRMZM2G111917),
2:109920000-109920500	500	-0.377	0.437	0.06
2:111233000-111233500	500	-0.455	0.491	0.036
2:111299500-111300000	500	-0.312	0.333	0.021
2:111944500-111945000	500	-0.324	0.371	0.047	(promoter,GRMZM2G319454),
2:113095500-113096000	500	-0.333	0.333	0
2:119914000-119914500	500	-0.319	0.334	0.015
2:120172000-120172500	500	-0.445	0.455	0.01
2:121298000-121298500	500	-0.333	0.333	0
2:123350500-123351000	500	-0.319	0.342	0.023
2:127828000-127828500	500	-0.383	0.583	0.2
2:128167500-128168000	500	-0.431	0.465	0.034
2:132118000-132118500	500	-0.301	0.301	0
2:133174500-133175000	500	-0.34	0.357	0.017
2:134425500-134426000	500	-0.308	0.319	0.011
2:134770000-134770500	500	-0.722	0.741	0.019	(promoter,GRMZM2G003755),
2:135706500-135707000	500	-0.312	0.375	0.063
2:136479000-136479500	500	-0.353	0.357	0.004
2:136900500-136901000	500	-0.472	0.61	0.138	(promoter,GRMZM2G043226),
2:137552500-137553000	500	-0.389	0.389	0
2:137842000-137842500	500	-0.3	0.3	0
2:142194500-142195000	500	-0.363	0.467	0.104
2:145474000-145474500	500	-0.326	0.346	0.02
2:145776000-145776500	500	-0.418	0.447	0.029
2:146213000-146213500	500	-0.778	0.889	0.111
2:146369000-146369500	500	-0.367	0.399	0.032
2:147390000-147390500	500	-0.354	0.4	0.046
2:147668000-147668500	500	-0.437	0.45	0.013
2:150835000-150835500	500	-0.509	0.509	0
2:151389500-151390000	500	-0.377	0.54	0.163
2:151767000-151767500	500	-0.354	0.357	0.003
2:153139000-153139500	500	-0.478	0.499	0.021	(promoter,GRMZM2G153675),(genebody,GRMZM2G452717),
2:153647500-153648000	500	-0.33	0.468	0.138	(genebody,GRMZM5G849471),
2:154040000-154040500	500	-0.33	0.348	0.018
2:156180500-156181000	500	-0.34	0.378	0.038
2:156917000-156917500	500	-0.308	0.32	0.012
2:158545000-158545500	500	-0.318	0.356	0.038
2:159797000-159797500	500	-0.369	0.374	0.005
2:161250500-161251000	500	-0.401	0.524	0.123
2:164065000-164065500	500	-0.331	0.331	0
2:164459000-164459500	500	-0.551	0.771	0.22	(promoter,GRMZM2G087955),
2:166269000-166269500	500	-0.364	0.364	0
2:167073500-167074000	500	-0.398	0.398	0	(promoter,GRMZM2G018356),
2:167816500-167817000	500	-0.427	0.456	0.029
2:169092500-169093000	500	-0.329	0.391	0.062
2:169456500-169457000	500	-0.473	0.583	0.11
2:169701500-169702000	500	-0.464	0.464	0	(genebody,GRMZM2G011784),
2:169783000-169783500	500	-0.46	0.592	0.132	(promoter,GRMZM2G137550),
2:174984500-174985000	500	-0.432	0.629	0.197
2:175070000-175070500	500	-0.3	0.3	0	(promoter,GRMZM2G108698),
2:176189000-176190000	1000	-0.616	0.723	0.106	(promoter,GRMZM2G082487),
2:177199500-177200000	500	-0.547	0.556	0.009	(promoter,GRMZM5G868354),
2:177884000-177884500	500	-0.468	0.512	0.044
2:178741000-178741500	500	-0.386	0.706	0.32
2:179030500-179031000	500	-0.306	0.327	0.021
2:179519500-179520000	500	-0.467	0.647	0.18
2:180595000-180595500	500	-0.325	0.364	0.039
2:181693500-181694000	500	-0.401	0.458	0.057
2:183848000-183848500	500	-0.515	0.6	0.085	(genebody,GRMZM2G057779),
2:185127000-185127500	500	-0.41	0.41	0
2:186146000-186146500	500	-0.571	0.619	0.048	(genebody,GRMZM2G406493),
2:186858000-186858500	500	-0.75	0.75	0
2:186925000-186925500	500	-0.426	0.426	0
2:187083500-187084000	500	-0.497	0.589	0.092	(promoter,GRMZM2G381059),
2:187639500-187640000	500	-0.581	0.692	0.111
2:187928000-187928500	500	-0.498	0.564	0.066
2:188335500-188336000	500	-0.456	0.526	0.07
2:189551500-189552000	500	-0.427	0.495	0.068	(promoter,GRMZM2G018070),
2:189782000-189782500	500	-0.45	0.58	0.13
2:189853500-189854000	500	-0.36	0.404	0.044
2:190467000-190467500	500	-0.403	0.416	0.013
2:191140000-191140500	500	-0.528	0.602	0.074
2:191513000-191513500	500	-0.435	0.459	0.024
2:192091500-192092000	500	-0.373	0.408	0.035	(genebody,GRMZM2G417563),
2:192395000-192395500	500	-0.349	0.364	0.015
2:192745500-192746000	500	-0.545	0.687	0.142
2:192772000-192772500	500	0.333	0	0.333	(promoter,GRMZM2G125688),
2:193130000-193130500	500	-0.533	0.8	0.267
2:193450500-193451000	500	-0.363	0.368	0.005
2:193795500-193796000	500	-0.3	0.3	0
2:194076000-194076500	500	-0.57	0.57	0	(genebody,GRMZM2G180847),
2:194298500-194299000	500	-0.722	0.722	0	(genebody,GRMZM5G847287),(genebody,GRMZM5G808017),
2:195134500-195135000	500	-0.637	0.637	0
2:195342000-195342500	500	-0.313	0.369	0.056
2:195554500-195555000	500	-0.682	0.682	0	(promoter,GRMZM2G155337),
2:196106000-196106500	500	-0.6	0.625	0.025
2:196388000-196388500	500	-0.309	0.338	0.029	(promoter,GRMZM5G873455),
2:196486500-196487000	500	-0.305	0.35	0.045	(promoter,GRMZM2G063533),
2:196557000-196557500	500	-0.333	0.333	0	(promoter,GRMZM2G130278),
2:197267000-197267500	500	-0.563	0.571	0.008
2:198099000-198099500	500	-0.417	0.438	0.021	(genebody,GRMZM2G512469),
2:199548500-199549000	500	-0.406	0.447	0.041	(promoter,GRMZM2G085199),
2:199553000-199553500	500	-0.342	0.392	0.05	(genebody,GRMZM2G085199),
2:199793500-199794000	500	-0.433	0.569	0.136	(promoter,GRMZM2G165949),
2:199861000-199861500	500	-0.379	0.442	0.063
2:202481000-202481500	500	-0.325	0.44	0.115
2:202541500-202542000	500	-0.463	0.463	0
2:202550500-202551000	500	-0.613	0.613	0	(promoter,GRMZM2G180272),
2:202559000-202559500	500	0.346	0	0.346
2:202977500-202978000	500	-0.723	0.864	0.141
2:203000000-203000500	500	-0.337	0.395	0.058
2:204172500-204173000	500	-0.375	0.487	0.112	(promoter,GRMZM2G329353),(promoter,GRMZM5G895534),
2:204602000-204602500	500	-0.455	0.455	0	(promoter,GRMZM2G175927),(promoter,GRMZM2G175874),
2:204734500-204735000	500	-0.45	0.55	0.1	(genebody,GRMZM2G087662),
2:204738500-204739000	500	-0.335	0.414	0.079	(promoter,GRMZM2G087625),
2:204775000-204775500	500	-0.4	0.4	0	(promoter,GRMZM2G140231),
2:204995000-204995500	500	-0.327	0.567	0.24
2:205142000-205142500	500	-0.343	0.44	0.097	(promoter,GRMZM2G163307),
2:206305000-206305500	500	-0.389	0.466	0.077	(promoter,GRMZM2G073197),
2:206378000-206378500	500	-0.521	0.589	0.068	(genebody,GRMZM2G117968),
2:206383000-206383500	500	-0.304	0.391	0.087
2:206465000-206465500	500	-0.304	0.328	0.024
2:206594500-206595000	500	-0.46	0.5	0.04	(promoter,GRMZM2G099425),
2:206613000-206613500	500	-0.384	0.439	0.055	(genebody,GRMZM2G099285),(promoter,GRMZM2G099270),
2:206933500-206934000	500	-0.333	0.333	0	(promoter,GRMZM2G042612),
2:207170000-207170500	500	-0.3	0.482	0.182
2:207527500-207528000	500	-0.488	0.524	0.036
2:207823000-207823500	500	-0.406	0.5	0.094
2:207920000-207920500	500	-0.39	0.54	0.15	(promoter,AC194970.5),
2:208014500-208015000	500	-0.748	0.8	0.052	(promoter,AC194970.5),
2:208034000-208034500	500	-0.309	0.337	0.028
2:208063500-208064000	500	-0.508	0.55	0.042
2:208492000-208492500	500	-0.627	0.7	0.073	(promoter,GRMZM2G130773),
2:209517500-209518000	500	-0.485	0.575	0.09	(promoter,GRMZM2G177110),
2:209530000-209530500	500	-0.32	0.417	0.097
2:209609000-209609500	500	-0.318	0.348	0.03	(promoter,GRMZM2G108040),
2:209637000-209637500	500	-0.387	0.509	0.122
2:211049000-211049500	500	-0.342	0.375	0.033
2:212141000-212141500	500	-0.477	0.539	0.062
2:212390500-212391000	500	-0.424	0.456	0.032
2:212456500-212457000	500	-0.441	0.485	0.044	(promoter,GRMZM2G473533),
2:212604000-212604500	500	-0.352	0.352	0
2:213127000-213127500	500	-0.423	0.528	0.105
2:213198500-213199000	500	-0.569	0.767	0.198	(promoter,GRMZM2G162781),
2:214142000-214142500	500	-0.476	0.476	0
2:214344500-214345000	500	-0.505	0.582	0.077	(promoter,GRMZM2G125460),
2:214663000-214663500	500	-0.318	0.433	0.115	(genebody,GRMZM2G322618),
2:214694500-214695000	500	-0.386	0.424	0.038	(promoter,GRMZM2G040175),
2:216699000-216699500	500	-0.541	0.554	0.013
2:216862000-216862500	500	-0.429	0.429	0
2:216946500-216947000	500	-0.367	0.399	0.032	(promoter,GRMZM2G057448),
2:216955500-216956000	500	-0.578	0.641	0.063
2:217276000-217276500	500	-0.356	0.356	0	(promoter,GRMZM2G010783),
2:217426500-217427000	500	-0.917	0.917	0	(promoter,GRMZM2G383937),
2:217454000-217454500	500	-0.41	0.443	0.033
2:217786500-217787000	500	-0.322	0.459	0.137	(promoter,GRMZM2G337514),(genebody,GRMZM2G031125),
2:218125500-218126000	500	-0.445	0.526	0.081
2:218490000-218490500	500	-0.547	0.58	0.033
2:219681500-219682000	500	-0.36	0.362	0.002
2:220220500-220221000	500	-0.317	0.322	0.005
2:220249500-220250000	500	-0.451	0.458	0.007
2:220421000-220421500	500	-0.35	0.424	0.074
2:220707000-220707500	500	-0.313	0.362	0.049
2:221006000-221006500	500	-0.301	0.311	0.01
2:221019000-221019500	500	-0.434	0.48	0.046
2:221982000-221982500	500	-0.326	0.345	0.019
2:222433000-222433500	500	-0.457	0.472	0.015
2:222797000-222797500	500	-0.388	0.5	0.112
2:222937500-222938000	500	-0.357	0.416	0.059	(promoter,GRMZM2G009188),
2:222943500-222944000	500	-0.415	0.544	0.129	(genebody,GRMZM2G009188),(promoter,GRMZM5G885061),
2:222948500-222949000	500	-0.378	0.466	0.088
2:223413000-223413500	500	-0.313	0.317	0.004
2:223646000-223646500	500	-0.317	0.461	0.144
2:223997500-223998000	500	-0.395	0.412	0.017
2:224068000-224068500	500	-0.51	0.697	0.187	(promoter,GRMZM2G056103),
2:224602000-224602500	500	-0.378	0.378	0
2:225582500-225583000	500	-0.413	0.454	0.041	(promoter,GRMZM2G107931),
2:226997500-226998000	500	-0.715	0.804	0.089
2:227231500-227232000	500	-0.333	0.333	0
2:227361500-227362000	500	-0.66	0.66	0	(promoter,GRMZM2G552706),
2:227928000-227928500	500	-0.455	0.455	0
2:227930500-227931000	500	-0.378	0.378	0
2:229415000-229415500	500	-0.382	0.43	0.048	(promoter,GRMZM2G417092),
2:229504500-229505000	500	-0.312	0.312	0
2:229639500-229640500	1000	-0.46	0.567	0.107
2:229678000-229678500	500	-0.543	0.593	0.05
2:229817500-229818000	500	-0.5	0.5	0
2:229916500-229917000	500	-0.302	0.302	0
2:230099000-230099500	500	-0.322	0.404	0.082
2:231295500-231296000	500	-0.38	0.424	0.044
2:231539500-231540000	500	-0.312	0.312	0	(promoter,GRMZM2G066902),
2:231783000-231783500	500	-0.305	0.322	0.017	(promoter,GRMZM2G180172),
2:231909000-231909500	500	-0.331	0.405	0.074	(genebody,AC148152.3),
2:232000500-232001000	500	-0.301	0.377	0.076	(promoter,GRMZM2G703415),
2:233510500-233511000	500	-0.337	0.342	0.005	(promoter,GRMZM2G395128),
2:233557500-233558000	500	-0.357	0.357	0
2:233633500-233634000	500	-0.368	0.417	0.049
2:234092000-234092500	500	-0.431	0.815	0.384
2:234358000-234358500	500	-0.648	0.72	0.072	(promoter,GRMZM2G170896),(promoter,GRMZM2G469469),
2:234861000-234861500	500	-0.503	0.558	0.055
2:236852500-236853000	500	-0.422	0.5	0.078	(promoter,GRMZM2G070503),
2:237245500-237246000	500	-0.494	0.624	0.13
2:237304500-237305000	500	-0.307	0.331	0.024
2:237548000-237548500	500	-0.501	0.546	0.045
3:1846000-1846500	500	-0.82	0.857	0.037
3:2070000-2070500	500	-0.356	0.356	0
3:2920500-2921000	500	-0.305	0.305	0
3:3819500-3820000	500	-0.303	0.303	0	(promoter,AC233853.1),
3:4714000-4714500	500	-0.501	0.6	0.099	(genebody,GRMZM2G055334),
3:5710500-5711000	500	-0.338	0.363	0.025
3:5754000-5754500	500	-0.318	0.344	0.026
3:6530000-6530500	500	-0.323	0.425	0.102	(promoter,GRMZM2G115834),
3:6936500-6937000	500	-0.681	0.697	0.016
3:7121000-7121500	500	-0.413	0.429	0.016	(promoter,GRMZM2G104176),
3:7215000-7215500	500	-0.353	0.394	0.041
3:7564000-7564500	500	-0.345	0.4	0.055
3:7742000-7742500	500	0.313	0.021	0.334
3:7777000-7777500	500	-0.709	0.75	0.041	(promoter,zma-MIR156b),
3:8209000-8209500	500	-0.406	0.435	0.029
3:8593500-8594000	500	-0.554	0.554	0	(promoter,GRMZM2G048012),
3:8605000-8605500	500	-0.492	0.676	0.184	(promoter,GRMZM5G818978),
3:8891000-8891500	500	-0.425	0.544	0.119	(promoter,GRMZM2G084125),
3:8907000-8907500	500	-0.493	0.5	0.007
3:8919500-8920000	500	-0.379	0.5	0.121
3:9048500-9049000	500	-0.467	0.524	0.057
3:13537500-13538000	500	-0.42	0.615	0.195
3:13571500-13572000	500	-0.489	0.489	0
3:15615000-15615500	500	-0.567	0.596	0.029
3:17943500-17944000	500	-0.309	0.348	0.039	(genebody,GRMZM2G100889),
3:18197000-18197500	500	-0.395	0.402	0.007
3:18235000-18235500	500	-0.345	0.505	0.16	(promoter,GRMZM5G836162),
3:18382500-18383000	500	-0.478	0.548	0.07
3:19176000-19176500	500	-0.409	0.5	0.091
3:19944500-19945000	500	-0.458	0.552	0.094
3:20193500-20194000	500	-0.393	0.445	0.052
3:20420000-20421000	1000	-0.322	0.357	0.035
3:20433000-20433500	500	-0.355	0.368	0.013	(genebody,GRMZM2G437100),
3:21431500-21432000	500	0.4	0	0.4
3:21565500-21566000	500	-0.372	0.475	0.103
3:21920000-21920500	500	-0.573	0.573	0
3:22291000-22291500	500	-0.317	0.33	0.013	(genebody,GRMZM2G414879),
3:22895500-22896000	500	-0.607	0.663	0.056
3:23005500-23006000	500	-0.376	0.446	0.07
3:23126000-23126500	500	-0.607	0.714	0.107
3:23318500-23319000	500	-0.663	0.705	0.042	(promoter,GRMZM2G345840),
3:23440500-23441000	500	-0.42	0.521	0.101	(promoter,GRMZM2G121747),
3:23455000-23455500	500	-0.438	0.438	0
3:23955000-23955500	500	-0.327	0.375	0.048
3:25221500-25222000	500	-0.341	0.443	0.102	(promoter,GRMZM2G018869),
3:25916500-25917000	500	-0.301	0.405	0.104
3:25929500-25930000	500	-0.481	0.542	0.061
3:26746000-26746500	500	-0.426	0.472	0.046
3:27846500-27847000	500	-0.424	0.424	0
3:29793500-29794000	500	-0.473	0.542	0.069
3:30013500-30014000	500	-0.31	0.374	0.064	(promoter,GRMZM2G079807),
3:31481500-31482000	500	-0.367	0.412	0.045
3:31915000-31915500	500	-0.453	0.567	0.114
3:33564000-33564500	500	-0.422	0.528	0.106	(promoter,GRMZM2G031043),
3:33615000-33615500	500	-0.326	0.326	0
3:34389000-34390000	1000	-0.393	0.419	0.025
3:35505000-35505500	500	-0.442	0.465	0.023	(promoter,GRMZM2G180065),
3:36217500-36218000	500	-0.306	0.306	0	(promoter,GRMZM2G161658),
3:37597500-37598000	500	-0.424	0.429	0.005
3:38030000-38030500	500	-0.324	0.347	0.023
3:38056500-38057000	500	-0.48	0.48	0
3:38125000-38125500	500	-0.4	0.4	0
3:38734500-38735000	500	-0.328	0.333	0.005
3:40317500-40318000	500	-0.76	0.76	0	(promoter,GRMZM2G022088),
3:43113000-43113500	500	-0.3	0.465	0.165
3:43134000-43134500	500	-0.775	0.778	0.003
3:44019500-44020000	500	-0.465	0.475	0.01
3:44261500-44262500	1000	-0.454	0.497	0.043
3:44625500-44626000	500	-0.327	0.333	0.006
3:45553500-45554000	500	-0.4	0.417	0.017
3:46512000-46512500	500	-0.468	0.468	0	(genebody,GRMZM2G358655),
3:46582500-46583000	500	-0.3	0.3	0
3:48322000-48322500	500	-0.618	0.644	0.026
3:49854500-49855000	500	-0.637	0.637	0
3:50431500-50432000	500	-0.357	0.448	0.091
3:50511000-50511500	500	-0.306	0.342	0.036
3:52037500-52038000	500	-0.502	0.502	0
3:52199500-52200000	500	-0.336	0.377	0.041
3:52410500-52411000	500	-0.323	0.371	0.048
3:55627500-55628000	500	0.375	0	0.375
3:56046500-56047000	500	0.333	0	0.333
3:56992500-56993000	500	-0.641	0.699	0.058	(promoter,GRMZM2G072890),
3:57095500-57096000	500	-0.505	0.505	0	(genebody,GRMZM2G080320),
3:57374500-57375000	500	0.333	0	0.333
3:58078500-58079000	500	-0.345	0.345	0	(promoter,GRMZM2G164134),
3:59041500-59042000	500	-0.333	0.373	0.04
3:59433000-59433500	500	0.322	0.011	0.333
3:60541000-60541500	500	-0.424	0.426	0.002
3:60797000-60797500	500	-0.5	0.5	0
3:60874500-60875000	500	-0.339	0.4	0.061
3:60949000-60949500	500	-0.303	0.351	0.048	(genebody,GRMZM2G176963),
3:67092000-67092500	500	-0.597	0.597	0
3:68598000-68598500	500	-0.585	0.739	0.154
3:69892000-69892500	500	-0.343	0.343	0
3:70045000-70045500	500	-0.367	0.4	0.033
3:78538500-78539000	500	-0.557	0.607	0.05
3:79333000-79333500	500	-0.45	0.45	0
3:81460000-81460500	500	0.359	0	0.359
3:83178500-83179000	500	-0.357	0.357	0
3:84394500-84395000	500	-0.7	0.7	0
3:87467000-87467500	500	-0.397	0.458	0.061
3:89112500-89113000	500	-0.508	0.529	0.021
3:93528500-93529000	500	-0.328	0.331	0.003
3:93999500-94000000	500	-0.313	0.452	0.139	(promoter,GRMZM2G062613),
3:95307000-95307500	500	-0.348	0.348	0
3:97027500-97028000	500	-0.307	0.33	0.023	(genebody,GRMZM2G120962),
3:98492000-98492500	500	-0.376	0.455	0.079
3:103912000-103912500	500	-0.362	0.472	0.11	(promoter,GRMZM2G083643),
3:105649500-105650000	500	-0.369	0.375	0.006
3:105840500-105841000	500	-0.313	0.336	0.023
3:107389500-107390000	500	-0.336	0.399	0.063
3:110266000-110267000	1000	-0.336	0.382	0.046	(genebody,GRMZM2G044503),(promoter,GRMZM5G874082),
3:111843500-111844000	500	-0.348	0.357	0.009	(promoter,GRMZM2G135374),
3:116373500-116374000	500	-0.346	0.381	0.035	(promoter,GRMZM2G353828),(genebody,GRMZM2G353834),
3:117107000-117107500	500	-0.331	0.331	0
3:119190500-119191000	500	-0.523	0.531	0.008	(promoter,GRMZM5G800764),
3:119718000-119718500	500	-0.427	0.462	0.035
3:120644500-120645000	500	-0.3	0.3	0
3:120842500-120843000	500	0.375	0	0.375
3:120871000-120871500	500	-0.333	0.333	0
3:121300000-121300500	500	-0.392	0.392	0
3:122511500-122512000	500	-0.397	0.421	0.024
3:123021000-123021500	500	-0.324	0.324	0
3:123281000-123281500	500	-0.303	0.546	0.243
3:124193000-124193500	500	-0.459	0.57	0.111
3:125713500-125714000	500	-0.322	0.465	0.143
3:126603500-126604000	500	-0.333	0.333	0
3:127264000-127264500	500	-0.327	0.398	0.071
3:128554500-128555000	500	-0.645	0.647	0.002	(promoter,GRMZM2G034511),
3:128684000-128684500	500	-0.349	0.383	0.034	(genebody,GRMZM2G102580),
3:132410500-132411000	500	-0.351	0.401	0.05	(genebody,GRMZM2G064015),
3:133202000-133202500	500	-0.875	0.875	0	(promoter,GRMZM5G891834),
3:134792500-134793000	500	-0.8	0.8	0	(genebody,GRMZM2G005205),
3:136291500-136292000	500	-0.338	0.489	0.151	(promoter,GRMZM2G019090),
3:137272500-137273000	500	-0.356	0.401	0.045	(promoter,GRMZM5G844894),
3:137816500-137817000	500	-0.493	0.626	0.133	(genebody,GRMZM2G348257),
3:138803500-138804000	500	-0.378	0.469	0.091
3:139556000-139556500	500	-0.324	0.33	0.006
3:142836000-142836500	500	-0.436	0.5	0.064	(genebody,GRMZM2G445999),
3:143093500-143094000	500	-0.491	0.537	0.046	(promoter,GRMZM2G368151),
3:144242500-144243000	500	-0.584	0.625	0.041
3:144363500-144364000	500	-0.386	0.417	0.031	(promoter,GRMZM2G459642),
3:144652500-144653000	500	-0.325	0.408	0.083
3:144834500-144835000	500	-0.524	0.602	0.078
3:146278500-146279000	500	-0.342	0.412	0.07
3:147657500-147658000	500	-0.731	0.731	0	(promoter,GRMZM2G426046),
3:147844000-147844500	500	-0.473	0.512	0.039	(promoter,GRMZM2G168707),
3:149593500-149594000	500	-0.384	0.484	0.1
3:149602000-149602500	500	-0.383	0.5	0.117
3:152013500-152014000	500	-0.35	0.424	0.074	(promoter,GRMZM2G366622),
3:152488000-152488500	500	-0.461	0.556	0.095
3:152931000-152931500	500	-0.486	0.533	0.047	(genebody,GRMZM2G476000),
3:152933000-152933500	500	-0.593	0.593	0	(genebody,GRMZM2G476000),
3:153541000-153541500	500	-0.322	0.322	0
3:154604000-154604500	500	-0.333	0.56	0.227	(genebody,AC214227.4),
3:154618500-154619000	500	-0.326	0.326	0
3:154636000-154636500	500	-0.35	0.414	0.064
3:154667000-154667500	500	0.332	0.043	0.375	(genebody,GRMZM2G428987),
3:155367000-155367500	500	-0.75	0.75	0
3:155838000-155838500	500	-0.583	0.655	0.072
3:157007000-157007500	500	-0.518	0.518	0	(genebody,GRMZM2G142315),
3:157408000-157408500	500	-0.427	0.531	0.104
3:157614500-157615000	500	-0.594	0.658	0.064
3:157616000-157616500	500	-0.458	0.55	0.092
3:157622000-157622500	500	-0.58	0.611	0.031	(promoter,AC203535.4),
3:157781500-157782000	500	-0.425	0.465	0.04	(promoter,GRMZM2G064107),
3:157983000-157983500	500	-0.436	0.662	0.226
3:158092500-158093000	500	-0.54	0.643	0.103
3:158093500-158094000	500	-0.39	0.536	0.146
3:158813500-158814000	500	-0.376	0.438	0.062
3:159069500-159070000	500	-0.486	0.754	0.268
3:159426500-159427000	500	-0.324	0.376	0.052	(promoter,GRMZM5G878561),
3:160715000-160715500	500	-0.371	0.551	0.18
3:160941500-160942000	500	-0.434	0.434	0	(genebody,GRMZM2G038512),
3:161301500-161302000	500	-0.573	0.573	0	(promoter,AC196130.3),
3:162003000-162003500	500	-0.359	0.363	0.004
3:162736000-162737000	1000	-0.438	0.488	0.051	(promoter,GRMZM2G101217),
3:164241500-164242000	500	-0.309	0.321	0.012
3:165907000-165907500	500	-0.738	0.778	0.04
3:166946500-166947000	500	-0.321	0.321	0
3:167678000-167678500	500	-0.31	0.31	0
3:168351500-168352000	500	-0.475	0.475	0
3:168585000-168585500	500	-0.321	0.321	0
3:169423500-169424000	500	-0.402	0.439	0.037	(genebody,GRMZM2G049691),
3:169583500-169584000	500	-0.335	0.347	0.012
3:169786500-169787000	500	-0.306	0.389	0.083	(promoter,GRMZM2G038309),
3:170178000-170178500	500	-0.329	0.4	0.071
3:170566500-170567000	500	-0.442	0.54	0.098
3:171213500-171214000	500	-0.625	0.625	0
3:172173500-172174000	500	-0.338	0.338	0
3:172179500-172180000	500	-0.448	0.711	0.263
3:172715000-172715500	500	-0.422	0.469	0.047
3:173331500-173332000	500	-0.353	0.378	0.025	(genebody,GRMZM2G361120),
3:176606500-176607000	500	-0.476	0.589	0.113
3:177276500-177277000	500	-0.3	0.532	0.232	(genebody,AC218092.3),
3:177905000-177905500	500	-0.3	0.3	0
3:178246000-178246500	500	-0.425	0.425	0
3:178374000-178374500	500	-0.34	0.348	0.008
3:178462500-178463500	1000	-0.556	0.584	0.028
3:178585500-178586000	500	-0.34	0.381	0.041
3:178656000-178656500	500	-0.338	0.35	0.012	(promoter,GRMZM2G125411),
3:179110500-179111000	500	-0.365	0.488	0.123	(promoter,GRMZM2G026649),
3:179124000-179124500	500	-0.382	0.382	0	(promoter,GRMZM2G466780),
3:179556500-179557000	500	-0.312	0.386	0.074
3:179692500-179693000	500	-0.313	0.39	0.077	(genebody,GRMZM2G479423),(promoter,GRMZM2G178533),
3:181598500-181599000	500	-0.525	0.556	0.031
3:181877000-181877500	500	-0.429	0.451	0.022
3:181882000-181883000	1000	-0.381	0.381	0
3:182116000-182116500	500	-0.34	0.395	0.055
3:182129000-182129500	500	-0.65	0.7	0.05
3:182534000-182534500	500	-0.516	0.682	0.166
3:182535500-182536000	500	-0.316	0.347	0.031
3:183371500-183372000	500	-0.473	0.545	0.072
3:183397500-183398000	500	-0.386	0.586	0.2
3:183436500-183437000	500	-0.32	0.324	0.004
3:183556000-183556500	500	-0.429	0.483	0.054
3:184213000-184214000	1000	-0.41	0.466	0.057	(promoter,GRMZM2G014979),(genebody,GRMZM2G014945),
3:184816000-184817000	1000	-0.363	0.464	0.101
3:185018000-185018500	500	-0.311	0.332	0.021
3:185462500-185463000	500	-0.327	0.327	0
3:186130000-186130500	500	-0.551	0.581	0.03
3:186193000-186193500	500	-0.471	0.5	0.029
3:187380500-187381000	500	-0.334	0.354	0.02	(genebody,GRMZM2G019907),
3:187390500-187391000	500	-0.382	0.382	0	(genebody,GRMZM2G019907),
3:188078500-188079000	500	-0.307	0.307	0	(promoter,AC213654.3),
3:188379000-188379500	500	-0.628	0.647	0.019	(genebody,GRMZM2G047028),
3:188399000-188399500	500	-0.511	0.511	0
3:189822500-189823000	500	-0.774	0.8	0.026
3:189882500-189883000	500	-0.511	0.681	0.17	(genebody,GRMZM2G022934),
3:189997500-189998000	500	-0.39	0.39	0
3:191006000-191006500	500	-0.395	0.58	0.185	(promoter,GRMZM2G135054),
3:191066500-191067000	500	-0.577	0.714	0.137
3:191242500-191243000	500	-0.416	0.444	0.028	(genebody,GRMZM2G054905),
3:191244000-191245000	1000	-0.371	0.457	0.086	(promoter,GRMZM2G054905),
3:191844500-191845000	500	-0.575	0.643	0.068
3:191854000-191854500	500	-0.406	0.417	0.011
3:193318500-193319000	500	-0.548	0.548	0
3:193633000-193633500	500	-0.438	0.438	0
3:193665500-193666000	500	-0.321	0.404	0.083	(promoter,GRMZM5G816545),
3:193735500-193736000	500	-0.359	0.438	0.079
3:194077000-194077500	500	-0.524	0.913	0.389
3:194739000-194739500	500	-0.333	0.333	0	(promoter,GRMZM2G409970),
3:195463000-195463500	500	-0.572	0.58	0.008	(promoter,GRMZM2G016435),
3:196600500-196601000	500	-0.383	0.404	0.021	(promoter,GRMZM2G167174),
3:196637500-196638000	500	-0.34	0.466	0.126	(promoter,GRMZM2G056120),
3:197107500-197108000	500	-0.35	0.376	0.026
3:197708000-197708500	500	-0.396	0.396	0	(genebody,GRMZM2G103666),
3:198591000-198591500	500	-0.371	0.389	0.018	(genebody,GRMZM2G042099),
3:200455000-200455500	500	-0.411	0.427	0.016
3:201384500-201385000	500	-0.308	0.346	0.038
3:201616000-201616500	500	-0.3	0.371	0.071	(genebody,GRMZM2G000614),
3:201704000-201704500	500	-0.305	0.305	0
3:202066500-202067000	500	-0.308	0.36	0.052	(promoter,GRMZM2G077307),
3:202212000-202212500	500	-0.313	0.393	0.08	(genebody,GRMZM2G069061),(promoter,GRMZM2G069229),
3:203533500-203534000	500	-0.363	0.419	0.056	(promoter,GRMZM2G113319),
3:204263000-204263500	500	-0.7	0.7	0	(promoter,GRMZM2G151124),
3:204427000-204427500	500	-0.326	0.383	0.057	(genebody,GRMZM2G108318),
3:204657000-204657500	500	-0.35	0.428	0.078	(promoter,GRMZM2G091494),
3:205088500-205089000	500	-0.395	0.441	0.046	(promoter,GRMZM5G837754),(genebody,GRMZM2G034975),
3:205558500-205559000	500	-0.5	0.515	0.015	(promoter,GRMZM2G420334),
3:206608500-206609000	500	-0.413	0.413	0	(promoter,GRMZM2G050570),
3:206696000-206696500	500	-0.486	0.51	0.024
3:207899000-207899500	500	0.384	0.06	0.444
3:208369000-208369500	500	-0.381	0.517	0.136
3:208606500-208607000	500	-0.3	0.3	0
3:209737000-209737500	500	-0.363	0.507	0.144	(genebody,GRMZM2G062121),
3:209986500-209987000	500	-0.31	0.4	0.09
3:211616500-211617000	500	-0.397	0.41	0.013	(genebody,GRMZM2G055585),
3:211728000-211728500	500	-0.396	0.4	0.004
3:212582000-212582500	500	-0.312	0.339	0.027	(promoter,GRMZM2G160971),
3:214362000-214362500	500	-0.467	0.467	0
3:215559000-215559500	500	-0.498	0.516	0.018
3:216339500-216340500	1000	-0.482	0.587	0.104	(promoter,GRMZM2G150280),(promoter,GRMZM2G177384),
3:216506500-216507000	500	-0.303	0.396	0.093	(promoter,GRMZM2G429899),(genebody,GRMZM5G842494),
3:217075500-217076000	500	-0.308	0.308	0
3:217222500-217223000	500	-0.354	0.436	0.082	(promoter,GRMZM2G560358),
3:217636500-217637000	500	-0.444	0.7	0.256	(promoter,GRMZM2G042421),
3:218371000-218371500	500	-0.529	0.587	0.058
3:219485000-219485500	500	-0.375	0.416	0.041	(promoter,GRMZM2G061723),
3:219489000-219489500	500	-0.613	0.709	0.096
3:219783500-219784000	500	-0.418	0.553	0.135	(promoter,GRMZM5G848696),
3:220765000-220765500	500	-0.438	0.452	0.014	(genebody,GRMZM2G371606),
3:221357500-221358000	500	-0.518	0.518	0	(genebody,GRMZM2G051764),
3:221911000-221911500	500	-0.453	0.453	0	(promoter,GRMZM2G057223),
3:223542000-223542500	500	-0.75	0.75	0
3:223626000-223626500	500	-0.415	0.558	0.143
3:224045000-224045500	500	-0.587	0.6	0.013	(promoter,GRMZM2G023786),
3:224221500-224222000	500	-0.346	0.403	0.057	(promoter,GRMZM2G361398),(promoter,GRMZM2G060967),
3:225387000-225387500	500	-0.326	0.338	0.012	(promoter,GRMZM2G040401),
3:226638000-226638500	500	-0.416	0.429	0.013
3:226903000-226903500	500	-0.423	0.423	0
3:226958500-226959000	500	-0.31	0.345	0.035	(promoter,GRMZM2G001981),
3:227169500-227170000	500	-0.36	0.36	0
3:227360000-227360500	500	-0.432	0.432	0
3:227366500-227367000	500	-0.393	0.429	0.036	(promoter,GRMZM2G154245),
3:227528000-227529000	1000	-0.501	0.574	0.072
3:227665500-227666000	500	-0.446	0.514	0.068	(promoter,GRMZM2G035785),
3:229084500-229085000	500	-0.545	0.6	0.055	(genebody,GRMZM2G044448),
3:229435000-229435500	500	-0.372	0.382	0.01
3:229665000-229665500	500	-0.561	0.642	0.081
3:230429500-230430000	500	-0.401	0.408	0.007	(promoter,GRMZM2G138401),
3:230626500-230627000	500	-0.328	0.328	0	(promoter,GRMZM2G043843),
3:230627500-230628000	500	-0.3	0.3	0	(promoter,GRMZM2G043843),
3:231953500-231954000	500	-0.459	0.49	0.031	(promoter,GRMZM2G501775),
3:232184000-232184500	500	-0.32	0.437	0.117	(promoter,GRMZM2G495626),
4:515500-516000	500	-0.33	0.342	0.012	(promoter,GRMZM2G018254),
4:1462500-1463000	500	-0.319	0.333	0.014
4:2257500-2258000	500	-0.414	0.75	0.336
4:2697000-2697500	500	-0.611	0.611	0	(promoter,GRMZM2G106443),
4:2773000-2773500	500	-0.45	0.471	0.021	(promoter,GRMZM2G126552),(promoter,GRMZM2G126601),
4:2820500-2821000	500	-0.31	0.333	0.023
4:2853500-2854000	500	-0.405	0.442	0.037
4:2899000-2899500	500	-0.416	0.458	0.042
4:2934500-2935000	500	-0.34	0.34	0
4:3005500-3006000	500	-0.333	0.401	0.068
4:3122000-3122500	500	-0.553	0.578	0.025
4:3447500-3448000	500	-0.322	0.354	0.032
4:4166500-4167000	500	-0.393	0.429	0.036
4:4258500-4259000	500	-0.429	0.5	0.071
4:4607500-4608000	500	-0.41	0.465	0.055
4:5414500-5415000	500	-0.366	0.391	0.025
4:5788500-5789000	500	-0.341	0.402	0.061
4:6688000-6688500	500	-0.497	0.575	0.078
4:7158000-7158500	500	-0.34	0.375	0.035
4:7259500-7260000	500	-0.307	0.367	0.06	(genebody,GRMZM2G403652),
4:7507500-7508000	500	-0.359	0.365	0.006
4:8048500-8049000	500	-0.429	0.431	0.002
4:9532000-9532500	500	-0.444	0.483	0.039
4:10091500-10092000	500	-0.417	0.5	0.083	(promoter,GRMZM2G702345),
4:10134000-10134500	500	-0.347	0.386	0.039
4:10231500-10232000	500	-0.348	0.381	0.033
4:11704000-11704500	500	-0.578	0.578	0
4:14069000-14069500	500	-0.303	0.35	0.047
4:14129500-14130000	500	-0.354	0.461	0.107	(promoter,GRMZM2G176698),
4:15607500-15608000	500	-0.334	0.373	0.039
4:16447000-16447500	500	-0.319	0.4	0.081
4:16508500-16509000	500	-0.3	0.3	0
4:18320000-18321000	1000	-0.385	0.471	0.086
4:18625000-18625500	500	-0.312	0.341	0.029
4:19010000-19010500	500	-0.321	0.321	0
4:19274500-19275000	500	-0.525	0.684	0.159
4:20793500-20794000	500	-0.319	0.361	0.042
4:21603500-21604000	500	-0.319	0.341	0.022
4:21716500-21717000	500	-0.38	0.38	0
4:22131000-22131500	500	-0.805	1	0.195	(promoter,GRMZM2G469499),
4:22299000-22299500	500	-0.434	0.456	0.022
4:23187500-23188500	1000	-0.431	0.543	0.113
4:23376000-23377000	1000	-0.385	0.397	0.013	(genebody,GRMZM2G322053),
4:24716000-24716500	500	-0.438	0.454	0.016
4:25824500-25825000	500	-0.381	0.417	0.036	(promoter,GRMZM2G147726),
4:26633000-26633500	500	-0.313	0.375	0.062
4:28051000-28051500	500	-0.322	0.379	0.057	(promoter,GRMZM2G310172),
4:28397000-28397500	500	-0.663	0.688	0.025
4:29036000-29036500	500	-0.329	0.357	0.028
4:30507500-30508000	500	-0.406	0.651	0.245	(promoter,AC204710.4),
4:31150000-31150500	500	-0.313	0.352	0.039
4:31273000-31273500	500	-0.541	0.627	0.086	(genebody,GRMZM2G122277),
4:32589000-32589500	500	-0.393	0.4	0.007
4:33152000-33152500	500	-0.337	0.351	0.014	(genebody,GRMZM2G104942),
4:33458500-33459000	500	-0.532	0.59	0.058
4:35095000-35095500	500	-0.302	0.334	0.032
4:37474500-37475000	500	-0.438	0.507	0.069
4:37475500-37476000	500	-0.403	0.519	0.116
4:38125000-38125500	500	-0.402	0.455	0.053
4:38583000-38583500	500	-0.34	0.367	0.027
4:38942500-38943000	500	-0.718	0.722	0.004
4:39165000-39165500	500	-0.472	0.472	0
4:42285000-42285500	500	-0.309	0.384	0.075
4:42642500-42643000	500	-0.383	0.428	0.045
4:45780500-45781000	500	-0.312	0.333	0.021	(promoter,GRMZM2G012648),
4:50113500-50114000	500	-0.4	0.4	0
4:50497500-50498000	500	-0.3	0.3	0
4:53152000-53152500	500	-0.312	0.312	0
4:54130500-54131000	500	-0.38	0.433	0.053	(genebody,GRMZM2G070305),
4:58612000-58612500	500	-0.353	0.375	0.022
4:59271500-59272000	500	-0.362	0.375	0.013
4:59968500-59969000	500	-0.407	0.526	0.119
4:60971000-60971500	500	-0.339	0.39	0.051
4:61048500-61049000	500	-0.437	0.478	0.041
4:62377000-62377500	500	-0.333	0.333	0
4:62720000-62720500	500	-0.316	0.334	0.018	(promoter,GRMZM2G427409),
4:66184000-66184500	500	-0.862	0.875	0.013
4:68775000-68775500	500	-0.8	0.8	0
4:73866000-73866500	500	0.3	0	0.3
4:74457500-74458500	1000	-0.43	0.608	0.178
4:75721000-75721500	500	-0.327	0.397	0.07	(promoter,GRMZM2G082180),
4:76183000-76183500	500	-0.367	0.452	0.085
4:77390500-77391000	500	-0.311	0.357	0.046	(promoter,GRMZM2G103186),
4:77423500-77424000	500	-0.482	0.492	0.01	(genebody,GRMZM2G103245),
4:79882000-79882500	500	-0.3	0.357	0.057
4:80271500-80272000	500	-0.504	0.604	0.1
4:82005500-82006000	500	-0.3	0.343	0.043
4:82042000-82042500	500	-0.625	0.696	0.071
4:83369500-83370000	500	-0.346	0.346	0
4:83664000-83664500	500	-0.615	0.615	0
4:85695500-85696000	500	-0.3	0.3	0
4:87518500-87519000	500	-0.3	0.3	0	(genebody,GRMZM2G131118),
4:88387500-88388000	500	-0.429	0.429	0
4:89898000-89898500	500	-0.483	0.491	0.008
4:90723500-90724000	500	-0.335	0.335	0
4:100184000-100184500	500	-0.434	0.468	0.034	(genebody,GRMZM2G371229),
4:100417500-100418000	500	-0.5	0.5	0
4:100519500-100520000	500	-0.362	0.362	0
4:101699500-101700000	500	-0.317	0.32	0.003
4:105260000-105260500	500	-0.343	0.393	0.05
4:107214000-107214500	500	-0.493	0.493	0	(promoter,AC210035.3),
4:110941500-110942000	500	-0.325	0.342	0.017
4:115056000-115056500	500	-0.376	0.387	0.011	(genebody,GRMZM2G106618),
4:116718000-116718500	500	-0.331	0.331	0
4:119022500-119023000	500	-0.434	0.498	0.064
4:120456000-120456500	500	-0.366	0.379	0.013	(promoter,GRMZM2G158384),
4:121863500-121864000	500	-0.48	0.503	0.023	(genebody,GRMZM2G022694),
4:121987500-121988000	500	-0.333	0.333	0
4:122501000-122501500	500	-0.335	0.355	0.02
4:123400500-123401000	500	-0.307	0.39	0.083
4:124728500-124729000	500	-0.44	0.456	0.016
4:125523000-125523500	500	-0.448	0.469	0.021	(promoter,GRMZM2G312806),
4:125796500-125797000	500	-0.335	0.362	0.027	(promoter,GRMZM5G898290),
4:128620000-128620500	500	-0.337	0.429	0.092	(genebody,GRMZM2G160458),
4:129510000-129510500	500	-0.401	0.422	0.021
4:129685000-129685500	500	0.4	0.012	0.412	(promoter,AC194897.4),
4:130403500-130404000	500	-0.484	0.593	0.109
4:130739500-130740500	1000	-0.392	0.427	0.035
4:135707500-135708000	500	-0.303	0.311	0.008	(promoter,GRMZM2G107896),
4:135733000-135733500	500	-0.414	0.435	0.021
4:138176500-138177000	500	-0.307	0.307	0
4:138453000-138453500	500	-0.437	0.494	0.057
[truncated: 1,275 more rows]
