# Supplementary material for: Optimized reduced representation bisulfite sequencing reveals tissue-specific mCHH islands in maize
Source: Epigenetics Chromatin. 2017 Aug 30;10:42. doi: 10.1186/s13072-017-0148-y (PMC5577757; doi:10.1186/s13072-017-0148-y)
Supplement: Supplementary file 7 — Additional file 7. RNA-seq information. [file 13072_2017_148_MOESM7_ESM.xlsx]

## Sheet: RPKM_table
gene_id	gene	locus	Shoot_RPKM	Tassel_RPKM	log2(fold_change)
AC148152.3_FG001	AC148152.3_FG001	2:232028660-232030497	1e-05	1e-05	0
GRMZM2G155686	GRMZM2G155686	6:164507674-164509560	0.21278	102.439	8.91119
AC148152.3_FG006	AC148152.3_FG006	2:231907845-231911227	1e-05	1e-05	0
GRMZM2G040359	GRMZM2G040359	10:136129864-136132230	0.12886	48.4202	8.55368
AC148167.6_FG001	AC148167.6_FG001	7:11670461-11676398	16.7558	36.9684	1.14163
AC149475.2_FG002	AC149475.2_FG002	9:152751856-152754681	221.593	126.979	-0.803322
AC149475.2_FG003	AC149475.2_FG003	9:152756799-152761381	81.1454	66.0597	-0.296739
AC149475.2_FG005	AC149475.2_FG005	9:152791244-152801912	7.99252	14.9384	0.902304
AC149475.2_FG007	AC149475.2_FG007	9:152822527-152823205	23.4049	31.5641	0.431474
AC149810.2_FG003	AC149810.2_FG003	9:151852072-151859909	1e-05	1e-05	0
AC149810.2_FG004	AC149810.2_FG004	9:151863691-151864339	1e-05	1e-05	0
AC149810.2_FG008	AC149810.2_FG008	9:151897572-151900165	2.70065	0.81022	-1.73692
AC149818.2_FG001	AC149818.2_FG001	9:152681210-152686897	4.72603	2.52852	-0.902336
AC149818.2_FG004	AC149818.2_FG004	9:152703157-152703638	84.4121	286.866	1.76486
AC149818.2_FG005	AC149818.2_FG005	9:152707553-152708771	1.90388	2.61192	0.456168
AC149818.2_FG006	AC149818.2_FG006	9:152709299-152712095	29.5659	20.9536	-0.496736
AC149818.2_FG007	AC149818.2_FG007	9:152719946-152721236	2.58809	3.28409	0.343606
AC149818.2_FG008	AC149818.2_FG008	9:152726607-152728503	4.88015	8.32646	0.770778
AC149818.2_FG009	AC149818.2_FG009	9:152747406-152748234	1e-05	1e-05	0
AC149828.2_FG002	AC149828.2_FG002	9:150685412-150689960	49.992	63.3738	0.342189
AC149828.2_FG004	AC149828.2_FG004	9:150753587-150753980	1e-05	1e-05	0
AC149828.2_FG005	AC149828.2_FG005	9:150774647-150775421	1e-05	1e-05	0
AC149829.2_FG002	AC149829.2_FG002	9:151382930-151383185	6.3293	2.07138	-1.61145
AC149829.2_FG003	AC149829.2_FG003	9:151384633-151388392	19.8131	28.9559	0.547402
AC149829.2_FG004	AC149829.2_FG004	9:151395821-151396321	1.6441	1e-05	-17.3269
GRMZM2G352891	GRMZM2G352891	3:4140033-4152505	0.05684	20.0265	8.46082
AC150739.3_FG001	AC150739.3_FG001	9:155450360-155454202	2.88524	5.58771	0.953566
AC152495.1_FG002	AC152495.1_FG002	10:3283522-3287419	1.95799	0.73014	-1.42312
AC152495.1_FG003	AC152495.1_FG003	10:3299974-3307226	0.42795	0.45794	0.0977035
AC152495.1_FG010	AC152495.1_FG010	10:3372153-3376038	0.60693	1.74246	1.52151
AC152495.1_FG011	AC152495.1_FG011	10:3377384-3378752	0.31846	0.1495	-1.09095
AC152495.1_FG012	AC152495.1_FG012	10:3385711-3388278	2.40881	2.49001	0.0478309
AC152495.1_FG013	AC152495.1_FG013	10:3396643-3399693	1e-05	1e-05	0
AC152495.1_FG015	AC152495.1_FG015	10:3404104-3405367	1e-05	1e-05	0
AC152495.1_FG017	AC152495.1_FG017	10:3441444-3444666	0.16706	0.80362	2.26618
AC155352.2_FG001	AC155352.2_FG001	2:35349359-35352190	1e-05	1e-05	0
AC155352.2_FG010	AC155352.2_FG010	2:35369189-35370027	1e-05	1e-05	0
AC155376.2_FG002	AC155376.2_FG002	8:163644028-163644814	1e-05	1e-05	0
GRMZM2G167986	GRMZM2G167986	1:243707107-243709449	0.65879	226.221	8.42371
AC155376.2_FG005	AC155376.2_FG005	8:163719700-163727524	10.2695	9.05706	-0.181253
AC155377.1_FG001	AC155377.1_FG001	3:220967144-220986200	24.2782	14.3834	-0.755256
AC155377.1_FG002	AC155377.1_FG002	3:221063735-221069432	15.0463	10.9054	-0.464366
AC155390.2_FG002	AC155390.2_FG002	1:32672149-32674147	1.05889	2.36708	1.16056
AC155434.2_FG001	AC155434.2_FG001	7:173932040-173933487	0.28148	0.27612	-0.0277217
GRMZM2G067624	GRMZM2G067624	7:151254397-151256086	1.46231	466.543	8.31762
AC155434.2_FG004	AC155434.2_FG004	7:173870269-173881429	12.9959	32.9071	1.34034
GRMZM2G080354	GRMZM2G080354	9:5654773-5657748	0.23582	59.1759	7.9712
AC155434.2_FG006,GRMZM6G787651	AC155434.2_FG006,GRMZM6G787651	7:173847829-173853197	0.22849	0.00031	-9.54852
AC155496.2_FG009	AC155496.2_FG009	5:4777613-4787374	24.0362	25.7819	0.10115
GRMZM2G109252	GRMZM2G109252	7:34647028-34649836	0.24548	48.7888	7.63479
AC155610.2_FG009	AC155610.2_FG009	3:175744245-175747343	0.09468	1e-05	-13.2088
AC155622.2_FG001	AC155622.2_FG001	3:4444109-4445303	49.0504	29.8095	-0.718493
AC155622.2_FG004	AC155622.2_FG004	3:4447448-4448851	35.2245	25.3728	-0.473296
AC155624.2_FG006	AC155624.2_FG006	1:8260040-8264449	11.7486	11.4452	-0.0377461
AC155624.2_FG011	AC155624.2_FG011	1:8285568-8288645	17.0795	6.57601	-1.37698
AC159612.1_FG007	AC159612.1_FG007	5:4583376-4584977	19.9303	11.5518	-0.786845
AC165171.2_FG002	AC165171.2_FG002	3:144777898-144779302	3.19104	1e-05	-18.2837
AC165178.2_FG004	AC165178.2_FG004	2:182073110-182074488	4.95526	1.43303	-1.78989
AC166636.1_FG007	AC166636.1_FG007	1:19971518-19972363	8.82909	13.2727	0.588126
AC166636.1_FG008	AC166636.1_FG008	1:19979838-19982658	0.91678	0.178	-2.36467
AC166636.1_FG009	AC166636.1_FG009	1:19983968-19990325	1e-05	0.27752	14.7603
AC177831.3_FG004	AC177831.3_FG004	2:49745575-49748553	1e-05	0.26184	14.6764
AC177833.2_FG001	AC177833.2_FG001	2:110693458-110697319	1e-05	1e-05	0
AC177837.3_FG002	AC177837.3_FG002	1:22597528-22598407	1e-05	1e-05	0
AC177838.2_FG015	AC177838.2_FG015	1:161142-161925	2.24129	6.07777	1.43921
AC177844.2_FG003	AC177844.2_FG003	2:68539054-68539363	1e-05	1e-05	0
AC177850.2_FG003	AC177850.2_FG003	1:18141394-18143414	1e-05	1e-05	0
AC177850.2_FG005	AC177850.2_FG005	1:18190324-18199402	4.34424	7.79659	0.843739
AC177860.4_FG002	AC177860.4_FG002	2:173898723-173900919	1e-05	1e-05	0
AC177890.3_FG005	AC177890.3_FG005	1:282753810-282754305	1e-05	3.89395	18.5709
AC177893.3_FG003	AC177893.3_FG003	2:211669849-211670473	1e-05	1e-05	0
AC177893.3_FG006	AC177893.3_FG006	2:211663585-211664281	1e-05	1e-05	0
GRMZM2G171365	GRMZM2G171365	9:154082656-154102449	0.25536	41.7015	7.35143
AC177897.2_FG022	AC177897.2_FG022	1:260112285-260114256	1e-05	0.19699	14.2659
AC177897.2_FG029	AC177897.2_FG029	1:260089088-260089649	1e-05	1e-05	0
AC177899.2_FG009	AC177899.2_FG009	1:300523676-300525797	1.20093	2.42908	1.01626
AC177899.2_FG012	AC177899.2_FG012	1:300424022-300426501	1e-05	1e-05	0
AC177900.4_FG001	AC177900.4_FG001	1:91096808-91097171	1e-05	1e-05	0
AC177905.2_FG001	AC177905.2_FG001	1:115712930-115713141	1e-05	1e-05	0
AC177905.2_FG003	AC177905.2_FG003	1:115623998-115624783	1e-05	2.82819	18.1095
AC177908.3_FG002	AC177908.3_FG002	1:72808428-72813891	16.4732	8.53197	-0.949171
AC177908.3_FG003	AC177908.3_FG003	1:72698779-72699511	1e-05	1e-05	0
AC177908.3_FG006	AC177908.3_FG006	1:72747837-72748728	1e-05	1e-05	0
AC177911.4_FG005	AC177911.4_FG005	1:16789304-16789868	1e-05	1e-05	0
AC177920.3_FG008	AC177920.3_FG008	2:52888796-52890717	1e-05	1e-05	0
AC177922.2_FG002	AC177922.2_FG002	3:74807795-74808416	1e-05	1e-05	0
AC177924.2_FG001	AC177924.2_FG001	2:71347458-71352265	1e-05	1e-05	0
AC177924.2_FG003	AC177924.2_FG003	2:71370497-71370833	1e-05	1e-05	0
AC177926.2_FG003	AC177926.2_FG003	1:295676620-295677277	1e-05	1e-05	0
AC177930.2_FG001	AC177930.2_FG001	2:109099264-109099786	1e-05	1e-05	0
AC177930.2_FG002	AC177930.2_FG002	2:109089830-109090262	1e-05	1e-05	0
AC177936.6_FG008	AC177936.6_FG008	1:285718505-285719644	37.0378	33.0685	-0.163541
AC177941.3_FG001	AC177941.3_FG001	1:35964651-35967135	1e-05	1e-05	0
AC177941.3_FG006	AC177941.3_FG006	1:35852657-35853471	1e-05	1e-05	0
AC177946.2_FG004	AC177946.2_FG004	1:19103229-19104089	269.381	355.094	0.398553
AC177947.2_FG003	AC177947.2_FG003	1:33360058-33360670	1e-05	0.5924	15.8543
AC182105.3_FG006	AC182105.3_FG006	4:85731239-85732972	1e-05	1e-05	0
AC182413.4_FG002	AC182413.4_FG002	5:4211385-4214806	1e-05	1e-05	0
AC182439.4_FG004	AC182439.4_FG004	3:46895108-46895588	1e-05	1e-05	0
AC182482.3_FG003	AC182482.3_FG003	3:23016605-23020055	0.62441	1.46276	1.22812
AC182615.4_FG001	AC182615.4_FG001	3:22054234-22055095	1e-05	1e-05	0
AC182617.3_FG001	AC182617.3_FG001	3:127323461-127329589	28.4564	24.5945	-0.210417
AC182627.2_FG003	AC182627.2_FG003	3:58308793-58309243	1e-05	1e-05	0
AC182831.3_FG004	AC182831.3_FG004	3:194231832-194232420	1e-05	1e-05	0
AC182838.3_FG006	AC182838.3_FG006	3:190568352-190568724	12.5752	14.8211	0.237071
AC183315.4_FG006	AC183315.4_FG006	3:28222059-28223788	3.01677	1.81093	-0.736274
AC183319.3_FG001	AC183319.3_FG001	3:37159449-37160239	1e-05	1e-05	0
AC183372.4_FG006	AC183372.4_FG006	3:141361115-141361928	1e-05	1e-05	0
AC183412.5_FG005	AC183412.5_FG005	2:27456157-27492745	0.06443	1e-05	-12.6536
AC183413.3_FG006	AC183413.3_FG006	5:112078490-112084663	1e-05	1e-05	0
AC183509.1_FG001	AC183509.1_FG001	3:135593194-135594224	1e-05	1e-05	0
AC183514.3_FG006	AC183514.3_FG006	3:168470836-168474061	1e-05	1e-05	0
AC183817.2_FG002	AC183817.2_FG002	5:86372740-86376385	1e-05	1e-05	0
AC183888.4_FG006	AC183888.4_FG006	4:240785908-240789797	1e-05	1e-05	0
AC183888.4_FG008	AC183888.4_FG008	4:240776870-240778496	1e-05	1e-05	0
AC183914.3_FG004	AC183914.3_FG004	4:178682041-178682539	1e-05	1e-05	0
AC183915.4_FG001	AC183915.4_FG001	3:55960708-55964178	1e-05	1e-05	0
AC183927.3_FG004	AC183927.3_FG004	3:64564657-64565682	1e-05	1e-05	0
AC183928.4_FG001	AC183928.4_FG001	7:109607-111503	0.12218	1e-05	-13.5767
AC183932.3_FG007	AC183932.3_FG007	5:5582013-5584778	19.4399	20.406	0.0699726
AC183938.4_FG011	AC183938.4_FG011	10:142266289-142269387	1e-05	1e-05	0
AC183944.4_FG003	AC183944.4_FG003	9:81892913-81895463	1e-05	1e-05	0
AC183950.2_FG002	AC183950.2_FG002	8:162728947-162729364	1e-05	1e-05	0
AC183950.2_FG003	AC183950.2_FG003	8:162729831-162732268	1e-05	0.28459	14.7966
AC183950.2_FG004	AC183950.2_FG004	8:162763800-162766540	0.45291	0.1504	-1.59037
AC183950.2_FG005	AC183950.2_FG005	8:162767678-162769145	1.57687	3.49923	1.14997
AC183968.2_FG001	AC183968.2_FG001	4:241958863-241961162	1e-05	0.43075	15.3946
AC184112.4_FG010	AC184112.4_FG010	3:155709275-155710095	1e-05	1e-05	0
AC184116.3_FG001	AC184116.3_FG001	7:60271978-60272662	1e-05	1e-05	0
AC184127.3_FG003	AC184127.3_FG003	5:179839818-179840313	1e-05	1e-05	0
AC184130.4_FG005	AC184130.4_FG005	4:235835571-235836465	1e-05	1e-05	0
AC184130.4_FG012	AC184130.4_FG012	4:235766705-235769787	1.79321	4.065	1.18071
AC184133.3_FG001	AC184133.3_FG001	9:73617173-73619221	1e-05	1e-05	0
AC184164.2_FG004	AC184164.2_FG004	3:209391023-209391790	1e-05	1e-05	0
AC184164.2_FG006	AC184164.2_FG006	3:209412921-209413320	1e-05	1e-05	0
AC184169.3_FG001	AC184169.3_FG001	4:26820782-26821926	8.09591	10.2031	0.333744
AC184170.4_FG002	AC184170.4_FG002	3:133684028-133684676	1e-05	1e-05	0
AC184171.4_FG002	AC184171.4_FG002	4:206488586-206489243	1e-05	1e-05	0
AC184172.3_FG001	AC184172.3_FG001	4:158434777-158435617	1e-05	1e-05	0
AC184699.3_FG005	AC184699.3_FG005	3:220770504-220772806	0.23869	0.2313	-0.0453426
AC184764.3_FG003	AC184764.3_FG003	4:212839636-212840488	1e-05	1e-05	0
AC184764.3_FG006	AC184764.3_FG006	4:212748042-212749094	1e-05	1e-05	0
AC184765.4_FG005	AC184765.4_FG005	3:213541770-213542890	0.47656	1e-05	-15.5404
AC184771.4_FG003	AC184771.4_FG003	4:60542051-60542885	1e-05	1e-05	0
AC184775.2_FG002	AC184775.2_FG002	3:148840799-148842242	1e-05	1e-05	0
AC184788.2_FG001	AC184788.2_FG001	5:153024028-153024767	1e-05	1e-05	0
AC184789.4_FG002	AC184789.4_FG002	5:128748949-128753292	1e-05	1e-05	0
AC184794.2_FG003	AC184794.2_FG003	4:86469185-86470912	1e-05	1e-05	0
AC184831.3_FG003	AC184831.3_FG003	4:239016738-239023284	3.3964	2.59325	-0.389245
AC184831.3_FG005	AC184831.3_FG005	4:239028638-239029484	1e-05	1e-05	0
AC184831.3_FG008	AC184831.3_FG008	4:239100690-239101536	1e-05	1e-05	0
AC184836.3_FG002	AC184836.3_FG002	4:80114145-80114910	1e-05	1e-05	0
AC184857.2_FG006	AC184857.2_FG006	5:15408973-15409702	1e-05	1e-05	0
AC184871.2_FG009	AC184871.2_FG009	1:273740133-273741620	1e-05	1e-05	0
AC185108.3_FG006	AC185108.3_FG006	7:162223698-162224085	1e-05	1e-05	0
AC185108.3_FG010	AC185108.3_FG010	7:162348606-162349464	1e-05	3.22925	18.3008
AC185108.3_FG011	AC185108.3_FG011	7:162352706-162353303	1e-05	1e-05	0
AC185122.3_FG009	AC185122.3_FG009	4:19489568-19490249	1e-05	1e-05	0
AC185126.3_FG006	AC185126.3_FG006	4:188230323-188230827	1e-05	1e-05	0
AC185130.2_FG004	AC185130.2_FG004	5:76123794-76128759	1e-05	1e-05	0
AC185130.2_FG005	AC185130.2_FG005	5:76104999-76107879	1e-05	1e-05	0
AC185217.3_FG004	AC185217.3_FG004	4:190433230-190434395	1e-05	1e-05	0
AC185217.3_FG007	AC185217.3_FG007	4:190445704-190446841	1e-05	1e-05	0
AC185226.4_FG001	AC185226.4_FG001	4:162608156-162617862	27.6789	19.4505	-0.508979
AC185252.4_FG002	AC185252.4_FG002	3:113360843-113361507	1e-05	1e-05	0
AC185254.4_FG002	AC185254.4_FG002	4:74338759-74339617	2.64415	2.66974	0.0138952
AC185256.3_FG002	AC185256.3_FG002	5:114521080-114522111	1e-05	1e-05	0
AC185256.3_FG003	AC185256.3_FG003	5:114625872-114632693	1e-05	1e-05	0
AC185261.4_FG002	AC185261.4_FG002	5:60236030-60236495	1e-05	1e-05	0
AC185265.3_FG003	AC185265.3_FG003	5:116033976-116036206	1e-05	1e-05	0
AC185276.2_FG004	AC185276.2_FG004	3:228670486-228671113	1e-05	1e-05	0
AC185276.2_FG006	AC185276.2_FG006	3:228582712-228584640	1e-05	1e-05	0
AC185281.5_FG006	AC185281.5_FG006	5:90854465-90856162	1e-05	1e-05	0
AC185300.4_FG002	AC185300.4_FG002	4:228549374-228550451	10.2647	4.54121	-1.17654
AC185305.3_FG003	AC185305.3_FG003	4:52486605-52487343	1e-05	1e-05	0
AC185415.3_FG005	AC185415.3_FG005	2:198337077-198340527	1.64669	3.67974	1.16003
AC185422.3_FG005	AC185422.3_FG005	4:149185260-149186585	1e-05	1e-05	0
AC185427.5_FG004	AC185427.5_FG004	5:139148818-139149298	1e-05	2.8262	18.1085
AC185443.3_FG004	AC185443.3_FG004	4:221857161-221860217	1e-05	1e-05	0
AC185460.3_FG004	AC185460.3_FG004	5:183696095-183697025	1e-05	1e-05	0
AC185466.3_FG001	AC185466.3_FG001	4:181701813-181703196	1e-05	1e-05	0
AC185471.3_FG005	AC185471.3_FG005	4:166944654-166955204	3.41986	5.41047	0.661817
AC185473.3_FG005	AC185473.3_FG005	4:156809809-156810151	1e-05	1e-05	0
AC185475.3_FG001	AC185475.3_FG001	4:168886962-168888701	0.39222	1.12425	1.51922
AC185478.4_FG005	AC185478.4_FG005	4:181432209-181432974	1e-05	1e-05	0
AC185478.4_FG007	AC185478.4_FG007	4:181551193-181551688	1e-05	1e-05	0
AC185487.4_FG001	AC185487.4_FG001	5:195656053-195656458	1e-05	1e-05	0
AC185500.3_FG001	AC185500.3_FG001	3:180952906-180954141	1e-05	1e-05	0
AC185501.3_FG001	AC185501.3_FG001	4:177371684-177372194	1e-05	0.40735	15.314
AC185501.3_FG006	AC185501.3_FG006	4:177399585-177400438	1e-05	1e-05	0
AC185504.4_FG002	AC185504.4_FG002	4:164026950-164027505	1e-05	1e-05	0
AC185522.2_FG002	AC185522.2_FG002	4:115485803-115486253	1e-05	1e-05	0
AC185530.2_FG004	AC185530.2_FG004	4:120681570-120683126	1e-05	1e-05	0
AC185586.4_FG003	AC185586.4_FG003	4:80946868-80947234	1e-05	1e-05	0
AC185587.3_FG003	AC185587.3_FG003	1:203132948-203134532	1e-05	1e-05	0
AC185588.2_FG002	AC185588.2_FG002	1:297260789-297265049	1e-05	0.3611	15.1401
AC185593.3_FG003	AC185593.3_FG003	1:85784828-85785212	0.89183	1.63798	0.87708
AC185605.3_FG003	AC185605.3_FG003	5:44442095-44442548	1e-05	1e-05	0
AC185610.3_FG001	AC185610.3_FG001	1:251564403-251564739	1e-05	1e-05	0
AC185611.3_FG001	AC185611.3_FG001	1:206839157-206839481	1e-05	1e-05	0
AC185623.4_FG010	AC185623.4_FG010	4:157655016-157655277	1e-05	1e-05	0
AC185623.4_FG012	AC185623.4_FG012	4:157673009-157674564	1e-05	1e-05	0
AC185628.3_FG010	AC185628.3_FG010	5:7215086-7217178	1e-05	1e-05	0
AC185642.4_FG001	AC185642.4_FG001	4:164761947-164762274	1e-05	1e-05	0
AC185648.3_FG007	AC185648.3_FG007	4:174569686-174572276	1e-05	1e-05	0
AC185649.2_FG003	AC185649.2_FG003	4:164534442-164534781	1e-05	1e-05	0
AC185655.3_FG004	AC185655.3_FG004	2:39920165-39921584	1e-05	1e-05	0
AC185655.3_FG005	AC185655.3_FG005	2:39942982-39944500	1e-05	1e-05	0
AC185656.3_FG002	AC185656.3_FG002	5:65741232-65741610	1e-05	1e-05	0
AC185660.3_FG003	AC185660.3_FG003	4:164955531-164955870	1e-05	1e-05	0
AC186009.3_FG001	AC186009.3_FG001	1:29698446-29699404	1e-05	1e-05	0
AC186013.3_FG001	AC186013.3_FG001	7:59346338-59347058	1e-05	1e-05	0
AC186145.3_FG002	AC186145.3_FG002	4:59703414-59704173	1e-05	1e-05	0
AC186147.3_FG008	AC186147.3_FG008	4:162934586-162941040	3.85277	4.44345	0.205784
AC186156.3_FG004	AC186156.3_FG004	4:172851416-172852028	1e-05	1e-05	0
AC186156.3_FG005	AC186156.3_FG005	4:172823745-172824357	1e-05	1e-05	0
AC186164.3_FG001	AC186164.3_FG001	4:227260402-227260906	2.831	4.94095	0.803477
AC186166.3_FG008	AC186166.3_FG008	5:1817500-1820935	0.46049	0.46579	0.0164942
AC186189.3_FG004	AC186189.3_FG004	1:283455352-283458076	1e-05	1e-05	0
AC186189.3_FG005	AC186189.3_FG005	1:283458335-283459025	1e-05	1e-05	0
AC186195.4_FG001	AC186195.4_FG001	2:13095219-13097165	1e-05	1e-05	0
GRMZM2G049538	TPS1	2:10602718-10611664	0.07719	12.3246	7.319
AC186233.3_FG007	AC186233.3_FG007	1:10191818-10194486	1e-05	1e-05	0
AC186283.4_FG002	AC186283.4_FG002	1:108665035-108665545	1e-05	1e-05	0
AC186284.3_FG007	AC186284.3_FG007	1:150696135-150698076	1e-05	0.10831	13.4028
AC186287.7_FG005	AC186287.7_FG005	4:174024717-174026190	1e-05	1e-05	0
AC186309.3_FG002	AC186309.3_FG002	5:38347575-38348794	1e-05	1e-05	0
AC186309.3_FG006	AC186309.3_FG006	5:38410408-38411104	1e-05	1e-05	0
AC186310.4_FG004	AC186310.4_FG004	4:231151926-231154061	1e-05	1e-05	0
AC186322.4_FG003	AC186322.4_FG003	1:211505519-211506681	1e-05	1e-05	0
AC186322.4_FG005	AC186322.4_FG005	1:211520277-211521243	1e-05	1e-05	0
AC186329.3_FG006	AC186329.3_FG006	2:49947660-49948235	1e-05	1e-05	0
AC186337.3_FG003	AC186337.3_FG003	2:25257315-25257792	1e-05	1e-05	0
AC186375.3_FG001	AC186375.3_FG001	6:111939511-111940305	1e-05	1e-05	0
AC186404.3_FG002	AC186404.3_FG002	8:68684693-68685543	1e-05	1e-05	0
AC186406.4_FG006	AC186406.4_FG006	6:14950899-14953487	1e-05	1e-05	0
AC186408.5_FG005	AC186408.5_FG005	4:184419768-184420548	1e-05	1e-05	0
AC186412.4_FG011	AC186412.4_FG011	1:275091553-275092458	1e-05	1e-05	0
AC186417.3_FG004	AC186417.3_FG004	1:13071384-13073262	1e-05	1e-05	0
AC186417.3_FG006	AC186417.3_FG006	1:13086119-13086773	1e-05	1e-05	0
AC186424.4_FG009	AC186424.4_FG009	1:279720782-279721205	1e-05	1e-05	0
AC186431.5_FG001	AC186431.5_FG001	8:61468550-61515300	1e-05	1e-05	0
AC186433.4_FG001	AC186433.4_FG001	6:86441148-86441760	1e-05	1e-05	0
AC186493.4_FG002	AC186493.4_FG002	7:154297380-154299237	1e-05	0.19593	14.2581
AC186500.3_FG001	AC186500.3_FG001	5:122071587-122072277	1e-05	1e-05	0
AC186506.3_FG001	AC186506.3_FG001	1:160142896-160143849	1e-05	1e-05	0
AC186512.3_FG007	AC186512.3_FG007	4:163706516-163707559	5.67084	5.59633	-0.0190814
AC186519.4_FG002	AC186519.4_FG002	1:258733622-258734003	1e-05	1e-05	0
AC186524.3_FG005	AC186524.3_FG005	1:180986273-180988780	1e-05	1e-05	0
AC186524.3_FG006	AC186524.3_FG006	1:180989989-180990466	1e-05	1e-05	0
AC186563.4_FG004	AC186563.4_FG004	4:176841202-176841484	1e-05	1e-05	0
AC186577.3_FG006	AC186577.3_FG006	6:1996259-1996982	1.98983	1e-05	-17.6023
AC186579.3_FG007	AC186579.3_FG007	8:158575181-158576181	1e-05	1e-05	0
AC186581.3_FG003	AC186581.3_FG003	7:40987770-40988633	1e-05	1e-05	0
AC186583.3_FG004	AC186583.3_FG004	6:62111699-62113379	1e-05	1e-05	0
AC186585.4_FG002	AC186585.4_FG002	6:15264015-15265490	1e-05	0.35401	15.1115
AC186590.3_FG005	AC186590.3_FG005	6:93534642-93535361	1e-05	1e-05	0
AC186590.3_FG006	AC186590.3_FG006	6:93542231-93542950	1e-05	1e-05	0
AC186592.3_FG002	AC186592.3_FG002	6:75072664-75075280	0.56671	0.54561	-0.0547559
AC186592.3_FG003	AC186592.3_FG003	6:75082128-75082623	1e-05	1e-05	0
AC186602.4_FG003	AC186602.4_FG003	1:99672340-99673380	1e-05	0.36155	15.1419
AC186603.6_FG003	AC186603.6_FG003	1:168712313-168713762	1e-05	1.29093	16.9781
AC186606.4_FG003	AC186606.4_FG003	1:182653545-182654452	0.33227	0.32595	-0.0277141
AC186611.4_FG005	AC186611.4_FG005	8:112232776-112234777	1e-05	1e-05	0
AC186613.4_FG003	AC186613.4_FG003	2:36668243-36668858	1e-05	1e-05	0
AC186619.3_FG001	AC186619.3_FG001	1:207378626-207379900	1e-05	0.41622	15.3451
AC186647.3_FG001	AC186647.3_FG001	6:110203937-110204393	1e-05	1e-05	0
AC186653.4_FG005	AC186653.4_FG005	1:23341672-23342178	1e-05	1e-05	0
AC186656.4_FG004	AC186656.4_FG004	1:288714863-288715190	1e-05	1e-05	0
AC186656.4_FG012	AC186656.4_FG012	1:288829721-288831499	1e-05	1e-05	0
AC186663.3_FG006	AC186663.3_FG006	3:140646245-140647016	1e-05	1e-05	0
AC186667.3_FG007	AC186667.3_FG007	1:275768316-275769386	1e-05	1e-05	0
AC186669.3_FG002	AC186669.3_FG002	3:203553884-203555864	0.08264	0.46127	2.48074
AC186684.4_FG001	AC186684.4_FG001	1:267858700-267862188	1e-05	1e-05	0
AC186691.4_FG006	AC186691.4_FG006	1:189401153-189401342	1e-05	1e-05	0
AC186743.4_FG003	AC186743.4_FG003	4:185893991-185894327	1e-05	1e-05	0
AC186781.4_FG006	AC186781.4_FG006	7:139461441-139463998	1e-05	1e-05	0
AC186782.4_FG003	AC186782.4_FG003	7:90774330-90803178	1e-05	1e-05	0
AC186785.4_FG002	AC186785.4_FG002	7:110466868-110469235	1e-05	1e-05	0
AC186789.4_FG001	AC186789.4_FG001	8:146279642-146279917	1e-05	1e-05	0
AC186800.3_FG005	AC186800.3_FG005	7:138410349-138410880	1e-05	1e-05	0
AC186807.4_FG002	AC186807.4_FG002	8:74221156-74221495	1e-05	1e-05	0
AC186815.3_FG003	AC186815.3_FG003	8:144936274-144939876	1e-05	1e-05	0
AC186828.3_FG001	AC186828.3_FG001	6:77425455-77425884	1e-05	1e-05	0
AC186845.4_FG009	AC186845.4_FG009	7:163794819-163796531	1e-05	1.45231	17.148
AC186897.4_FG016	AC186897.4_FG016	8:13178244-13178676	1e-05	1e-05	0
AC186902.4_FG006	AC186902.4_FG006	1:279984125-279984954	1e-05	1e-05	0
AC186902.4_FG009	AC186902.4_FG009	1:279925944-279926559	1e-05	1e-05	0
AC186904.4_FG007	AC186904.4_FG007	2:15125655-15126237	1e-05	1e-05	0
AC186905.3_FG013	AC186905.3_FG013	1:234759540-234759882	1e-05	1e-05	0
AC187037.4_FG008	AC187037.4_FG008	8:147250946-147251553	1e-05	1e-05	0
AC187046.3_FG009	AC187046.3_FG009	7:162135607-162137419	1e-05	1e-05	0
AC187056.3_FG002	AC187056.3_FG002	6:71742167-71743765	1e-05	1e-05	0
AC187065.3_FG003	AC187065.3_FG003	8:32338784-32339309	1e-05	1e-05	0
AC187067.4_FG001	AC187067.4_FG001	7:175773542-175773998	1e-05	1e-05	0
AC187072.4_FG001	AC187072.4_FG001	7:164641547-164642399	1e-05	1e-05	0
AC187072.4_FG002	AC187072.4_FG002	7:164646575-164647571	1e-05	1e-05	0
AC187080.3_FG006	AC187080.3_FG006	6:91301112-91304015	0.07197	0.34008	2.24044
AC187080.3_FG007	AC187080.3_FG007	6:91289629-91291654	0.12039	0.46715	1.95623
AC187082.3_FG003	AC187082.3_FG003	7:38948716-38951511	1e-05	1e-05	0
AC187086.3_FG004	AC187086.3_FG004	8:136320651-136322829	1e-05	1e-05	0
AC187088.3_FG002	AC187088.3_FG002	6:9260620-9261410	1e-05	1e-05	0
AC187090.3_FG003	AC187090.3_FG003	8:9480307-9480716	1e-05	1e-05	0
AC187090.3_FG011	AC187090.3_FG011	8:9379651-9380955	2.94572	3.24369	0.139016
AC187092.6_FG003	AC187092.6_FG003	8:70080490-70080904	1e-05	1e-05	0
AC187096.5_FG001	AC187096.5_FG001	8:20927774-20932982	1e-05	1e-05	0
AC187098.4_FG011	AC187098.4_FG011	7:174881879-174883538	8.90734	14.457	0.698703
AC187099.5_FG005	AC187099.5_FG005	8:120103343-120105769	1e-05	0.37799	15.2061
AC187142.3_FG007	AC187142.3_FG007	6:123954182-123954458	1e-05	1e-05	0
GRMZM2G125653	GRMZM2G125653	7:115336588-115338419	0.14818	20.7688	7.13091
AC187157.4_FG002	AC187157.4_FG002	8:22683480-22687343	12.8477	29.0189	1.17548
AC187157.4_FG005	AC187157.4_FG005	8:22645968-22650386	7.02026	3.85468	-0.864913
AC187160.3_FG003	AC187160.3_FG003	7:130811314-130812753	1e-05	1e-05	0
AC187207.3_FG006	AC187207.3_FG006	1:13356131-13371135	0.14811	0.55811	1.9139
AC187209.5_FG003	AC187209.5_FG003	2:4661536-4663152	1e-05	1e-05	0
AC187209.5_FG010	AC187209.5_FG010	2:4708358-4709027	1e-05	1e-05	0
AC187212.3_FG011	AC187212.3_FG011	2:9560322-9563046	1e-05	1e-05	0
AC187222.4_FG001	AC187222.4_FG001	3:139310833-139312518	1e-05	1e-05	0
AC187235.3_FG003	AC187235.3_FG003	8:81260998-81261742	1e-05	1e-05	0
AC187243.3_FG005	AC187243.3_FG005	8:123144000-123144552	1e-05	1e-05	0
GRMZM2G005624	GRMZM2G005624	1:23240103-23249045	0.17961	22.0109	6.9372
AC187263.4_FG001	AC187263.4_FG001	8:24771492-24772044	4.46595	4.23481	-0.0766699
AC187279.3_FG003	AC187279.3_FG003	6:48768535-48769985	1e-05	1.06068	16.6946
AC187279.3_FG004	AC187279.3_FG004	6:48733756-48734227	1e-05	1e-05	0
AC187283.3_FG005	AC187283.3_FG005	6:85771923-85772172	1e-05	1e-05	0
AC187393.3_FG001	AC187393.3_FG001	8:13667370-13668398	1e-05	1e-05	0
AC187404.3_FG003	AC187404.3_FG003	10:60779903-60782241	1e-05	1e-05	0
AC187404.3_FG006	AC187404.3_FG006	10:60757204-60757919	1e-05	1e-05	0
AC187460.4_FG002	AC187460.4_FG002	7:86304275-86304647	1e-05	1e-05	0
AC187469.3_FG005	AC187469.3_FG005	9:140761756-140762491	1e-05	1e-05	0
AC187485.3_FG001	AC187485.3_FG001	8:67253699-67255119	1e-05	1e-05	0
AC187551.3_FG002	AC187551.3_FG002	8:93949092-93951006	3.72367	6.88266	0.886241
AC187560.5_FG003	AC187560.5_FG003	7:5528434-5532240	1e-05	1e-05	0
AC187567.4_FG004	AC187567.4_FG004	6:131649643-131650090	0.73487	2.80291	1.93136
AC187782.4_FG009	AC187782.4_FG009	8:140022444-140022813	1e-05	1e-05	0
AC187789.3_FG001	AC187789.3_FG001	9:30459749-30460007	1e-05	1e-05	0
AC187800.4_FG003	AC187800.4_FG003	1:65648323-65648611	1e-05	1e-05	0
AC187802.3_FG008	AC187802.3_FG008	6:157971732-157973011	1e-05	1e-05	0
AC187809.3_FG005	AC187809.3_FG005	9:44118733-44120488	1e-05	0.14744	13.8478
AC187813.3_FG002	AC187813.3_FG002	5:186874460-186874862	1e-05	1e-05	0
AC187818.3_FG004	AC187818.3_FG004	8:1355030-1355447	1e-05	1e-05	0
AC187826.3_FG007	AC187826.3_FG007	8:125052076-125053455	1e-05	1e-05	0
AC187843.3_FG001	AC187843.3_FG001	10:7372884-7374956	1e-05	1e-05	0
GRMZM2G065496	GRMZM2G065496	1:165085206-165088108	0.27764	32.6024	6.87561
AC187843.3_FG010	AC187843.3_FG010	10:7351909-7353040	1e-05	1e-05	0
AC187870.3_FG002	AC187870.3_FG002	8:44995750-44997413	1e-05	1e-05	0
AC187872.3_FG005	AC187872.3_FG005	7:161256127-161256502	1e-05	1e-05	0
AC187879.3_FG001	AC187879.3_FG001	4:96082175-96082901	1e-05	1e-05	0
AC187885.3_FG002	AC187885.3_FG002	6:120128001-120128473	1e-05	0.61457	15.9073
AC187887.3_FG008	AC187887.3_FG008	6:132416642-132417223	1e-05	1e-05	0
AC187891.3_FG006	AC187891.3_FG006	10:6406677-6407469	7.95005	26.1686	1.7188
AC187895.2_FG001	AC187895.2_FG001	7:102491954-102492698	1e-05	1e-05	0
AC187895.2_FG002	AC187895.2_FG002	7:102495670-102496252	1e-05	1e-05	0
AC187896.3_FG006	AC187896.3_FG006	6:158818236-158818521	1e-05	1e-05	0
AC187899.3_FG002	AC187899.3_FG002	10:79691285-79691892	1e-05	1e-05	0
AC187901.4_FG004	AC187901.4_FG004	9:28993001-28993499	1e-05	1e-05	0
AC187903.3_FG004	AC187903.3_FG004	10:132160234-132160552	1e-05	1e-05	0
AC187910.5_FG002	AC187910.5_FG002	8:149331137-149333314	1e-05	1e-05	0
AC188000.3_FG003	AC188000.3_FG003	10:91792106-91792934	1e-05	1e-05	0
AC188001.3_FG009	AC188001.3_FG009	8:169460491-169463253	1e-05	1e-05	0
AC188003.3_FG012	AC188003.3_FG012	4:1081799-1094326	1e-05	1e-05	0
AC188023.3_FG005	AC188023.3_FG005	6:165516913-165518066	68.1153	85.1625	0.322239
AC188023.3_FG011	AC188023.3_FG011	6:165558209-165559415	1e-05	1e-05	0
AC188036.3_FG003	AC188036.3_FG003	10:82165256-82166174	1e-05	1e-05	0
AC188128.3_FG002	AC188128.3_FG002	10:143616009-143616707	1e-05	1e-05	0
AC188134.2_FG011	AC188134.2_FG011	5:211750316-211752373	1e-05	1e-05	0
AC188195.2_FG003	AC188195.2_FG003	10:96529313-96529577	1e-05	1e-05	0
AC188195.2_FG004	AC188195.2_FG004	10:96545515-96545779	1e-05	1e-05	0
AC188195.2_FG005	AC188195.2_FG005	10:96534437-96534701	1e-05	1e-05	0
AC188296.3_FG004	AC188296.3_FG004	6:125272647-125273097	1e-05	0.53274	15.7011
AC188582.3_FG002	AC188582.3_FG002	9:82965479-82966085	1e-05	1e-05	0
AC188583.4_FG003	AC188583.4_FG003	9:10533793-10534374	1e-05	1e-05	0
AC188612.3_FG009	AC188612.3_FG009	10:4722205-4723096	1e-05	1e-05	0
AC188710.4_FG006	AC188710.4_FG006	6:129321358-129327432	0.03291	1e-05	-11.6843
AC188718.3_FG005	AC188718.3_FG005	7:125617705-125619728	1e-05	1e-05	0
AC188718.3_FG011	AC188718.3_FG011	7:125659536-125660635	1e-05	1e-05	0
AC188718.3_FG015	AC188718.3_FG015	7:125570036-125572244	1e-05	1e-05	0
AC188721.3_FG001	AC188721.3_FG001	7:142682250-142683597	1e-05	1.09985	16.7469
AC188722.3_FG002	AC188722.3_FG002	10:34738560-34738854	1e-05	1e-05	0
AC188723.3_FG001	AC188723.3_FG001	8:86927012-86927936	1e-05	1e-05	0
AC188724.3_FG006	AC188724.3_FG006	8:73645074-73645962	1e-05	1e-05	0
AC188727.3_FG003	AC188727.3_FG003	9:6371876-6374644	1e-05	1e-05	0
AC188735.3_FG001	AC188735.3_FG001	10:88523481-88524183	1e-05	1e-05	0
AC188744.3_FG009	AC188744.3_FG009	9:60867694-60868402	1e-05	1e-05	0
AC188745.3_FG001	AC188745.3_FG001	10:97161377-97162402	1e-05	1e-05	0
AC188752.3_FG008	AC188752.3_FG008	4:219303958-219305896	1e-05	1e-05	0
AC188753.3_FG004	AC188753.3_FG004	3:159586784-159588582	1e-05	1e-05	0
AC188755.3_FG001	AC188755.3_FG001	6:64475394-64476117	1e-05	1e-05	0
AC188756.2_FG004	AC188756.2_FG004	9:39416653-39418206	1e-05	1e-05	0
AC188757.4_FG004	AC188757.4_FG004	9:121857507-121858308	1e-05	1e-05	0
AC188831.3_FG005	AC188831.3_FG005	2:9499398-9499857	4.19068	3.34463	-0.325338
AC188838.3_FG005	AC188838.3_FG005	6:150852508-150854140	8.16914	12.4131	0.603609
AC188964.3_FG002	AC188964.3_FG002	4:92593500-92595619	1e-05	1e-05	0
AC188978.3_FG008	AC188978.3_FG008	6:168365252-168366208	1e-05	1e-05	0
AC189048.2_FG001	AC189048.2_FG001	6:23959268-23960773	1e-05	1e-05	0
AC189052.3_FG003	AC189052.3_FG003	1:177865164-177868243	1e-05	1e-05	0
AC189056.3_FG001	AC189056.3_FG001	10:46715450-46715939	1e-05	1e-05	0
AC189060.4_FG007	AC189060.4_FG007	3:227188852-227190969	1e-05	1e-05	0
AC189078.3_FG004	AC189078.3_FG004	7:65930996-65931795	1e-05	0.56786	15.7933
AC189084.3_FG002	AC189084.3_FG002	9:125051403-125051895	1e-05	1e-05	0
AC189280.3_FG001	AC189280.3_FG001	4:171871759-171875450	1e-05	1e-05	0
AC189694.3_FG003	AC189694.3_FG003	4:118302543-118303378	1e-05	1e-05	0
AC189750.4_FG004	AC189750.4_FG004	7:152388542-152391232	35.8292	46.2405	0.368021
AC189752.3_FG003	AC189752.3_FG003	4:209269433-209269937	1e-05	1e-05	0
AC189753.3_FG002	AC189753.3_FG002	9:133253754-133258967	1e-05	1e-05	0
AC189770.3_FG002	AC189770.3_FG002	9:120942966-120948125	1e-05	1e-05	0
AC189771.3_FG001	AC189771.3_FG001	5:73325083-73325518	1e-05	1e-05	0
AC189792.3_FG005	AC189792.3_FG005	8:76747660-76748266	1e-05	1e-05	0
AC189795.3_FG001	AC189795.3_FG001	10:144362543-144363263	4.63339	11.3128	1.28782
AC189796.3_FG004	AC189796.3_FG004	10:31197358-31200697	1e-05	1e-05	0
AC189879.3_FG003	AC189879.3_FG003	9:87408374-87414276	34.278	61.1131	0.834199
AC189883.3_FG002	AC189883.3_FG002	10:58126835-58127745	1e-05	1e-05	0
AC190035.1_FG005	AC190035.1_FG005	2:178053060-178055296	1e-05	1e-05	0
AC190225.2_FG001	AC190225.2_FG001	8:60821905-60898916	1e-05	1e-05	0
AC190480.1_FG007	AC190480.1_FG007	2:231587067-231588660	1e-05	0.26805	14.7102
AC190485.1_FG004	AC190485.1_FG004	4:95568498-95569122	1e-05	1e-05	0
AC190491.1_FG002	AC190491.1_FG002	3:11979018-11980243	1e-05	1e-05	0
AC190496.1_FG002	AC190496.1_FG002	1:269004258-269005066	1e-05	1e-05	0
AC190498.1_FG007	AC190498.1_FG007	1:262572552-262573175	1e-05	1e-05	0
AC190507.1_FG007	AC190507.1_FG007	2:88395414-88396218	1e-05	1e-05	0
AC190526.3_FG004	AC190526.3_FG004	5:156237128-156240525	1e-05	0.70785	16.1112
AC190544.2_FG004	AC190544.2_FG004	2:220581221-220581761	1e-05	11.8514	20.1766
AC190549.3_FG004	AC190549.3_FG004	3:7180811-7181234	1e-05	0.53193	15.699
AC190560.2_FG002	AC190560.2_FG002	3:190031474-190032910	1e-05	1e-05	0
AC190565.2_FG003	AC190565.2_FG003	9:62858725-62861057	1e-05	1e-05	0
AC190570.3_FG003	AC190570.3_FG003	1:230828205-230829885	1e-05	1e-05	0
AC190572.4_FG001	AC190572.4_FG001	3:119694068-119695605	1e-05	1e-05	0
AC190576.2_FG002	AC190576.2_FG002	5:92319145-92319595	1e-05	1e-05	0
AC190587.3_FG005	AC190587.3_FG005	9:114054272-114056982	0.31126	0.10054	-1.6303
AC190589.2_FG002	AC190589.2_FG002	3:138574486-138575173	1e-05	1e-05	0
AC190590.3_FG001	AC190590.3_FG001	10:53201932-53202797	1e-05	1e-05	0
AC190609.3_FG001	AC190609.3_FG001	4:194461405-194464593	1e-05	1e-05	0
AC190609.3_FG002	AC190609.3_FG002	4:194518162-194520236	614.958	309.83	-0.989011
AC190609.3_FG003	AC190609.3_FG003	4:194520497-194521926	13.3175	12.4119	-0.101599
AC190609.3_FG004	AC190609.3_FG004	4:194583415-194589029	9.72241	8.01574	-0.278478
AC190609.3_FG005	AC190609.3_FG005	4:194494860-194495268	1e-05	1e-05	0
AC190613.3_FG001	AC190613.3_FG001	2:76845012-76847919	0.2299	0.65341	1.50698
AC190614.3_FG004	AC190614.3_FG004	5:16715193-16715685	1e-05	1e-05	0
GRMZM2G103546	GRMZM2G103546	10:10623558-10627575	0.09302	10.821	6.86211
AC190623.3_FG002	AC190623.3_FG002	3:192102985-192106240	0.10582	1e-05	-13.3693
AC190628.4_FG007	AC190628.4_FG007	4:181815145-181823634	35.7878	20.8168	-0.781719
AC190630.2_FG001	AC190630.2_FG001	10:18013394-18015778	1e-05	1e-05	0
AC190632.2_FG004	AC190632.2_FG004	4:151532806-151536233	1e-05	1e-05	0
AC190634.1_FG005	AC190634.1_FG005	2:165069558-165070677	1e-05	1e-05	0
AC190636.3_FG005	AC190636.3_FG005	5:813023-815364	2.31836	1.48876	-0.638993
AC190638.3_FG001	AC190638.3_FG001	4:164827087-164827426	1e-05	1e-05	0
AC190643.4_FG011	AC190643.4_FG011	5:212258577-212259140	1e-05	1e-05	0
AC190652.3_FG001	AC190652.3_FG001	3:50086785-50091238	1e-05	1e-05	0
AC190665.3_FG006	AC190665.3_FG006	3:52821258-52821828	1e-05	1e-05	0
AC190671.4_FG003	AC190671.4_FG003	2:219295681-219296044	1e-05	1e-05	0
AC190677.3_FG003	AC190677.3_FG003	2:104670244-104670916	1e-05	1e-05	0
AC190685.3_FG005	AC190685.3_FG005	2:10355343-10356222	1e-05	1e-05	0
AC190688.3_FG006	AC190688.3_FG006	8:169682505-169688260	1e-05	1e-05	0
AC190693.1_FG009	AC190693.1_FG009	2:207744814-207745255	1e-05	1e-05	0
AC190695.3_FG003	AC190695.3_FG003	1:77032868-77035712	1e-05	1e-05	0
AC190701.3_FG001	AC190701.3_FG001	3:44555304-44561185	1e-05	1e-05	0
AC190716.3_FG001	AC190716.3_FG001	5:8844620-8847253	1e-05	1e-05	0
AC190734.2_FG003	AC190734.2_FG003	5:11858800-11859880	1e-05	1e-05	0
AC190740.2_FG004	AC190740.2_FG004	1:66787299-66792809	1e-05	0.20216	14.3032
AC190743.3_FG012	AC190743.3_FG012	9:119454908-119455341	38.2002	15.7651	-1.27685
AC190744.2_FG010	AC190744.2_FG010	2:58566488-58566827	1e-05	1e-05	0
AC190749.3_FG006	AC190749.3_FG006	4:162114430-162115490	1e-05	1e-05	0
AC190750.2_FG014	AC190750.2_FG014	2:3002399-3006559	7.63126	13.6717	0.841201
AC190751.4_FG008	AC190751.4_FG008	4:178838001-178838313	1e-05	1e-05	0
AC190756.4_FG007	AC190756.4_FG007	9:16112249-16113383	1e-05	1e-05	0
AC190757.3_FG001	AC190757.3_FG001	9:153367739-153370790	1e-05	1e-05	0
AC190763.3_FG002	AC190763.3_FG002	1:145500899-145501385	1e-05	1e-05	0
AC190771.2_FG003	AC190771.2_FG003	2:188512947-188513409	1e-05	1e-05	0
AC190772.4_FG011	AC190772.4_FG011	4:28378947-28379568	2.13212	1e-05	-17.7019
AC190788.2_FG004	AC190788.2_FG004	2:200349628-200350132	2.05246	1.36807	-0.585212
AC190788.2_FG005	AC190788.2_FG005	2:200347224-200348734	1e-05	4.17628	18.6719
AC190789.3_FG005	AC190789.3_FG005	10:147743958-147744465	1e-05	1e-05	0
AC190792.2_FG006	AC190792.2_FG006	2:1311863-1312530	1.9089	2.50199	0.390334
AC190799.2_FG010	AC190799.2_FG010	1:9062502-9063231	1e-05	1e-05	0
AC190807.2_FG001	AC190807.2_FG001	2:163731396-163732226	1e-05	1e-05	0
AC190809.2_FG002	AC190809.2_FG002	2:107706678-107707165	1e-05	1e-05	0
AC190811.1_FG003	AC190811.1_FG003	2:146055936-146056740	1e-05	1e-05	0
AC190812.3_FG006	AC190812.3_FG006	8:164200659-164201374	1e-05	1e-05	0
AC190816.3_FG007	AC190816.3_FG007	4:36519028-36521398	0.29262	0.2747	-0.0911459
AC190832.2_FG003	AC190832.2_FG003	4:166373426-166375075	1e-05	1e-05	0
AC190832.2_FG006	AC190832.2_FG006	4:166281123-166281648	1e-05	1e-05	0
AC190834.3_FG005	AC190834.3_FG005	5:35789-37638	1e-05	1e-05	0
AC190841.2_FG007	AC190841.2_FG007	2:230083974-230084298	1e-05	1e-05	0
AC190851.3_FG003	AC190851.3_FG003	7:22564216-22565023	1e-05	1e-05	0
AC190858.3_FG004	AC190858.3_FG004	2:59293355-59295337	1e-05	1e-05	0
AC190858.3_FG005	AC190858.3_FG005	2:59345105-59346353	1e-05	1e-05	0
AC190883.2_FG005	AC190883.2_FG005	3:200267429-200270496	1e-05	1e-05	0
GRMZM2G427672	GRMZM2G427672	7:39645360-39656435	0.08684	9.90923	6.83426
AC190909.3_FG004	AC190909.3_FG004	5:64363734-64367310	42.0059	88.4489	1.07425
AC190913.3_FG002	AC190913.3_FG002	9:19361514-19362560	1e-05	1e-05	0
AC190915.3_FG007	AC190915.3_FG007	1:273957174-273957793	7.69619	6.16091	-0.321001
AC190922.3_FG007	AC190922.3_FG007	5:61542729-61543221	0.59487	0.57085	-0.0594679
AC190925.2_FG002	AC190925.2_FG002	5:115325114-115331506	0.81031	1e-05	-16.3062
AC190932.3_FG008	AC190932.3_FG008	5:175458938-175460019	1e-05	1e-05	0
AC190933.3_FG004	AC190933.3_FG004	3:16622723-16624527	1.66862	3.29694	0.982472
AC190934.3_FG003	AC190934.3_FG003	1:29494077-29494620	1e-05	1e-05	0
AC190978.3_FG007	AC190978.3_FG007	4:152441765-152442272	1e-05	1e-05	0
AC190985.3_FG006	AC190985.3_FG006	7:134352426-134354017	1e-05	0.24431	14.5764
AC190990.2_FG005	AC190990.2_FG005	5:177062973-177064201	1e-05	1e-05	0
AC190999.2_FG004	AC190999.2_FG004	2:184584416-184594798	7.23861	17.1005	1.24025
GRMZM2G011436	GRMZM2G011436	3:24221442-24234044	0.0636	6.49283	6.67362
AC191012.2_FG001	AC191012.2_FG001	3:12751821-12752391	2.58074	0.84752	-1.60646
AC191040.2_FG002	AC191040.2_FG002	1:11785695-11787050	1e-05	1e-05	0
AC191042.4_FG001	AC191042.4_FG001	1:82652957-82683365	1e-05	1e-05	0
AC191048.2_FG006	AC191048.2_FG006	5:4152737-4153418	11.7342	3.22433	-1.86365
AC191049.3_FG007	AC191049.3_FG007	1:165036795-165037191	0.67263	1e-05	-16.0375
AC191050.3_FG003	AC191050.3_FG003	2:58280631-58283018	1e-05	1e-05	0
AC191064.3_FG007	AC191064.3_FG007	9:123861502-123862717	1e-05	1e-05	0
AC191067.3_FG005	AC191067.3_FG005	8:80180685-80181411	1e-05	1e-05	0
AC191069.3_FG004	AC191069.3_FG004	8:37663919-37667641	29.872	21.3038	-0.487683
AC191069.3_FG007	AC191069.3_FG007	8:37760174-37760644	1e-05	1e-05	0
AC191070.3_FG006	AC191070.3_FG006	4:42471253-42473682	1e-05	1e-05	0
AC191071.3_FG001	AC191071.3_FG001	9:150488296-150491567	1e-05	1e-05	0
AC191073.2_FG001	AC191073.2_FG001	2:62584522-62585198	1e-05	1e-05	0
AC191073.2_FG003	AC191073.2_FG003	2:62494210-62496392	1e-05	1e-05	0
AC191097.3_FG007	AC191097.3_FG007	4:195504058-195509361	1.69945	1e-05	-17.3747
AC191098.3_FG002	AC191098.3_FG002	7:51535239-51535670	1e-05	1e-05	0
AC191107.4_FG001	AC191107.4_FG001	2:169254363-169256769	1e-05	1e-05	0
AC191107.4_FG002	AC191107.4_FG002	2:169333397-169334185	1e-05	1e-05	0
GRMZM2G154523	GRMZM2G154523	4:5460336-5462342	9.65528	929.241	6.58859
AC191115.3_FG002	AC191115.3_FG002	2:83958317-83968047	1e-05	1e-05	0
AC191147.3_FG002	AC191147.3_FG002	5:151217540-151217981	1e-05	1e-05	0
AC191246.3_FG004	AC191246.3_FG004	5:172992140-172992650	1e-05	1e-05	0
AC191246.3_FG006	AC191246.3_FG006	5:172973455-172980736	2.77987	3.48251	0.32511
AC191251.3_FG005	AC191251.3_FG005	5:4975863-4996645	2.48672	5.48066	1.14011
AC191253.3_FG004	AC191253.3_FG004	9:116842523-116843734	1e-05	1e-05	0
AC191254.3_FG001	AC191254.3_FG001	5:176237626-176239162	1e-05	1e-05	0
AC191264.3_FG002	AC191264.3_FG002	7:150190043-150192614	1e-05	1e-05	0
AC191264.3_FG003	AC191264.3_FG003	7:150193437-150195599	1e-05	1e-05	0
AC191279.2_FG001	AC191279.2_FG001	10:7317399-7318281	1e-05	1e-05	0
AC191279.2_FG003	AC191279.2_FG003	10:7328021-7329110	1e-05	1e-05	0
AC191283.3_FG004	AC191283.3_FG004	2:115393594-115399222	6.91809	5.90132	-0.229336
AC191297.3_FG004	AC191297.3_FG004	3:27438252-27438594	1e-05	1e-05	0
AC191305.3_FG002	AC191305.3_FG002	4:217887577-217888477	1e-05	1e-05	0
AC191317.3_FG009	AC191317.3_FG009	1:64989862-64990393	0.49856	1e-05	-15.6055
AC191328.3_FG002	AC191328.3_FG002	4:123716437-123716659	1e-05	1e-05	0
AC191330.3_FG001	AC191330.3_FG001	1:7106940-7110013	1e-05	1e-05	0
AC191338.3_FG002	AC191338.3_FG002	2:72010854-72012815	1e-05	1e-05	0
AC191360.3_FG004	AC191360.3_FG004	4:238950155-238950641	0.54626	1e-05	-15.7373
AC191360.3_FG015	AC191360.3_FG015	4:238836450-238838011	1e-05	1e-05	0
AC191361.4_FG006	AC191361.4_FG006	5:213949329-213949863	1e-05	1e-05	0
AC191362.3_FG002	AC191362.3_FG002	1:133188542-133189462	1e-05	3.67269	18.4865
AC191380.3_FG001	AC191380.3_FG001	1:169204281-169204968	1e-05	1e-05	0
AC191401.3_FG009	AC191401.3_FG009	6:156893983-156894884	1e-05	1e-05	0
AC191401.3_FG013	AC191401.3_FG013	6:156801863-156802271	1e-05	1e-05	0
AC191410.4_FG004	AC191410.4_FG004	5:204832978-204833720	1e-05	1e-05	0
AC191412.3_FG005	AC191412.3_FG005	4:199048455-199088565	1e-05	1e-05	0
AC191418.3_FG003	AC191418.3_FG003	4:199271064-199271457	1e-05	1e-05	0
AC191421.3_FG001	AC191421.3_FG001	9:117412976-117413435	4.24551	1e-05	-18.6956
AC191523.3_FG001	AC191523.3_FG001	4:30027478-30028656	1e-05	1e-05	0
AC191526.3_FG001	AC191526.3_FG001	5:217808471-217811717	1e-05	1e-05	0
AC191526.3_FG004	AC191526.3_FG004	5:217884800-217885139	1e-05	1.11544	16.7673
AC191534.3_FG003	AC191534.3_FG003	7:27685031-27687705	1e-05	1e-05	0
AC191539.4_FG001	AC191539.4_FG001	3:201248394-201248937	0.51756	0.97676	0.916283
AC191541.4_FG005	AC191541.4_FG005	3:205611714-205614907	1e-05	1e-05	0
AC191548.3_FG005	AC191548.3_FG005	4:29140088-29140577	0.50505	0.48133	-0.0693939
AC191551.3_FG003	AC191551.3_FG003	3:47075946-47079282	2.69267	1e-05	-18.0387
AC191562.3_FG008	AC191562.3_FG008	3:134807705-134808146	1e-05	1e-05	0
AC191564.3_FG003	AC191564.3_FG003	4:42943589-42944240	1e-05	1e-05	0
AC191568.3_FG010	AC191568.3_FG010	3:26086985-26088559	1e-05	1e-05	0
AC191575.2_FG001	AC191575.2_FG001	1:295351658-295380113	1e-05	1e-05	0
AC191577.3_FG004	AC191577.3_FG004	5:137163652-137165548	1e-05	1e-05	0
AC191578.3_FG003	AC191578.3_FG003	3:155668210-155668945	1e-05	1e-05	0
AC191589.3_FG003	AC191589.3_FG003	1:72606680-72607465	1e-05	1e-05	0
AC191598.3_FG007	AC191598.3_FG007	9:150501768-150503117	1e-05	1e-05	0
AC191601.1_FG003	AC191601.1_FG003	2:231094449-231096233	0.23967	1.7763	2.88978
AC191622.3_FG003	AC191622.3_FG003	6:167778523-167780496	1e-05	1e-05	0
AC191622.3_FG005	AC191622.3_FG005	6:167798206-167798665	1e-05	1e-05	0
AC191650.3_FG003	AC191650.3_FG003	3:153408551-153409259	1e-05	1e-05	0
AC191654.3_FG004	AC191654.3_FG004	2:16367029-16367536	1e-05	1e-05	0
AC191676.3_FG011	AC191676.3_FG011	5:15563427-15569803	0.5516	0.2699	-1.03118
AC191686.3_FG002	AC191686.3_FG002	3:56333767-56334247	1.11949	0.53261	-1.07168
AC191691.3_FG011	AC191691.3_FG011	4:14237550-14238105	1e-05	1e-05	0
AC191692.3_FG001	AC191692.3_FG001	4:61973131-61973875	1e-05	1e-05	0
AC191704.3_FG007	AC191704.3_FG007	7:2740108-2740937	1e-05	1e-05	0
AC191708.3_FG001	AC191708.3_FG001	10:78708554-78709655	1e-05	1e-05	0
AC191708.3_FG002	AC191708.3_FG002	10:78755644-78756736	1e-05	1e-05	0
AC191731.3_FG001	AC191731.3_FG001	7:57435369-57436371	1e-05	1e-05	0
AC191735.3_FG009	AC191735.3_FG009	7:149929010-149929828	1e-05	1e-05	0
AC191748.3_FG001	AC191748.3_FG001	3:216809236-216812148	1e-05	1e-05	0
AC191771.3_FG008	AC191771.3_FG008	5:60628740-60630484	28.6954	57.3988	1.0002
AC191778.3_FG001	AC191778.3_FG001	4:17897174-17897693	1e-05	1e-05	0
AC191782.3_FG001	AC191782.3_FG001	3:67992821-67993699	1e-05	1e-05	0
AC191790.3_FG005	AC191790.3_FG005	3:89634304-89636341	1e-05	1e-05	0
AC191804.4_FG002	AC191804.4_FG002	5:153179881-153180915	0.17348	1e-05	-14.0825
AC191927.2_FG002	AC191927.2_FG002	6:114450236-114450671	1e-05	1e-05	0
AC191961.3_FG009	AC191961.3_FG009	2:14880367-14884044	1e-05	1e-05	0
AC192175.3_FG001	AC192175.3_FG001	9:153149245-153149662	1e-05	1e-05	0
AC192177.3_FG008	AC192177.3_FG008	4:38828375-38828693	1e-05	1e-05	0
AC192204.3_FG005	AC192204.3_FG005	1:204114530-204116230	1e-05	1e-05	0
AC192240.3_FG005	AC192240.3_FG005	5:67242721-67243308	1e-05	1e-05	0
AC192244.3_FG007	AC192244.3_FG007	5:76249825-76253070	7.01875	5.33998	-0.39438
AC192330.1_FG004	AC192330.1_FG004	10:140022557-140024393	1e-05	1e-05	0
AC192356.3_FG003	AC192356.3_FG003	7:161979518-161984214	1e-05	1e-05	0
AC192362.3_FG002	AC192362.3_FG002	1:230184093-230184737	3.40706	4.13738	0.28019
AC192362.3_FG003	AC192362.3_FG003	1:230180971-230183764	3.63567	8.76857	1.27012
AC192367.2_FG002	AC192367.2_FG002	4:58518574-58521812	6.80256	21.0105	1.62696
AC192368.3_FG009	AC192368.3_FG009	4:65912988-65913486	1e-05	1e-05	0
AC192372.3_FG003	AC192372.3_FG003	5:124117903-124118251	2.14132	2.0351	-0.0734007
AC192381.3_FG004	AC192381.3_FG004	1:285408819-285409221	1e-05	1e-05	0
AC192405.3_FG001	AC192405.3_FG001	4:207200919-207201857	1e-05	1e-05	0
AC192451.3_FG001	AC192451.3_FG001	5:137892669-137896628	15.8233	14.8258	-0.0939405
AC192608.3_FG004	AC192608.3_FG004	1:202565596-202565989	1e-05	0.71548	16.1266
AC193318.3_FG006	AC193318.3_FG006	3:184320028-184320821	1e-05	1e-05	0
AC193319.3_FG004	AC193319.3_FG004	4:85167504-85167993	1e-05	1e-05	0
AC193324.3_FG002	AC193324.3_FG002	10:137961402-137970118	0.86413	0.4026	-1.10191
AC193335.3_FG001	AC193335.3_FG001	1:174078431-174078818	1e-05	1e-05	0
AC193353.3_FG002	AC193353.3_FG002	3:143626451-143633454	1e-05	0.17781	14.1181
AC193379.3_FG001	AC193379.3_FG001	3:186117859-186125832	1.41024	0.33125	-2.08997
AC193402.3_FG004	AC193402.3_FG004	10:120463512-120465060	2.03666	1.34154	-0.602315
AC193423.3_FG003	AC193423.3_FG003	2:81707361-81708162	1e-05	1e-05	0
AC193430.3_FG008	AC193430.3_FG008	8:142627969-142628734	1e-05	1e-05	0
AC193440.3_FG009	AC193440.3_FG009	2:47488905-47491448	1e-05	1e-05	0
AC193464.3_FG001	AC193464.3_FG001	3:45918679-45919659	1e-05	1e-05	0
AC193466.3_FG001	AC193466.3_FG001	2:176426425-176426917	1e-05	1e-05	0
AC193479.2_FG002	AC193479.2_FG002	8:68569849-68571163	0.80787	1e-05	-16.3018
AC193499.3_FG004	AC193499.3_FG004	2:175196635-175197340	1e-05	1e-05	0
AC193499.3_FG007	AC193499.3_FG007	2:175209220-175211008	1e-05	1e-05	0
AC193500.3_FG003	AC193500.3_FG003	1:1777858-1780778	0.23288	0.46349	0.992976
AC193502.3_FG004	AC193502.3_FG004	7:100711665-100714941	1e-05	1e-05	0
AC193503.3_FG004	AC193503.3_FG004	7:9136953-9137496	1e-05	1e-05	0
AC193576.3_FG003	AC193576.3_FG003	10:96482979-96483506	1e-05	1e-05	0
AC193591.3_FG001	AC193591.3_FG001	4:227329605-227330112	0.60177	1e-05	-15.8769
AC193592.3_FG001	AC193592.3_FG001	9:40376349-40380250	1e-05	1e-05	0
AC193598.3_FG002	AC193598.3_FG002	6:5506217-5510111	1.58694	0.04831	-5.03784
AC193606.2_FG001	AC193606.2_FG001	5:79212357-79213101	1e-05	1e-05	0
AC193606.2_FG005	AC193606.2_FG005	5:79233627-79234620	1e-05	1e-05	0
AC193625.3_FG008	AC193625.3_FG008	4:12114483-12114930	1e-05	1e-05	0
AC193625.3_FG010	AC193625.3_FG010	4:12121731-12124886	1e-05	1e-05	0
AC193630.3_FG003	AC193630.3_FG003	9:19940857-19942697	1e-05	1e-05	0
AC193630.3_FG004	AC193630.3_FG004	9:19937243-19938146	1e-05	0.32754	14.9994
AC193632.2_FG002	AC193632.2_FG002	4:39826988-39829330	0.82796	0.8154	-0.0220408
AC193645.3_FG006	AC193645.3_FG006	10:82399997-82401602	1e-05	1e-05	0
AC193646.3_FG002	AC193646.3_FG002	9:129985890-129986852	1e-05	1e-05	0
AC193658.3_FG001	AC193658.3_FG001	9:25190395-25190842	1e-05	1e-05	0
AC193668.3_FG009	AC193668.3_FG009	9:21969193-21973214	1e-05	1e-05	0
AC193744.3_FG009	AC193744.3_FG009	4:241549375-241550227	1e-05	1e-05	0
AC193745.3_FG002	AC193745.3_FG002	1:283262937-283264167	1e-05	1e-05	0
AC193745.3_FG003	AC193745.3_FG003	1:283267200-283268391	1e-05	1e-05	0
AC193754.3_FG005	AC193754.3_FG005	2:36663170-36663836	1e-05	1e-05	0
AC193754.3_FG008	AC193754.3_FG008	2:36509304-36511344	3.04113	7.50865	1.30395
AC193756.3_FG001	AC193756.3_FG001	1:135636034-135636463	1e-05	1e-05	0
AC193767.3_FG003	AC193767.3_FG003	10:148761046-148762234	1e-05	1e-05	0
AC193786.3_FG005	AC193786.3_FG005	8:157462748-157463805	1e-05	0.29248	14.8361
AC193787.3_FG008	AC193787.3_FG008	2:31122099-31122549	1e-05	0.57418	15.8092
AC194005.3_FG004	AC194005.3_FG004	6:61573379-61573991	1.29677	0.83418	-0.636499
AC194008.3_FG007	AC194008.3_FG007	1:255693528-255695739	1e-05	1e-05	0
AC194016.3_FG001	AC194016.3_FG001	2:113707960-113708254	1e-05	1e-05	0
AC194022.3_FG013	AC194022.3_FG013	3:2782925-2783195	9.87119	7.79595	-0.340499
AC194022.3_FG014	AC194022.3_FG014	3:2784414-2788014	1e-05	0.19881	14.2791
AC194031.3_FG002	AC194031.3_FG002	9:39961162-39961888	1e-05	1e-05	0
AC194032.3_FG010	AC194032.3_FG010	9:151962827-151965794	1e-05	1e-05	0
AC194039.4_FG009	AC194039.4_FG009	3:217011846-217012362	1e-05	1e-05	0
AC194045.3_FG001	AC194045.3_FG001	9:54415230-54417350	1e-05	1e-05	0
AC194047.3_FG006	AC194047.3_FG006	8:91534992-91536504	1e-05	1e-05	0
AC194056.3_FG008	AC194056.3_FG008	3:213630023-213630296	1e-05	1e-05	0
AC194072.3_FG005	AC194072.3_FG005	1:282611389-282613185	1e-05	1e-05	0
AC194097.3_FG008	AC194097.3_FG008	8:173313493-173314134	1e-05	1e-05	0
AC194097.3_FG009	AC194097.3_FG009	8:173304353-173305010	1e-05	1e-05	0
AC194101.3_FG001	AC194101.3_FG001	3:99491543-99492377	1e-05	1e-05	0
AC194103.3_FG006	AC194103.3_FG006	10:18735053-18735839	0.32469	1e-05	-14.9868
AC194104.3_FG007	AC194104.3_FG007	10:5392132-5393161	1e-05	1e-05	0
AC194104.3_FG010	AC194104.3_FG010	10:5379671-5379896	1e-05	1e-05	0
AC194112.3_FG001	AC194112.3_FG001	8:65613366-65614416	6.54835	5.14274	-0.348594
AC194133.3_FG004	AC194133.3_FG004	4:208897528-208899388	1e-05	1e-05	0
AC194136.3_FG001	AC194136.3_FG001	10:85464869-85465292	1e-05	1e-05	0
AC194157.3_FG001	AC194157.3_FG001	2:81442789-81442993	1e-05	1e-05	0
AC194158.3_FG005	AC194158.3_FG005	5:17912795-17913389	42.679	19.7587	-1.11104
AC194163.3_FG001	AC194163.3_FG001	2:138128774-138129758	1e-05	1e-05	0
AC194163.3_FG002	AC194163.3_FG002	2:138072492-138072885	1e-05	1e-05	0
AC194163.3_FG003	AC194163.3_FG003	2:138079565-138080351	1e-05	1e-05	0
AC194172.3_FG008	AC194172.3_FG008	1:190104934-190108397	1e-05	1e-05	0
AC194174.3_FG003	AC194174.3_FG003	7:102167862-102168387	1e-05	1e-05	0
AC194176.3_FG002	AC194176.3_FG002	1:183553492-183554083	0.40141	0.41174	0.0366323
AC194180.3_FG004	AC194180.3_FG004	4:189417194-189417716	1e-05	1e-05	0
AC194203.3_FG003	AC194203.3_FG003	2:213151790-213152213	7.22649	1e-05	-19.4629
AC194206.3_FG005	AC194206.3_FG005	8:58652003-58654013	1e-05	1e-05	0
AC194214.3_FG002	AC194214.3_FG002	6:139300374-139303741	1e-05	1e-05	0
AC194219.3_FG002	AC194219.3_FG002	5:39164679-39165802	1e-05	1e-05	0
AC194259.3_FG001	AC194259.3_FG001	4:241819170-241822183	1e-05	1e-05	0
AC194264.3_FG006	AC194264.3_FG006	1:205546204-205550030	6.06425	7.57253	0.320446
AC194272.3_FG003	AC194272.3_FG003	1:195589977-195594661	1e-05	1e-05	0
AC194273.3_FG006	AC194273.3_FG006	10:78970792-78971887	1e-05	1e-05	0
AC194273.3_FG007	AC194273.3_FG007	10:78917352-78918481	1e-05	1e-05	0
GRMZM2G456217	GRMZM2G456217	1:205466752-205468603	0.31389	30.1462	6.58559
AC194321.3_FG009	AC194321.3_FG009	5:174492061-174492562	0.76101	1e-05	-16.2156
AC194325.3_FG006	AC194325.3_FG006	2:33715515-33716473	1e-05	1e-05	0
AC194335.3_FG001	AC194335.3_FG001	4:37631220-37632311	1e-05	1e-05	0
AC194338.3_FG008	AC194338.3_FG008	5:16638425-16639358	1e-05	1e-05	0
AC194341.4_FG001	AC194341.4_FG001	8:140931128-140932863	1e-05	1e-05	0
AC194341.4_FG002	AC194341.4_FG002	8:140927426-140929545	181.547	67.3289	-1.43105
AC194341.4_FG003	AC194341.4_FG003	8:140924161-140926362	1e-05	1e-05	0
AC194341.4_FG004	AC194341.4_FG004	8:140911383-140913126	3.08597	7.04325	1.19052
AC194350.3_FG001	AC194350.3_FG001	6:118364042-118367227	1e-05	1e-05	0
AC194355.3_FG002	AC194355.3_FG002	8:55711555-55712497	1e-05	1e-05	0
AC194356.3_FG002	AC194356.3_FG002	4:138547275-138547824	1e-05	0.56556	15.7874
AC194357.3_FG003	AC194357.3_FG003	4:197908195-197908633	1e-05	1e-05	0
AC194362.3_FG003	AC194362.3_FG003	3:232080383-232081786	1e-05	1e-05	0
AC194380.3_FG008	AC194380.3_FG008	1:185442495-185445921	1e-05	1e-05	0
AC194402.2_FG003	AC194402.2_FG003	5:14585398-14587922	1e-05	1e-05	0
GRMZM2G079727	GRMZM2G079727	3:201371184-201375806	1.01399	94.9229	6.54864
AC194405.3_FG009	AC194405.3_FG009	8:171121227-171122371	1e-05	1e-05	0
AC194405.3_FG021	AC194405.3_FG021	8:171144206-171148531	1e-05	0.15043	13.8768
AC194410.3_FG002	AC194410.3_FG002	10:31954809-31955631	1e-05	1e-05	0
AC194425.3_FG005	AC194425.3_FG005	3:191337215-191338021	4.36122	3.01434	-0.53289
AC194428.3_FG006	AC194428.3_FG006	1:5010339-5014205	1e-05	1e-05	0
AC194428.3_FG007	AC194428.3_FG007	1:5015764-5017122	1e-05	1e-05	0
AC194438.3_FG005	AC194438.3_FG005	8:67420481-67420964	1e-05	1e-05	0
AC194439.3_FG002	AC194439.3_FG002	8:84942528-84945500	1e-05	1e-05	0
AC194452.3_FG001	AC194452.3_FG001	1:179600414-179600879	1e-05	1e-05	0
AC194457.3_FG001	AC194457.3_FG001	7:39580163-39581666	1e-05	1e-05	0
AC194467.3_FG006	AC194467.3_FG006	10:39191729-39195480	1e-05	1e-05	0
AC194472.3_FG001	AC194472.3_FG001	2:216726880-216728163	1e-05	1e-05	0
AC194478.3_FG005	AC194478.3_FG005	6:72418626-72421164	1e-05	1e-05	0
AC194480.3_FG001	AC194480.3_FG001	1:172316317-172316563	1e-05	1e-05	0
AC194480.3_FG003	AC194480.3_FG003	1:172238460-172238706	1e-05	1e-05	0
AC194481.3_FG002	AC194481.3_FG002	10:88964645-88965792	1e-05	1e-05	0
AC194485.3_FG002	AC194485.3_FG002	10:108760220-108760839	0.52895	1e-05	-15.6909
AC194591.2_FG004	AC194591.2_FG004	5:97225868-97226664	1e-05	1e-05	0
AC194591.2_FG005	AC194591.2_FG005	5:97303299-97303779	1e-05	0.57904	15.8214
AC194592.2_FG001	AC194592.2_FG001	6:122564765-122566078	1e-05	1e-05	0
AC194597.2_FG001	AC194597.2_FG001	6:54811345-54811882	1e-05	1e-05	0
GRMZM2G083810	GRMZM2G083810	3:8887554-8888747	0.98168	91.4196	6.5411
AC194613.2_FG002	AC194613.2_FG002	5:122298474-122298951	0.5141	0.49764	-0.0469406
AC194633.3_FG014	AC194633.3_FG014	8:8339030-8340542	1e-05	1e-05	0
AC194666.2_FG010	AC194666.2_FG010	4:9731221-9737764	1e-05	0.33114	15.0152
AC194670.2_FG001	AC194670.2_FG001	4:206659750-206662301	1e-05	1e-05	0
AC194705.3_FG004	AC194705.3_FG004	2:44365339-44366851	1e-05	1e-05	0
AC194712.3_FG002	AC194712.3_FG002	4:151322914-151323673	1e-05	1e-05	0
AC194719.3_FG002	AC194719.3_FG002	9:9975229-9975769	1e-05	1e-05	0
AC194734.3_FG004	AC194734.3_FG004	3:23531330-23531741	1e-05	1e-05	0
AC194824.2_FG003	AC194824.2_FG003	6:120712612-120715006	1e-05	1e-05	0
AC194824.2_FG005	AC194824.2_FG005	6:120691964-120693246	1e-05	1e-05	0
AC194828.3_FG004	AC194828.3_FG004	6:150935118-150935916	1e-05	1.03921	16.6651
AC194828.3_FG012	AC194828.3_FG012	6:151062086-151062677	1e-05	1e-05	0
AC194839.3_FG001	AC194839.3_FG001	3:164384864-164385685	1e-05	1e-05	0
AC194852.3_FG007	AC194852.3_FG007	6:103800721-103802269	0.14426	1e-05	-13.8163
AC194853.1_FG002	AC194853.1_FG002	6:77645496-77645936	1e-05	1e-05	0
AC194856.3_FG002	AC194856.3_FG002	1:116717061-116717268	1e-05	1e-05	0
AC194856.3_FG007	AC194856.3_FG007	1:116723824-116724031	1e-05	1e-05	0
AC194863.3_FG004	AC194863.3_FG004	1:8569051-8572241	1e-05	1e-05	0
AC194863.3_FG006	AC194863.3_FG006	1:8547167-8548644	1e-05	1e-05	0
AC194863.3_FG007	AC194863.3_FG007	1:8544539-8546471	1e-05	0.09749	13.251
AC194878.3_FG001	AC194878.3_FG001	9:25691480-25692017	5.27222	6.19674	0.233099
GRMZM2G122537	GRMZM2G122537	6:30106416-30108536	0.12787	11.7304	6.51949
AC194895.3_FG004	AC194895.3_FG004	3:6970006-6970235	1e-05	1e-05	0
AC194897.4_FG003	AC194897.4_FG003	4:129648163-129649238	1e-05	1e-05	0
AC194897.4_FG005	AC194897.4_FG005	4:129686257-129687402	1e-05	1e-05	0
AC194898.3_FG003	AC194898.3_FG003	8:43058504-43061085	1e-05	1e-05	0
AC194905.2_FG001	AC194905.2_FG001	1:148239636-148240755	1e-05	1e-05	0
AC194905.2_FG003	AC194905.2_FG003	1:148324926-148326847	1e-05	1e-05	0
AC194912.3_FG003	AC194912.3_FG003	5:195161824-195162409	1e-05	1e-05	0
AC194914.3_FG002	AC194914.3_FG002	1:99547305-99547944	40.6735	27.215	-0.579687
AC194937.3_FG004	AC194937.3_FG004	5:118968176-118969340	1e-05	0.26544	14.6961
AC194940.3_FG001	AC194940.3_FG001	9:119309280-119309541	1e-05	1e-05	0
AC194942.3_FG001	AC194942.3_FG001	8:104733751-104738708	1e-05	1e-05	0
AC194965.4_FG001	AC194965.4_FG001	6:127561039-127564728	4.47245	4.71838	0.0772263
AC194965.4_FG004	AC194965.4_FG004	6:127629031-127630234	4.52288	1e-05	-18.7869
GRMZM2G159397	GRMZM2G159397	1:194046501-194054589	0.16109	13.7724	6.41777
AC194970.5_FG002	AC194970.5_FG002	2:207890125-207891291	38.4891	61.5632	0.677618
AC194970.5_FG004	AC194970.5_FG004	2:208015584-208027031	9.40665	12.6656	0.429164
AC194970.5_FG005	AC194970.5_FG005	2:207914735-207919278	59.1088	37.5972	-0.652748
AC194970.5_FG009	AC194970.5_FG009	2:207929472-207932536	24.9694	62.5872	1.32571
AC194972.2_FG001	AC194972.2_FG001	3:212911820-212912714	1e-05	1e-05	0
AC194974.3_FG001	AC194974.3_FG001	5:207615070-207615712	1e-05	1e-05	0
AC194974.3_FG005	AC194974.3_FG005	5:207712200-207715302	3.51959	2.04826	-0.781009
AC194977.2_FG004	AC194977.2_FG004	7:160055378-160061649	1e-05	1e-05	0
AC194980.3_FG002	AC194980.3_FG002	4:177635393-177635795	1e-05	1e-05	0
AC194980.3_FG005	AC194980.3_FG005	4:177656859-177657159	1e-05	1.48097	17.1762
AC195058.3_FG003	AC195058.3_FG003	10:79551233-79551644	1e-05	1e-05	0
AC195135.3_FG002	AC195135.3_FG002	1:288876422-288876695	1e-05	1e-05	0
AC195138.3_FG004	AC195138.3_FG004	7:163631783-163632255	1e-05	1e-05	0
AC195147.3_FG001	AC195147.3_FG001	7:168147614-168148658	1e-05	1e-05	0
AC195147.3_FG008	AC195147.3_FG008	7:168121925-168122396	2.74024	1e-05	-18.0639
AC195148.3_FG001	AC195148.3_FG001	9:81275071-81275633	1e-05	1e-05	0
AC195154.3_FG004	AC195154.3_FG004	3:203572897-203579777	6.64181	6.31763	-0.072193
AC195168.2_FG004	AC195168.2_FG004	3:71653295-71653634	1e-05	1e-05	0
AC195172.3_FG001	AC195172.3_FG001	8:4468541-4473977	3.49168	11.1192	1.67106
AC195174.2_FG007	AC195174.2_FG007	8:20683421-20683652	1e-05	1e-05	0
AC195207.2_FG002	AC195207.2_FG002	1:161554816-161557134	1e-05	1e-05	0
AC195214.3_FG007	AC195214.3_FG007	2:217234410-217234884	1e-05	1e-05	0
AC195220.3_FG003	AC195220.3_FG003	6:101179762-101180570	1e-05	1e-05	0
AC195220.3_FG004	AC195220.3_FG004	6:101215062-101218425	1e-05	1e-05	0
AC195220.3_FG007	AC195220.3_FG007	6:101263357-101267049	1e-05	1e-05	0
AC195230.2_FG003	AC195230.2_FG003	8:25952887-25953739	1e-05	1e-05	0
AC195235.3_FG003	AC195235.3_FG003	2:13466585-13474920	1e-05	1e-05	0
AC195240.4_FG002	AC195240.4_FG002	10:621841-622767	1e-05	1e-05	0
AC195244.3_FG008	AC195244.3_FG008	3:189451244-189452015	1e-05	1e-05	0
AC195253.3_FG002	AC195253.3_FG002	2:76616906-76617284	1e-05	1e-05	0
AC195260.2_FG007	AC195260.2_FG007	1:13030395-13033201	1e-05	1e-05	0
AC195307.3_FG001	AC195307.3_FG001	1:239216615-239217602	1e-05	1e-05	0
AC195320.3_FG003	AC195320.3_FG003	2:34393535-34432082	1e-05	1e-05	0
AC195331.3_FG008	AC195331.3_FG008	3:218853867-218854053	1e-05	74.615	22.831
AC195340.3_FG001	TUBA3	5:5434730-5437116	838.35	897.433	0.0982516
AC195340.3_FG002	AC195340.3_FG002	5:5425209-5428042	137.769	74.8997	-0.879219
GRMZM2G044472	GRMZM2G044472	2:167644821-167647438	0.19869	16.6566	6.38943
AC195340.3_FG005	AC195340.3_FG005	5:5385990-5388061	1e-05	1e-05	0
AC195342.3_FG002	AC195342.3_FG002	2:58675778-58676141	1e-05	1e-05	0
AC195343.3_FG002	AC195343.3_FG002	7:77615353-77625260	1e-05	1e-05	0
AC195347.4_FG004	AC195347.4_FG004	5:180919435-180929133	14.8194	14.3575	-0.0456824
AC195348.3_FG004	AC195348.3_FG004	3:183145732-183146065	1e-05	1e-05	0
AC195351.3_FG001	AC195351.3_FG001	6:73810292-73811198	1e-05	1e-05	0
AC195351.3_FG003	AC195351.3_FG003	6:73669353-73670133	0.29511	0.84999	1.5262
AC195367.3_FG001	AC195367.3_FG001	4:111351072-111351582	1e-05	1e-05	0
AC195370.3_FG004	AC195370.3_FG004	7:65768084-65768981	1e-05	1e-05	0
AC195378.3_FG001	AC195378.3_FG001	1:60525959-60526517	1e-05	1e-05	0
AC195389.3_FG001	AC195389.3_FG001	6:10068752-10069820	1e-05	1e-05	0
AC195402.3_FG001	AC195402.3_FG001	1:130823899-130824373	1e-05	1e-05	0
AC195458.3_FG001	AC195458.3_FG001	5:205532811-205533072	1e-05	1e-05	0
AC195484.3_FG003	AC195484.3_FG003	7:93417124-93419760	1e-05	1e-05	0
AC195485.3_FG002	AC195485.3_FG002	3:108851823-108889903	1e-05	1e-05	0
AC195536.3_FG006	AC195536.3_FG006	8:149955859-149956141	1e-05	1e-05	0
AC195545.3_FG003	AC195545.3_FG003	2:85417016-85417541	1e-05	1e-05	0
AC195580.2_FG010	AC195580.2_FG010	9:8685561-8685894	1e-05	1e-05	0
AC195587.4_FG003	AC195587.4_FG003	6:78632436-78634973	1e-05	0.496	15.5981
AC195587.4_FG004	AC195587.4_FG004	6:78774140-78783661	0.40881	1.54161	1.91495
AC195596.3_FG002	AC195596.3_FG002	2:98730489-98731933	1e-05	1e-05	0
AC195596.3_FG005	AC195596.3_FG005	2:98702922-98704359	1e-05	1e-05	0
AC195608.3_FG005	AC195608.3_FG005	1:243456746-243457412	0.78027	2.70199	1.79198
AC195608.3_FG006	AC195608.3_FG006	1:243441744-243442158	1e-05	1e-05	0
AC195685.3_FG001	AC195685.3_FG001	5:138458044-138462037	1e-05	1e-05	0
AC195785.3_FG004	AC195785.3_FG004	1:180842547-180845691	2.6563	4.08638	0.621405
AC195794.3_FG002	AC195794.3_FG002	1:207936194-207936893	1e-05	1e-05	0
AC195796.3_FG001	AC195796.3_FG001	4:162590726-162592247	0.73693	1e-05	-16.1692
AC195798.3_FG001	AC195798.3_FG001	8:83297146-83297482	1e-05	1e-05	0
AC195806.3_FG001	AC195806.3_FG001	6:48878622-48879617	1e-05	1e-05	0
AC195807.3_FG004	AC195807.3_FG004	8:157905406-157905751	14.1651	21.6557	0.612406
AC195825.3_FG001	AC195825.3_FG001	2:179734345-179737269	1e-05	1e-05	0
AC195826.2_FG006	AC195826.2_FG006	7:121578499-121579339	1e-05	1e-05	0
AC195860.3_FG002	AC195860.3_FG002	6:164110599-164112432	1e-05	1e-05	0
AC195860.3_FG005	AC195860.3_FG005	6:164072116-164073768	9.97626	8.90283	-0.164235
AC195860.3_FG006	AC195860.3_FG006	6:164068998-164070828	16.5218	26.3176	0.671657
AC195864.3_FG017	AC195864.3_FG017	7:167537064-167544289	0.60727	0.81208	0.41928
AC195864.3_FG020	AC195864.3_FG020	7:167525770-167526112	1e-05	1e-05	0
AC195874.2_FG002	AP-17	2:220221528-220227569	76.1597	37.2708	-1.03098
AC195914.2_FG002	AC195914.2_FG002	5:141991495-141992173	1e-05	1e-05	0
AC195914.2_FG003	AC195914.2_FG003	5:142039701-142041027	1e-05	0.10872	13.4083
AC195920.3_FG006	AC195920.3_FG006	6:3905129-3906025	1e-05	1e-05	0
AC195946.3_FG003	AC195946.3_FG003	8:65916952-65917216	1e-05	1e-05	0
AC195954.3_FG001	AC195954.3_FG001	5:46592507-46592939	1e-05	1.1444	16.8042
AC195957.3_FG003	AC195957.3_FG003	5:88597023-88598172	1e-05	3.33252	18.3463
AC195959.2_FG004	AC195959.2_FG004	9:709106-712584	1e-05	1e-05	0
AC195980.2_FG004	AC195980.2_FG004	3:143845922-143848679	0.09991	0.09526	-0.0687068
AC195989.3_FG004	AC195989.3_FG004	8:94123301-94123751	1e-05	1e-05	0
AC195995.3_FG006	AC195995.3_FG006	4:147530456-147531300	1e-05	1e-05	0
AC195995.3_FG008	AC195995.3_FG008	4:147597340-147597952	1e-05	1e-05	0
AC195999.3_FG005	AC195999.3_FG005	4:118491483-118493339	0.16741	0.24015	0.520573
AC196002.2_FG002	AC196002.2_FG002	4:8905525-8906089	1e-05	1e-05	0
AC196008.1_FG001	AC196008.1_FG001	5:207952335-207953988	1e-05	1e-05	0
AC196008.1_FG004	AC196008.1_FG004	5:208058582-208059263	1e-05	1e-05	0
AC196009.2_FG008	AC196009.2_FG008	3:166362377-166362581	1e-05	1e-05	0
AC196018.3_FG003	AC196018.3_FG003	1:279009669-279012680	1e-05	1e-05	0
AC196019.3_FG001	AC196019.3_FG001	3:166988384-166991832	1e-05	1e-05	0
AC196025.3_FG001	AC196025.3_FG001	5:71119817-71121414	1e-05	1e-05	0
AC196025.3_FG002	AC196025.3_FG002	5:71124227-71124909	1e-05	1e-05	0
AC196025.3_FG008	AC196025.3_FG008	5:71096498-71096903	1e-05	1e-05	0
AC196025.3_FG009	AC196025.3_FG009	5:71093902-71094981	1e-05	1e-05	0
AC196025.3_FG010	AC196025.3_FG010	5:71090358-71090939	1e-05	1e-05	0
AC196025.3_FG011	AC196025.3_FG011	5:71072930-71083766	1e-05	1e-05	0
AC196025.3_FG012	AC196025.3_FG012	5:71064396-71064810	1e-05	1e-05	0
AC196025.3_FG013	AC196025.3_FG013	5:71062348-71063426	1e-05	1e-05	0
AC196025.3_FG015	AC196025.3_FG015	5:71044693-71047187	1e-05	1e-05	0
AC196035.3_FG002	AC196035.3_FG002	2:150536509-150537198	1e-05	1e-05	0
AC196043.3_FG005	AC196043.3_FG005	4:126976361-126976865	1.71057	1.11262	-0.620516
AC196048.2_FG001	AC196048.2_FG001	1:91022487-91023450	1e-05	1e-05	0
GRMZM2G041369	GRMZM2G041369	2:167438288-167440226	0.24319	18.6359	6.25988
AC196065.3_FG001	AC196065.3_FG001	7:53195089-53195533	1e-05	1e-05	0
AC196066.3_FG003	AC196066.3_FG003	1:248519560-248520954	13.4144	10.3437	-0.37503
AC196082.3_FG001	AC196082.3_FG001	8:99465680-99466499	1e-05	1e-05	0
AC196090.3_FG006	AC196090.3_FG006	9:154286013-154288260	31.4671	91.0006	1.53203
AC196096.3_FG005	AC196096.3_FG005	4:55223463-55225643	1e-05	1e-05	0
AC196105.3_FG002	AC196105.3_FG002	3:151846940-151848071	1e-05	1e-05	0
AC196106.2_FG001	AC196106.2_FG001	2:227844147-227846073	1e-05	1e-05	0
AC196110.4_FG004	AC196110.4_FG004	4:15343573-15344100	1e-05	1e-05	0
AC196123.3_FG001	AC196123.3_FG001	3:159748612-159750848	1e-05	1e-05	0
AC196130.3_FG002	AC196130.3_FG002	3:161302580-161302781	1e-05	1e-05	0
AC196135.3_FG006	AC196135.3_FG006	8:156002165-156003059	1e-05	1e-05	0
AC196143.2_FG003	AC196143.2_FG003	3:88060208-88061153	1e-05	1e-05	0
AC196154.3_FG014	AC196154.3_FG014	4:237450611-237450929	1e-05	1e-05	0
AC196154.3_FG018	AC196154.3_FG018	4:237473313-237476380	1e-05	1e-05	0
AC196156.3_FG003	AC196156.3_FG003	1:261153417-261153699	41.1709	15.8294	-1.37902
AC196158.3_FG002	AC196158.3_FG002	8:31983945-31985238	1e-05	0.1361	13.7324
AC196161.3_FG002	AC196161.3_FG002	1:45744655-45745231	1e-05	1e-05	0
AC196161.3_FG004	AC196161.3_FG004	1:45754272-45754803	1e-05	1e-05	0
AC196170.2_FG003	AC196170.2_FG003	3:140715387-140716314	1e-05	1e-05	0
AC196171.6_FG002	AC196171.6_FG002	9:39242763-39244488	0.19536	0.18693	-0.0636974
AC196202.3_FG007	AC196202.3_FG007	10:71822552-71823194	6.12719	1.66377	-1.88077
AC196206.3_FG007	AC196206.3_FG007	2:2963819-2964758	1e-05	1e-05	0
AC196212.3_FG001	AC196212.3_FG001	2:99631866-99632077	1e-05	1e-05	0
AC196213.3_FG001	AC196213.3_FG001	5:124444062-124444479	1e-05	1e-05	0
AC196259.2_FG010	AC196259.2_FG010	8:144390210-144390684	1e-05	1e-05	0
AC196262.4_FG006	AC196262.4_FG006	4:10045185-10047103	1e-05	1e-05	0
AC196278.2_FG003	AC196278.2_FG003	4:208661137-208663313	15.7754	37.4303	1.24653
AC196278.2_FG004	AC196278.2_FG004	4:208592930-208597877	9.78724	22.5389	1.20344
AC196278.2_FG005	AC196278.2_FG005	4:208586271-208587762	1e-05	0.29967	14.8711
AC196290.3_FG007	AC196290.3_FG007	10:88602408-88622738	0.34754	0.4386	0.335736
AC196394.3_FG002	AC196394.3_FG002	1:16626129-16627350	1e-05	1e-05	0
AC196395.3_FG001	AC196395.3_FG001	2:174933309-174934686	1e-05	1e-05	0
AC196412.3_FG001	AC196412.3_FG001	4:35306162-35307725	1e-05	1e-05	0
AC196417.3_FG008	AC196417.3_FG008	3:155387358-155387710	1e-05	1e-05	0
AC196420.4_FG002	AC196420.4_FG002	2:71871022-71875334	1e-05	1e-05	0
AC196426.3_FG007	AC196426.3_FG007	8:138548950-138555034	47.5261	24.2082	-0.973224
AC196431.2_FG001	AC196431.2_FG001	4:44160763-44169941	1e-05	1e-05	0
AC196432.3_FG007	AC196432.3_FG007	5:24232080-24232926	1e-05	1e-05	0
AC196436.3_FG002	AC196436.3_FG002	7:75772184-75772637	1e-05	1e-05	0
AC196437.3_FG001	AC196437.3_FG001	9:37421688-37429411	1e-05	1e-05	0
AC196439.3_FG002	AC196439.3_FG002	10:107167051-107170515	1e-05	1e-05	0
AC196465.3_FG002	AC196465.3_FG002	8:149423146-149426931	2.59228	3.76764	0.53944
AC196465.3_FG006	AC196465.3_FG006	8:149438421-149444943	4.642	12.2414	1.39895
AC196470.3_FG007	AC196470.3_FG007	8:13443944-13444806	0.78913	1.60231	1.02181
GRMZM2G022934	GRMZM2G022934	3:189879346-189889150	0.86374	65.4264	6.24313
AC196475.3_FG005	AC196475.3_FG005	4:32272269-32275424	40.1792	63.6105	0.662816
AC196488.3_FG007	AC196488.3_FG007	6:133860067-133889082	1e-05	1e-05	0
AC196489.3_FG002	AC196489.3_FG002	2:64574883-64575384	312.316	241.474	-0.371139
AC196502.3_FG003	AC196502.3_FG003	6:84131655-84134051	1e-05	1e-05	0
AC196575.3_FG007	AC196575.3_FG007	5:190484130-190485998	1e-05	1e-05	0
AC196637.2_FG002	AC196637.2_FG002	3:170582264-170583827	0.61745	0.41651	-0.567969
AC196642.4_FG003	AC196642.4_FG003	6:150603911-150605007	1e-05	1e-05	0
AC196708.3_FG006	AC196708.3_FG006	4:238231510-238231909	1.47588	0.71938	-1.03675
AC196709.3_FG001	AC196709.3_FG001	5:53308325-53308667	1e-05	1e-05	0
AC196710.3_FG013	AC196710.3_FG013	2:233560676-233561087	1e-05	1e-05	0
AC196714.3_FG004	AC196714.3_FG004	10:50616673-50621840	1e-05	1e-05	0
AC196719.3_FG002	AC196719.3_FG002	2:104129880-104130951	1e-05	3.77082	18.5245
AC196726.2_FG001	AC196726.2_FG001	7:139562716-139562971	5.6038	1e-05	-19.096
AC196728.3_FG003	AC196728.3_FG003	5:136813340-136813775	1e-05	1e-05	0
AC196779.3_FG003	AC196779.3_FG003	6:69727588-69728816	6.6867	2.75957	-1.27685
AC196780.4_FG003	AC196780.4_FG003	3:182186663-182186930	1e-05	1e-05	0
AC196789.3_FG001	AC196789.3_FG001	1:31053070-31054580	1e-05	1e-05	0
AC196795.4_FG009	AC196795.4_FG009	6:13998410-14000627	1e-05	1e-05	0
AC196954.2_FG012	AC196954.2_FG012	2:8064239-8065036	1e-05	1e-05	0
AC196956.3_FG003	AC196956.3_FG003	7:78366132-78396394	1e-05	1e-05	0
AC196957.3_FG005	AC196957.3_FG005	1:181660327-181662408	1e-05	1e-05	0
AC196961.2_FG003	H4C14	7:148119935-148120247	140.968	133.876	-0.0744703
AC196961.2_FG004	AC196961.2_FG004	7:148168588-148170708	1e-05	1e-05	0
AC196972.3_FG009	AC196972.3_FG009	4:228672904-228673366	1e-05	1e-05	0
AC196974.3_FG008	AC196974.3_FG008	4:6169967-6170718	1e-05	1e-05	0
AC196978.5_FG002	AC196978.5_FG002	10:4587514-4589210	1e-05	1.48057	17.1758
AC196978.5_FG007	AC196978.5_FG007	10:4519228-4520683	1e-05	1e-05	0
AC196984.3_FG001	AC196984.3_FG001	3:130799577-130800547	1e-05	1e-05	0
AC197013.3_FG003	AC197013.3_FG003	7:159072029-159072692	59.1386	26.8079	-1.14144
AC197021.3_FG004	AC197021.3_FG004	8:126150896-126151531	1e-05	1e-05	0
AC197029.3_FG001	AC197029.3_FG001	7:105679602-105679817	1e-05	1e-05	0
AC197029.3_FG003	AC197029.3_FG003	7:105535241-105536694	8.53059	8.49078	-0.00674843
AC197038.3_FG001	AC197038.3_FG001	7:74832395-74832928	1e-05	1e-05	0
AC197041.3_FG001	AC197041.3_FG001	6:7325741-7326524	1e-05	1e-05	0
AC197047.3_FG001	AC197047.3_FG001	4:76001724-76002388	1e-05	1e-05	0
AC197054.3_FG002	AC197054.3_FG002	1:268608515-268609031	1e-05	1e-05	0
AC197055.3_FG003	AC197055.3_FG003	3:202118588-202121634	1e-05	1e-05	0
AC197056.3_FG002	AC197056.3_FG002	2:76061690-76062149	1e-05	1e-05	0
AC197056.3_FG005	AC197056.3_FG005	2:76048941-76053308	6.77709	9.94511	0.553321
AC197082.3_FG004	AC197082.3_FG004	1:260737984-260739475	1e-05	1e-05	0
AC197082.3_FG005	AC197082.3_FG005	1:260724701-260725585	1e-05	1e-05	0
AC197109.3_FG004	AC197109.3_FG004	5:45205695-45208616	1e-05	1e-05	0
AC197118.3_FG005	AC197118.3_FG005	5:78853854-78860664	10.7118	14.3054	0.417359
AC197122.3_FG003	AC197122.3_FG003	5:15720618-15735921	8.21541	11.4974	0.484904
AC197124.3_FG002	AC197124.3_FG002	6:112093850-112094946	1e-05	1e-05	0
AC197124.3_FG004	AC197124.3_FG004	6:112102223-112103310	1e-05	1e-05	0
AC197140.2_FG001	AC197140.2_FG001	6:95299900-95300329	1e-05	1e-05	0
AC197143.3_FG007	AC197143.3_FG007	6:168562472-168572975	0.27537	1e-05	-14.7491
AC197143.3_FG010	AC197143.3_FG010	6:168546068-168546479	1e-05	1e-05	0
AC197145.4_FG001	AC197145.4_FG001	4:64518761-64518983	1e-05	1e-05	0
AC197146.3_FG001	AC197146.3_FG001	10:2482961-2484788	12.3935	25.0213	1.01357
GRMZM2G000743	GRMZM2G000743	1:271693701-271695058	0.79489	57.8729	6.18598
AC197150.3_FG003	AC197150.3_FG003	3:87791575-87799674	0.07297	1e-05	-12.833
AC197164.4_FG002	AC197164.4_FG002	5:59157457-59159967	1e-05	1e-05	0
AC197230.3_FG001	AC197230.3_FG001	3:19098663-19100827	1e-05	1e-05	0
AC197242.3_FG001	AC197242.3_FG001	2:197381864-197382221	1.12057	1.11283	-0.00999956
AC197246.3_FG001	AC197246.3_FG001	1:192134797-192137078	47.2934	64.4425	0.446374
AC197246.3_FG003	RPL32	1:192021033-192023663	102.515	117.18	0.192891
AC197265.3_FG005	AC197265.3_FG005	5:83182422-83182899	0.58635	1e-05	-15.8395
AC197267.3_FG001	AC197267.3_FG001	9:51816232-51816517	1e-05	1e-05	0
AC197274.4_FG010	AC197274.4_FG010	4:180294644-180295845	2.08853	4.91158	1.2337
AC197340.3_FG003	AC197340.3_FG003	2:42594226-42594601	1e-05	1e-05	0
AC197340.3_FG004	AC197340.3_FG004	2:42623348-42624838	1e-05	1e-05	0
AC197347.3_FG003	AC197347.3_FG003	5:54993690-54994522	1e-05	1e-05	0
AC197355.3_FG001	AC197355.3_FG001	5:105006707-105006914	4.64025	1e-05	-18.8238
AC197373.4_FG005	AC197373.4_FG005	3:41195538-41195751	1e-05	1e-05	0
AC197376.3_FG001	AC197376.3_FG001	6:115898529-115899413	1e-05	1e-05	0
AC197377.3_FG001	AC197377.3_FG001	4:43146522-43147300	0.38413	1e-05	-15.2293
AC197377.3_FG004	AC197377.3_FG004	4:43204878-43209284	1e-05	1e-05	0
AC197387.3_FG004	AC197387.3_FG004	1:63922831-63923296	4.74148	3.03243	-0.644863
AC197427.3_FG003	AC197427.3_FG003	4:206340831-206344559	1e-05	1e-05	0
AC197432.4_FG001	AC197432.4_FG001	1:185588243-185589170	1e-05	2.52884	17.9481
AC197477.3_FG002	AC197477.3_FG002	7:157976808-157978276	1e-05	1e-05	0
AC197526.3_FG003	AC197526.3_FG003	3:61350198-61352046	1e-05	1e-05	0
AC197541.3_FG009	AC197541.3_FG009	3:169077671-169078678	1e-05	1e-05	0
AC197544.3_FG002	AC197544.3_FG002	7:176521163-176526019	1e-05	1e-05	0
AC197545.3_FG002	AC197545.3_FG002	1:27402071-27407509	11.2123	16.8485	0.587537
AC197555.3_FG008	AC197555.3_FG008	3:227582226-227583150	35.6391	19.0753	-0.901755
AC197575.3_FG008	AC197575.3_FG008	2:33124626-33127511	1e-05	1e-05	0
AC197577.2_FG002	AC197577.2_FG002	10:120763396-120764002	1e-05	1e-05	0
AC197578.4_FG001	AC197578.4_FG001	3:192838059-192843266	3.6287	9.16727	1.33704
AC197583.2_FG003	AC197583.2_FG003	10:69086965-69087652	1e-05	1e-05	0
AC197595.3_FG001	AC197595.3_FG001	3:124153963-124154332	1e-05	1e-05	0
AC197672.3_FG002	AC197672.3_FG002	10:98149607-98168566	29.3546	25.6695	-0.193531
AC197697.3_FG001	AC197697.3_FG001	2:76991132-76991834	1e-05	1e-05	0
AC197699.3_FG002	AC197699.3_FG002	9:17009539-17013430	0.23764	0.29578	0.315765
AC197699.3_FG003	AC197699.3_FG003	9:17003555-17007789	4.76749	3.50108	-0.44543
AC197699.3_FG005	AC197699.3_FG005	9:17095229-17095556	1e-05	1e-05	0
AC197699.3_FG006	AC197699.3_FG006	9:17078543-17090272	1e-05	1e-05	0
AC197699.3_FG008	AC197699.3_FG008	9:17063112-17064470	1e-05	1e-05	0
AC197699.3_FG009	AC197699.3_FG009	9:17055897-17056227	1e-05	1e-05	0
AC197699.3_FG010	AC197699.3_FG010	9:17052680-17053004	1e-05	1e-05	0
GRMZM2G152591	GRMZM2G152591	4:190184537-190185628	0.36619	25.8826	6.14324
GRMZM2G005954	GRMZM2G005954	2:184649166-184651569	1.42042	94.93	6.06247
AC197705.4_FG004	AC197705.4_FG004	8:117632367-117632889	1e-05	1e-05	0
AC197705.4_FG006	AC197705.4_FG006	8:117713896-117715549	16.9107	17.7542	0.0702239
AC197705.4_FG007	AC197705.4_FG007	8:117718700-117722383	20.1234	19.5421	-0.0422886
AC197705.4_FG008	AC197705.4_FG008	8:117722989-117724339	0.24011	1e-05	-14.5514
AC197705.4_FG011	AC197705.4_FG011	8:117605512-117618076	9.14152	5.32784	-0.778883
AC197714.3_FG004	AC197714.3_FG004	4:58559735-58560792	2.6994	2.42719	-0.153352
AC197717.3_FG002	AC197717.3_FG002	9:147074132-147076525	16.6873	22.2514	0.415145
AC197718.3_FG002	AC197718.3_FG002	3:160350168-160350774	1e-05	1e-05	0
AC197738.3_FG007	AC197738.3_FG007	1:291557247-291557676	1e-05	1e-05	0
AC197757.3_FG002	AC197757.3_FG002	4:25368083-25368341	1e-05	1e-05	0
AC197757.3_FG003	AC197757.3_FG003	4:25370450-25370927	1e-05	1e-05	0
AC155434.2_FG003	AC155434.2_FG003	7:173926856-173929260	1e-05	5.0888	18.957
AC197764.4_FG003	AC197764.4_FG003	5:36853649-36854491	2.28353	2.26956	-0.00885311
AC197770.3_FG002	AC197770.3_FG002	10:96023415-96024030	1e-05	1e-05	0
AC197771.3_FG001	AC197771.3_FG001	10:78614538-78615470	1e-05	2.04105	17.639
AC197783.3_FG005	AC197783.3_FG005	4:200090785-200093283	1e-05	1e-05	0
AC197835.3_FG001	AC197835.3_FG001	1:266885978-266886473	1e-05	1e-05	0
AC197837.3_FG003	AC197837.3_FG003	9:92432135-92432909	1e-05	1e-05	0
AC197901.3_FG003	AC197901.3_FG003	9:119011958-119012300	1e-05	1e-05	0
AC197903.4_FG001	AC197903.4_FG001	3:7935061-7935884	1e-05	1e-05	0
AC197909.3_FG002	AC197909.3_FG002	6:66161438-66162931	1e-05	1e-05	0
AC198019.2_FG004	AC198019.2_FG004	9:72385688-72386060	1e-05	1e-05	0
AC198025.3_FG001	AC198025.3_FG001	7:44588309-44588876	1e-05	1e-05	0
AC198081.2_FG001	AC198081.2_FG001	7:110072751-110073252	1e-05	1e-05	0
AC198081.2_FG005	AC198081.2_FG005	7:110132982-110133348	1e-05	1e-05	0
AC198122.3_FG002	AC198122.3_FG002	9:70874546-70878319	1e-05	1e-05	0
AC198169.4_FG004	AC198169.4_FG004	5:188439377-188441192	26.0116	13.2766	-0.970269
AC198174.4_FG001	AC198174.4_FG001	5:199046614-199048542	1e-05	1e-05	0
AC198179.4_FG001	AC198179.4_FG001	6:35314660-35316717	1e-05	1e-05	0
AC198179.4_FG002	AC198179.4_FG002	6:35349218-35350212	1e-05	1e-05	0
AC198206.5_FG001	AC198206.5_FG001	5:128491445-128499949	7.68051	2.05589	-1.90144
AC198208.3_FG002	AC198208.3_FG002	10:21685481-21685979	1e-05	1e-05	0
AC198223.3_FG001	AC198223.3_FG001	2:135480682-135480997	1e-05	1e-05	0
AC198229.4_FG002	AC198229.4_FG002	2:81219891-81220868	1e-05	1e-05	0
AC198230.4_FG003	AC198230.4_FG003	8:49872504-49872997	1e-05	1e-05	0
AC198291.3_FG001	AC198291.3_FG001	6:35990577-36001517	1e-05	1e-05	0
AC198324.3_FG003	AC198324.3_FG003	4:134479891-134481610	1e-05	0.15351	13.906
AC198352.4_FG005	AC198352.4_FG005	6:12857930-12858413	3.57915	5.45733	0.608578
AC198353.5_FG001	AC198353.5_FG001	2:189442325-189444889	1e-05	1e-05	0
AC198353.5_FG004	AC198353.5_FG004	2:189421294-189435459	12.3811	13.23	0.0956735
AC198357.3_FG002	AC198357.3_FG002	7:85368611-85369623	1e-05	1e-05	0
AC198361.3_FG004	AC198361.3_FG004	1:233392158-233393644	26.5431	26.3891	-0.00839472
GRMZM2G179810	GRMZM2G179810	4:138009607-138013154	0.83872	55.3941	6.0454
AC198371.3_FG003	AC198371.3_FG003	10:5917604-5918673	1e-05	1e-05	0
AC198371.3_FG011	AC198371.3_FG011	10:5885143-5885503	1e-05	1e-05	0
AC198379.3_FG006	AC198379.3_FG006	7:103950634-103953501	1e-05	1e-05	0
AC198380.3_FG001	AC198380.3_FG001	7:101903596-101905054	1e-05	1e-05	0
AC198382.3_FG001	AC198382.3_FG001	10:20648082-20649015	0.69939	1.02332	0.549097
AC198386.3_FG001	AC198386.3_FG001	3:83272571-83273030	1e-05	0.56291	15.7806
AC198393.3_FG001	AC198393.3_FG001	7:71698890-71699514	1e-05	1e-05	0
AC198398.3_FG003	AC198398.3_FG003	10:7588857-7590240	1e-05	1e-05	0
AC198403.3_FG001	AC198403.3_FG001	4:10908007-10908646	9.45283	1e-05	-19.8504
AC198414.2_FG001	AC198414.2_FG001	9:64905612-64905975	1e-05	1e-05	0
GRMZM2G346920	GRMZM2G346920	1:200897498-200899336	1.19612	76.7659	6.00403
GRMZM2G431018	GRMZM2G431018	7:155062806-155065545	0.18463	11.7005	5.9858
AC198479.3_FG007	AC198479.3_FG007	7:118118380-118119711	1e-05	1e-05	0
AC198481.3_FG004	AC198481.3_FG004	7:170140854-170144944	35.4271	70.7171	0.997206
AC198490.3_FG003	AC198490.3_FG003	8:105803146-105804555	1e-05	1e-05	0
AC198494.3_FG002	AC198494.3_FG002	8:89573375-89574466	1e-05	1e-05	0
AC198506.3_FG001	AC198506.3_FG001	10:124447002-124448139	1e-05	1e-05	0
AC198509.3_FG004	AC198509.3_FG004	10:114832384-114832976	1e-05	1e-05	0
AC198509.3_FG005	AC198509.3_FG005	10:114852322-114853784	1e-05	1e-05	0
AC198510.5_FG002	AC198510.5_FG002	8:66191983-66192445	1e-05	1e-05	0
AC198515.3_FG011	AC198515.3_FG011	10:139692905-139695582	1e-05	1e-05	0
AC198518.3_FG002	AC198518.3_FG002	3:107421034-107421613	1e-05	0.80987	16.3054
AC198518.3_FG003	AC198518.3_FG003	3:107365575-107376902	20.7505	29.4641	0.505812
AC198518.3_FG005	AC198518.3_FG005	3:107386149-107387495	1e-05	1e-05	0
AC198597.4_FG001	AC198597.4_FG001	7:136831818-136832430	1e-05	1e-05	0
AC198605.3_FG005	AC198605.3_FG005	10:99625686-99626844	1e-05	1e-05	0
AC198691.3_FG005	AC198691.3_FG005	3:201937834-201939524	1e-05	1e-05	0
AC198699.3_FG004	AC198699.3_FG004	10:18739067-18744926	0.10669	1e-05	-13.3812
AC198700.2_FG004	AC198700.2_FG004	2:221315241-221316129	0.34599	1e-05	-15.0784
AC198721.3_FG002	AC198721.3_FG002	10:12419043-12421374	1e-05	1e-05	0
AC198723.4_FG002	AC198723.4_FG002	7:103649788-103651151	1e-05	1e-05	0
AC198723.4_FG003	AC198723.4_FG003	7:103633249-103634530	1e-05	1e-05	0
AC198725.4_FG004	AC198725.4_FG004	3:217373973-217375254	5.54208	5.18237	-0.0968155
AC198725.4_FG007	AC198725.4_FG007	3:217312431-217325455	8.15095	11.0167	0.434653
AC198725.4_FG009	AC198725.4_FG009	3:217293880-217296220	1.20281	1.19372	-0.0109443
AC198743.3_FG008	AC198743.3_FG008	4:25651130-25654960	1e-05	1e-05	0
AC198744.3_FG004	AC198744.3_FG004	10:3061687-3063555	1e-05	1e-05	0
AC198752.4_FG004	AC198752.4_FG004	4:113127366-113128235	1e-05	1e-05	0
AC198766.3_FG005	AC198766.3_FG005	5:153520947-153521895	1e-05	1e-05	0
AC198773.3_FG003	AC198773.3_FG003	10:14545992-14548529	1e-05	1e-05	0
AC198781.3_FG002	AC198781.3_FG002	10:5283319-5283544	1e-05	1e-05	0
AC198787.3_FG001	AC198787.3_FG001	10:85777566-85777989	1e-05	1e-05	0
AC198787.3_FG004	AC198787.3_FG004	10:85844014-85844437	1e-05	1e-05	0
AC198787.3_FG009	AC198787.3_FG009	10:85713004-85713729	1e-05	1e-05	0
AC198871.3_FG002	AC198871.3_FG002	1:202446841-202449709	1e-05	1e-05	0
AC198901.4_FG004	AC198901.4_FG004	7:41485030-41486232	0.54289	1e-05	-15.7284
GRMZM2G048274	GRMZM2G048274	4:210933398-210940029	0.19304	11.6037	5.90956
AC198937.4_FG003	AC198937.4_FG003	4:83641842-83644022	4.46335	1e-05	-18.7678
AC198937.4_FG005	AC198937.4_FG005	4:83598015-83599406	1e-05	1e-05	0
AC198940.4_FG008	AC198940.4_FG008	2:219482609-219484102	1e-05	1e-05	0
AC198979.4_FG009	AC198979.4_FG009	1:10988031-10988424	1e-05	1e-05	0
AC198981.4_FG001	AC198981.4_FG001	2:176490589-176492125	1e-05	1e-05	0
AC198982.3_FG006	AC198982.3_FG006	8:145998076-145998798	43.535	17.5481	-1.31086
AC198993.3_FG004	AC198993.3_FG004	4:85305111-85307491	1e-05	1e-05	0
AC198995.3_FG003	AC198995.3_FG003	1:108075985-108076670	1e-05	1e-05	0
AC199001.3_FG005	AC199001.3_FG005	8:134437378-134439227	55.4033	86.4131	0.641278
AC199005.2_FG003	AC199005.2_FG003	5:211171514-211171862	1e-05	1e-05	0
AC199039.3_FG003	AC199039.3_FG003	8:134989566-134990873	1e-05	1.87365	17.5155
AC199043.2_FG002	AC199043.2_FG002	8:68449768-68450026	7.98343	1e-05	-19.6066
AC199054.3_FG003	AC199054.3_FG003	9:121056459-121057220	1e-05	1e-05	0
AC199054.3_FG007	AC199054.3_FG007	9:121142779-121143217	1e-05	1e-05	0
AC199058.2_FG001	AC199058.2_FG001	10:19596852-19598823	6.05214	4.8774	-0.311333
AC199067.2_FG004	AC199067.2_FG004	3:176496420-176497056	16.8476	8.29221	-1.02272
AC199068.2_FG017	AC199068.2_FG017	2:236154598-236156358	6.44217	6.38372	-0.0131494
AC199175.2_FG003	AC199175.2_FG003	1:243166044-243170617	1e-05	1e-05	0
AC199175.2_FG006	AC199175.2_FG006	1:243216780-243217635	1e-05	1e-05	0
AC199182.3_FG003	AC199182.3_FG003	2:98686344-98687728	1e-05	1e-05	0
AC199183.3_FG001	AC199183.3_FG001	10:90915082-90920733	1e-05	1e-05	0
AC199194.3_FG002	AC199194.3_FG002	8:48791266-48791947	1e-05	1e-05	0
AC199198.3_FG002	AC199198.3_FG002	1:67202295-67202649	1e-05	1e-05	0
AC199198.3_FG003	AC199198.3_FG003	1:67192437-67192791	1e-05	1e-05	0
AC199204.3_FG002	AC199204.3_FG002	8:36220293-36221163	1e-05	1e-05	0
AC199217.3_FG004	AC199217.3_FG004	8:119843774-119844137	1e-05	1e-05	0
AC199315.4_FG001	AC199315.4_FG001	8:137759714-137759960	77.3603	125.339	0.69617
AC199315.4_FG002	AC199315.4_FG002	8:137789625-137789793	1e-05	1e-05	0
AC199325.3_FG001	AC199325.3_FG001	10:19108402-19111513	1e-05	1e-05	0
AC199325.3_FG005	AC199325.3_FG005	10:19208046-19210539	1e-05	1e-05	0
AC199335.3_FG002	AC199335.3_FG002	10:58283395-58308678	1e-05	1e-05	0
AC199343.3_FG013	AC199343.3_FG013	2:6202602-6203877	0.23745	1e-05	-14.5353
AC199355.3_FG004	AC199355.3_FG004	10:117236051-117237492	1e-05	1e-05	0
AC199363.4_FG003	AC199363.4_FG003	8:84482363-84486051	7.6159	15.2452	1.00127
AC199370.4_FG006	AC199370.4_FG006	10:136767346-136767999	1e-05	1e-05	0
AC199379.4_FG001	AC199379.4_FG001	8:100653248-100654690	1e-05	1e-05	0
AC199379.4_FG008	AC199379.4_FG008	8:100630733-100631117	1e-05	1e-05	0
AC199382.3_FG005	AC199382.3_FG005	10:136364044-136364771	1e-05	1e-05	0
AC199384.3_FG002	AC199384.3_FG002	7:76594618-76595074	1e-05	1e-05	0
AC199421.3_FG001	AC199421.3_FG001	1:247227591-247228044	1e-05	1e-05	0
AC199439.4_FG005	AC199439.4_FG005	8:145222300-145228515	0.15708	0.14804	-0.085501
AC199479.4_FG004	AC199479.4_FG004	5:164106027-164107871	1e-05	1e-05	0
AC199481.3_FG001	AC199481.3_FG001	4:48491251-48493169	1e-05	1e-05	0
AC199487.4_FG002	AC199487.4_FG002	1:165769610-165769856	1e-05	4.83755	18.8839
AC199487.4_FG003	AC199487.4_FG003	1:165828393-165828639	1e-05	1e-05	0
AC199488.4_FG003	AC199488.4_FG003	1:165642152-165642398	1e-05	1e-05	0
AC199488.4_FG004	AC199488.4_FG004	1:165662777-165663023	1e-05	1e-05	0
AC199492.3_FG001	AC199492.3_FG001	8:148959740-148960028	1e-05	1e-05	0
AC199517.4_FG001	AC199517.4_FG001	3:51011921-51012662	1e-05	1e-05	0
AC199517.4_FG006	AC199517.4_FG006	3:51039653-51040394	1e-05	1e-05	0
AC199524.3_FG002	AC199524.3_FG002	1:171087606-171088260	1e-05	1e-05	0
AC199526.5_FG001	AC199526.5_FG001	3:58944493-58945084	1.03408	1e-05	-16.658
GRMZM2G042789	GRMZM2G042789	8:133911569-133912100	0.56965	34.1603	5.90609
AC199526.5_FG003	CAF2	3:58874516-58886337	7.74871	4.84298	-0.678061
AC197705.4_FG001	AC197705.4_FG001	8:117692827-117694964	1e-05	25.1001	21.2593
AC199541.4_FG002	AC199541.4_FG002	1:78463580-78465136	1e-05	1e-05	0
AC199541.4_FG004	AC199541.4_FG004	1:78335268-78336824	0.79864	1e-05	-16.2853
AC199541.4_FG007	AC199541.4_FG007	1:78371746-78373391	0.76988	0.91125	0.24321
AC199543.4_FG004	AC199543.4_FG004	9:43124760-43126307	1e-05	1e-05	0
AC199554.2_FG003	AC199554.2_FG003	3:177501141-177501315	1e-05	1e-05	0
AC199571.3_FG001	AC199571.3_FG001	10:93242265-93246266	1e-05	1e-05	0
AC199571.3_FG003	AC199571.3_FG003	10:93238152-93239781	1e-05	1e-05	0
AC199571.3_FG004	AC199571.3_FG004	10:93236285-93238055	1e-05	4.59945	18.8111
AC199572.3_FG005	AC199572.3_FG005	4:182302590-182303352	1e-05	1e-05	0
AC199577.4_FG004	AC199577.4_FG004	5:81899642-81900230	1e-05	1e-05	0
AC199624.4_FG007	AC199624.4_FG007	7:2558147-2560700	1e-05	1e-05	0
AC199632.4_FG007	AC199632.4_FG007	8:154243351-154244933	1e-05	1e-05	0
AC199638.4_FG001	AC199638.4_FG001	3:43851574-43853088	1e-05	1e-05	0
AC199701.4_FG001	AC199701.4_FG001	8:45871618-45873200	1e-05	1e-05	0
AC199703.3_FG003	AC199703.3_FG003	10:34506764-34514507	1e-05	1e-05	0
AC199705.3_FG006	AC199705.3_FG006	10:129939517-129940909	1e-05	1e-05	0
AC199705.3_FG008	AC199705.3_FG008	10:129965562-129966639	1e-05	1e-05	0
AC199728.4_FG006	AC199728.4_FG006	5:164760357-164763485	1e-05	1e-05	0
GRMZM2G014729	GRMZM2G014729	7:166895788-166900274	0.12316	7.2254	5.87444
AC199768.4_FG008	AC199768.4_FG008	2:224054778-224055588	1e-05	1e-05	0
AC199771.4_FG001	AC199771.4_FG001	8:133650078-133650414	1e-05	1e-05	0
AC199777.3_FG001	AC199777.3_FG001	5:137302734-137303382	1e-05	1e-05	0
AC199779.3_FG006	AC199779.3_FG006	4:170836006-170836759	1.88948	0.88223	-1.09876
AC199782.5_FG001	AC199782.5_FG001	2:195041621-195045586	50.0235	22.4895	-1.15335
AC199782.5_FG002	AC199782.5_FG002	2:195008291-195011506	54.4427	34.9537	-0.639293
AC199782.5_FG003	AC199782.5_FG003	2:195005256-195006904	1.30345	5.17259	1.98855
AC199790.4_FG013	AC199790.4_FG013	8:141413304-141413826	1e-05	1e-05	0
AC199801.4_FG005	AC199801.4_FG005	2:223326593-223339219	1e-05	1e-05	0
AC199810.3_FG003	AC199810.3_FG003	8:105505551-105506268	1e-05	1e-05	0
AC199820.4_FG006	AC199820.4_FG006	2:210594734-210595406	1e-05	1e-05	0
AC199826.4_FG003	AC199826.4_FG003	1:215579249-215580151	0.44984	0.62549	0.475569
AC199843.4_FG007	AC199843.4_FG007	8:13983574-14005587	1e-05	0.39348	15.264
AC199857.4_FG004	AC199857.4_FG004	10:54449525-54450023	1e-05	1e-05	0
AC199873.4_FG002	AC199873.4_FG002	3:13999315-14000311	1.23213	0.59464	-1.05107
AC199875.3_FG002	AC199875.3_FG002	10:109022703-109023465	1e-05	1e-05	0
AC199893.4_FG002	AC199893.4_FG002	1:229768675-229769374	1e-05	1e-05	0
AC199908.4_FG002	AC199908.4_FG002	1:177175309-177178212	1e-05	1e-05	0
AC199911.5_FG001	AC199911.5_FG001	10:72990513-72991314	1e-05	0.51786	15.6603
AC199918.4_FG003	AC199918.4_FG003	8:137260129-137264170	1e-05	1e-05	0
AC199932.4_FG002	AC199932.4_FG002	1:117900408-117900860	1e-05	1e-05	0
AC199956.4_FG003	AC199956.4_FG003	8:41138528-41139092	1e-05	1e-05	0
AC199961.4_FG001	AC199961.4_FG001	10:146184324-146238075	0.17253	0.07947	-1.11834
AC199961.4_FG004	AC199961.4_FG004	10:146176344-146182197	1e-05	0.07779	12.9254
AC200038.4_FG011	AC200038.4_FG011	1:21602441-21603594	1e-05	1e-05	0
AC200045.3_FG006	AC200045.3_FG006	10:106119253-106121737	1e-05	0.09013	13.1378
AC200047.3_FG004	AC200047.3_FG004	10:87580509-87580878	1e-05	1e-05	0
AC200057.4_FG006	AC200057.4_FG006	7:140729133-140731097	1e-05	0.22234	14.4405
AC200057.4_FG007	AC200057.4_FG007	7:140723277-140728024	5.43345	7.53654	0.472034
AC200065.5_FG009	AC200065.5_FG009	4:173591495-173591951	1e-05	1e-05	0
AC200069.4_FG002	AC200069.4_FG002	10:115957868-115958463	1e-05	1e-05	0
AC200099.4_FG003	AC200099.4_FG003	8:27670128-27670281	1e-05	1e-05	0
AC200099.4_FG006	AC200099.4_FG006	8:27658309-27659407	0.27003	1e-05	-14.7208
AC200106.4_FG003	AC200106.4_FG003	7:99558270-99558813	1e-05	1e-05	0
AC200112.4_FG007	AC200112.4_FG007	2:142680580-142681709	1e-05	1e-05	0
AC200112.4_FG008	AC200112.4_FG008	2:142684350-142727461	1e-05	1e-05	0
AC200117.3_FG004	AC200117.3_FG004	4:241388207-241389149	1e-05	1e-05	0
AC200122.4_FG004	AC200122.4_FG004	6:103519564-103520314	1e-05	1e-05	0
AC200124.3_FG005	AC200124.3_FG005	6:62906675-62907011	1e-05	1e-05	0
AC200138.3_FG003	AC200138.3_FG003	1:149102344-149104393	1e-05	1e-05	0
AC200143.3_FG003	AC200143.3_FG003	7:159212640-159213434	1e-05	1e-05	0
AC200171.2_FG001	AC200171.2_FG001	7:49175302-49175995	1e-05	1e-05	0
AC200178.2_FG002	AC200178.2_FG002	2:94566235-94567332	1e-05	0.99554	16.6032
AC200178.2_FG003	AC200178.2_FG003	2:94558678-94559149	1e-05	1e-05	0
AC200207.2_FG001	AC200207.2_FG001	1:131609458-131610232	1e-05	1e-05	0
AC200209.1_FG001	AC200209.1_FG001	scaffold_507:497941-501117	1e-05	1e-05	0
AC200210.1_FG006	AC200210.1_FG006	3:226013900-226015597	8.69319	7.53162	-0.206925
AC200215.3_FG002	AC200215.3_FG002	5:158082236-158084793	1e-05	1e-05	0
AC200225.5_FG001	AC200225.5_FG001	10:52766705-52767222	1e-05	1e-05	0
AC200228.4_FG001	AC200228.4_FG001	1:107029873-107031733	1e-05	1e-05	0
AC200234.3_FG001	AC200234.3_FG001	4:81687944-81689914	1e-05	1e-05	0
AC200234.3_FG006	AC200234.3_FG006	4:81763559-81767793	1e-05	1e-05	0
AC200240.3_FG002	AC200240.3_FG002	8:130758907-130759644	1e-05	1e-05	0
AC200256.3_FG003	AC200256.3_FG003	1:234999272-235000224	1e-05	1e-05	0
AC200287.4_FG006	AC200287.4_FG006	6:86206158-86214790	1e-05	0.18191	14.1509
AC200298.4_FG001	AC200298.4_FG001	3:55446516-55447553	1e-05	0.38512	15.233
AC200490.3_FG005	AC200490.3_FG005	3:32094577-32097652	1e-05	1e-05	0
AC200495.3_FG001	AC200495.3_FG001	2:219613670-219614373	1e-05	1.3301	17.0212
AC200497.4_FG015	AC200497.4_FG015	6:165014537-165017142	1e-05	1e-05	0
AC200535.4_FG002	AC200535.4_FG002	3:161441079-161441514	1e-05	1e-05	0
AC200540.3_FG002	AC200540.3_FG002	7:137150658-137151815	1e-05	0.20015	14.2888
AC200565.4_FG001	AC200565.4_FG001	8:95389009-95422500	1e-05	1e-05	0
AC200622.3_FG005	AC200622.3_FG005	10:67246180-67247728	1e-05	1e-05	0
AC200627.3_FG005	AC200627.3_FG005	1:274911540-274912272	1e-05	1e-05	0
AC200725.4_FG003	AC200725.4_FG003	3:19718624-19719083	0.80794	1e-05	-16.302
AC200725.4_FG008	AC200725.4_FG008	3:19789018-19789171	1e-05	1e-05	0
AC200739.5_FG001	AC200739.5_FG001	9:85504986-85505430	1e-05	1e-05	0
GRMZM2G427408	GRMZM2G427408	7:167068145-167082366	0.1291	7.53316	5.86667
AC200754.4_FG004	AC200754.4_FG004	1:220359596-220392126	1e-05	1e-05	0
AC200876.4_FG002	AC200876.4_FG002	3:57247090-57247807	1e-05	1e-05	0
AC200876.4_FG003	AC200876.4_FG003	3:57239255-57240269	1e-05	1e-05	0
AC200881.4_FG002	AC200881.4_FG002	1:217598295-217599393	1e-05	1e-05	0
AC200881.4_FG007	AC200881.4_FG007	1:217707412-217708673	1e-05	1e-05	0
AC200884.4_FG002	AC200884.4_FG002	8:127657454-127658780	1e-05	1e-05	0
AC200887.4_FG002	AC200887.4_FG002	5:143554332-143555097	1e-05	1e-05	0
AC200904.3_FG003	AC200904.3_FG003	3:33171201-33175006	1e-05	1e-05	0
AC201740.3_FG003	AC201740.3_FG003	9:119160941-119161337	1e-05	1e-05	0
AC201767.3_FG003	AC201767.3_FG003	3:203217608-203218133	1e-05	0.49444	15.5935
AC201769.3_FG002	AC201769.3_FG002	6:45869909-45873583	13.3201	11.4037	-0.224103
AC201791.3_FG005	AC201791.3_FG005	5:176834174-176836154	1e-05	1e-05	0
AC201797.4_FG006	AC201797.4_FG006	1:273898097-273899790	1e-05	1e-05	0
AC201798.4_FG005	AC201798.4_FG005	1:125800901-125801201	1e-05	1e-05	0
AC201815.4_FG001	AC201815.4_FG001	5:47703810-47705703	1.83098	2.42572	0.405797
AC201828.3_FG002	AC201828.3_FG002	2:152248104-152248641	0.49628	1e-05	-15.5989
AC201832.3_FG006	AC201832.3_FG006	8:119573867-119575960	1e-05	1e-05	0
AC201888.3_FG013	AC201888.3_FG013	10:146497834-146501816	1e-05	1e-05	0
AC201891.3_FG001	AC201891.3_FG001	4:99212903-99213977	1e-05	1e-05	0
AC201898.4_FG004	AC201898.4_FG004	1:246746206-246746574	1e-05	1e-05	0
AC201966.3_FG001	AC201966.3_FG001	1:129737859-129738450	1e-05	1e-05	0
AC201969.4_FG005	AC201969.4_FG005	6:64799713-64801099	1e-05	1e-05	0
AC201977.3_FG005	AC201977.3_FG005	9:19227034-19227787	1e-05	1e-05	0
AC201985.4_FG003	AC201985.4_FG003	6:126834351-126834956	1e-05	1e-05	0
AC201986.3_FG002	AC201986.3_FG002	4:9187172-9187685	1e-05	1e-05	0
AC201995.4_FG001	AC201995.4_FG001	2:203878820-203880619	1e-05	1e-05	0
AC202000.4_FG006	AC202000.4_FG006	10:13590443-13593085	1e-05	1e-05	0
AC202011.3_FG010	AC202011.3_FG010	1:206385255-206385972	4.16317	1.53778	-1.43683
AC202015.3_FG004	AC202015.3_FG004	scaffold_508:1064085-1065342	1e-05	1e-05	0
AC202040.4_FG002	AC202040.4_FG002	5:33949484-33950984	1e-05	1e-05	0
AC202041.4_FG003	AC202041.4_FG003	1:43509810-43513460	1e-05	0.87682	16.42
AC202069.3_FG002	AC202069.3_FG002	9:132474055-132475036	1e-05	1e-05	0
AC202073.4_FG001	AC202073.4_FG001	2:47164103-47167285	8.44337	4.97734	-0.762444
AC202076.3_FG009	AC202076.3_FG009	5:214148977-214149280	1e-05	1e-05	0
AC202091.4_FG003	AC202091.4_FG003	10:25683359-25684282	1e-05	1e-05	0
AC202092.2_FG003	AC202092.2_FG003	10:49511567-49512110	1e-05	1e-05	0
AC202101.3_FG002	AC202101.3_FG002	1:42876845-42877784	1e-05	1e-05	0
AC202107.3_FG001	AC202107.3_FG001	10:6534503-6534953	0.64212	1.199	0.900919
AC202110.3_FG004	AC202110.3_FG004	7:77944153-77946191	0.74986	0.34437	-1.12264
AC202122.2_FG001	AC202122.2_FG001	9:24279539-24279923	1e-05	1e-05	0
AC202129.3_FG001	AC202129.3_FG001	7:17896168-17896528	1e-05	1e-05	0
AC202139.3_FG008	AC202139.3_FG008	3:41367083-41372035	1e-05	1e-05	0
AC202144.5_FG001	AC202144.5_FG001	9:140199020-140201503	1e-05	1e-05	0
AC202172.3_FG004	AC202172.3_FG004	1:84748736-84748964	1e-05	1e-05	0
AC202178.3_FG002	AC202178.3_FG002	10:68016671-68017429	1e-05	1e-05	0
AC202179.3_FG004	AC202179.3_FG004	6:83801431-83803486	1e-05	1e-05	0
AC202179.3_FG005	AC202179.3_FG005	6:83797316-83799645	1e-05	1e-05	0
AC202181.3_FG010	AC202181.3_FG010	8:150500176-150501037	2.0828	6.21862	1.57807
GRMZM2G070442	GRMZM2G070442	1:25375222-25378379	1.29678	72.9427	5.81376
AC202187.4_FG003	AC202187.4_FG003	4:87786424-87788219	1e-05	1e-05	0
AC202384.4_FG009	AC202384.4_FG009	2:212094754-212095767	1e-05	1e-05	0
AC202391.4_FG002	AC202391.4_FG002	7:15469368-15471236	1e-05	0.18615	14.1842
AC202396.4_FG010	AC202396.4_FG010	5:23786384-23786997	1e-05	1e-05	0
AC202417.5_FG002	AC202417.5_FG002	7:126255791-126256088	1e-05	1e-05	0
AC202432.3_FG006	AC202432.3_FG006	8:166749691-166752509	1e-05	1e-05	0
AC202435.3_FG001	AC202435.3_FG001	2:72836253-72837650	7.8977	25.6839	1.70136
AC202435.3_FG003	AC202435.3_FG003	2:72759916-72764677	1e-05	1e-05	0
AC202439.3_FG001	AC202439.3_FG001	6:113900484-113901051	1.56208	0.51141	-1.61092
AC202439.3_FG006	AC202439.3_FG006	6:113848060-113853627	1e-05	0.55854	15.7694
AC202526.4_FG006	AC202526.4_FG006	4:21587136-21588130	1e-05	1e-05	0
AC202532.4_FG006	AC202532.4_FG006	7:175487508-175491104	1e-05	1e-05	0
AC202534.2_FG007	AC202534.2_FG007	2:222250322-222250853	1e-05	1e-05	0
AC202549.3_FG008	AC202549.3_FG008	8:29951879-29952416	0.89676	0.85365	-0.0710722
AC202561.3_FG007	AC202561.3_FG007	5:18658822-18659686	1e-05	1e-05	0
AC202567.4_FG004	AC202567.4_FG004	5:155078442-155083576	1e-05	1e-05	0
AC202705.2_FG001	AC202705.2_FG001	2:6716738-6717614	1e-05	1e-05	0
AC202707.3_FG002	AC202707.3_FG002	4:49965054-49968952	1e-05	1.23317	16.912
AC202855.3_FG004	AC202855.3_FG004	4:195800344-195805942	1.70508	1e-05	-17.3795
GRMZM2G007969	GRMZM2G007969	1:199936744-199937443	1.1595	64.9275	5.80726
AC202867.3_FG008	AC202867.3_FG008	3:132357458-132357998	1e-05	1e-05	0
AC202867.3_FG010	AC202867.3_FG010	3:132338848-132339499	1e-05	1e-05	0
AC202877.3_FG002	AC202877.3_FG002	8:57432961-57434416	1e-05	1e-05	0
AC202900.3_FG001	AC202900.3_FG001	4:42660285-42661058	1e-05	1e-05	0
AC202911.3_FG002	AC202911.3_FG002	7:127766303-127766984	1e-05	1e-05	0
AC202915.3_FG002	AC202915.3_FG002	8:128284199-128285361	76.0253	26.8564	-1.50121
AC202921.3_FG004	AC202921.3_FG004	3:178335948-178336419	1e-05	1e-05	0
AC202930.4_FG007	AC202930.4_FG007	9:94921230-94921650	1e-05	1e-05	0
AC202930.4_FG008	AC202930.4_FG008	9:94937821-94938642	1e-05	1e-05	0
AC202940.3_FG004	AC202940.3_FG004	2:200111107-200111582	1e-05	0.70199	16.0992
AC202950.3_FG008	AC202950.3_FG008	5:1442305-1443649	0.14414	1e-05	-13.8152
AC202953.3_FG003	AC202953.3_FG003	1:207219396-207219756	1e-05	1e-05	0
AC202959.3_FG001	AC202959.3_FG001	3:78508309-78509224	1e-05	1e-05	0
AC202965.3_FG002	AC202965.3_FG002	4:14870166-14871900	1e-05	1e-05	0
AC202974.3_FG004	AC202974.3_FG004	5:1569817-1577527	2.21907	0.56122	-1.98332
AC202989.3_FG007	AC202989.3_FG007	1:91805757-91814616	1e-05	1e-05	0
AC202991.3_FG003	AC202991.3_FG003	4:199734374-199735511	1e-05	1e-05	0
AC203001.3_FG001	AC203001.3_FG001	4:64451502-64452252	1e-05	1e-05	0
AC203006.3_FG005	AC203006.3_FG005	5:204109159-204110041	1e-05	1e-05	0
AC203019.3_FG001	AC203019.3_FG001	1:262631263-262632024	2.11674	1.42158	-0.574349
AC203027.3_FG003	AC203027.3_FG003	6:69307699-69311332	1e-05	1e-05	0
AC203031.3_FG002	AC203031.3_FG002	7:122381092-122381632	18.5345	15.4539	-0.262242
AC203048.3_FG001	AC203048.3_FG001	5:21236878-21238077	1e-05	14.0439	20.4215
AC203090.3_FG005	AC203090.3_FG005	1:215039110-215039377	1e-05	1e-05	0
AC203093.3_FG001	AC203093.3_FG001	6:26714959-26717017	0.40142	0.38354	-0.0657288
AC203101.3_FG002	AC203101.3_FG002	6:122296523-122297560	1e-05	1e-05	0
AC203148.3_FG005	AC203148.3_FG005	8:113429060-113431017	1e-05	1e-05	0
AC203159.3_FG009	AC203159.3_FG009	7:7525775-7526844	1e-05	1e-05	0
AC203159.3_FG010	AC203159.3_FG010	7:7528424-7529073	2.37044	1e-05	-17.8548
AC203173.3_FG001	AC203173.3_FG001	8:174704704-174705863	1e-05	1e-05	0
AC203173.3_FG002	AC203173.3_FG002	8:174739278-174742892	0.09815	1e-05	-13.2608
AC203173.3_FG004	AC203173.3_FG004	8:174769779-174773141	234.833	158.542	-0.56677
AC203176.4_FG003	AC203176.4_FG003	6:13423878-13424673	0.96968	1e-05	-16.5652
AC203183.3_FG001	AC203183.3_FG001	5:111724499-111724710	1e-05	1e-05	0
AC203208.4_FG001	AC203208.4_FG001	5:189755571-189757111	1e-05	1e-05	0
AC203220.3_FG006	AC203220.3_FG006	7:82426758-82431202	1e-05	1e-05	0
AC203227.3_FG001	AC203227.3_FG001	8:72686293-72686874	1e-05	1e-05	0
AC203228.3_FG003	AC203228.3_FG003	7:125799136-125799694	1e-05	1e-05	0
AC203237.3_FG001	AC203237.3_FG001	8:108854645-108855897	1e-05	1e-05	0
AC203244.4_FG001	AC203244.4_FG001	6:65954005-65956053	1e-05	1e-05	0
AC203253.4_FG001	AC203253.4_FG001	3:151634849-151635425	1e-05	1e-05	0
AC203257.2_FG003	AC203257.2_FG003	2:142337783-142339436	1e-05	1e-05	0
AC203260.3_FG003	AC203260.3_FG003	8:63429396-63430331	1e-05	1e-05	0
AC203262.3_FG002	AC203262.3_FG002	1:148522633-148525034	1e-05	1e-05	0
AC203265.3_FG002	AC203265.3_FG002	6:61084232-61087749	1e-05	1e-05	0
AC203278.4_FG004	AC203278.4_FG004	5:69999882-70000737	0.53179	1e-05	-15.6986
AC203280.3_FG001	AC203280.3_FG001	1:119986431-119987662	1e-05	1e-05	0
AC203294.3_FG001	AC203294.3_FG001	8:170828222-170830465	1e-05	1e-05	0
AC203294.3_FG008	AC203294.3_FG008	8:170722570-170723403	1.44806	1e-05	-17.1438
AC203294.3_FG012	AC203294.3_FG012	8:170746931-170747465	1e-05	8.02408	19.614
AC203306.3_FG003	AC203306.3_FG003	6:60977409-60978953	1e-05	1e-05	0
AC203307.4_FG001	AC203307.4_FG001	6:157213645-157213969	4.60711	7.8683	0.77219
AC203311.3_FG005	AC203311.3_FG005	10:25618912-25619290	1e-05	1e-05	0
AC203316.3_FG003	AC203316.3_FG003	10:57701134-57702322	1e-05	1e-05	0
AC203316.3_FG004	AC203316.3_FG004	10:57710031-57711983	1e-05	1e-05	0
AC203324.3_FG008	AC203324.3_FG008	5:199192554-199194176	1e-05	1e-05	0
AC203332.3_FG001	AC203332.3_FG001	10:30804111-30805162	1e-05	1e-05	0
AC203341.3_FG003	AC203341.3_FG003	10:74458085-74458555	1e-05	1e-05	0
AC203359.3_FG001	AC203359.3_FG001	5:184876164-184876599	1e-05	1e-05	0
AC203363.3_FG007	AC203363.3_FG007	1:198261153-198261978	1e-05	1e-05	0
AC203365.3_FG004	AC203365.3_FG004	5:204959921-204961452	1e-05	1e-05	0
AC203365.3_FG007	AC203365.3_FG007	5:204991680-204992259	1e-05	1e-05	0
AC203366.4_FG001	AC203366.4_FG001	3:222490880-222495009	8.39411	8.8926	0.0832279
AC203381.3_FG006	AC203381.3_FG006	8:173616237-173616480	1e-05	1e-05	0
AC203382.3_FG005	AC203382.3_FG005	1:223854265-223855708	1e-05	1e-05	0
AC203392.3_FG004	AC203392.3_FG004	8:166633873-166637479	1e-05	1e-05	0
AC203394.3_FG004	AC203394.3_FG004	2:128229815-128231628	6.94847	4.28035	-0.698967
AC203401.3_FG003	AC203401.3_FG003	7:135268325-135269036	1e-05	1.01954	16.6376
AC203408.4_FG003	AC203408.4_FG003	6:24316281-24317788	1e-05	1e-05	0
AC203423.3_FG009	AC203423.3_FG009	9:48645157-48647971	1e-05	1e-05	0
AC203424.3_FG001	AC203424.3_FG001	8:110513793-110516376	44.6461	25.4475	-0.81101
AC203430.3_FG007	AC203430.3_FG007	5:205445764-205448632	1e-05	1e-05	0
AC203437.2_FG002	AC203437.2_FG002	10:114968461-114969202	1e-05	1e-05	0
AC203439.3_FG005	AC203439.3_FG005	2:168677117-168677597	1e-05	1e-05	0
AC203531.3_FG002	AC203531.3_FG002	8:11919181-11919874	1e-05	1e-05	0
AC203535.4_FG001	AC203535.4_FG001	3:157551792-157560623	23.9131	32.2253	0.430392
AC203535.4_FG002	AC203535.4_FG002	3:157618650-157620063	27.9705	43.8362	0.648217
GRMZM2G020826	GRMZM2G020826	2:21902605-21905173	0.12318	6.81806	5.79056
AC203535.4_FG006	AC203535.4_FG006	3:157459234-157460062	1e-05	1.9949	17.606
AC203535.4_FG007	AC203535.4_FG007	3:157455518-157458558	1e-05	1e-05	0
AC203570.4_FG005	AC203570.4_FG005	10:90233848-90234707	7.04669	9.3502	0.408051
AC203571.3_FG001	AC203571.3_FG001	9:113626763-113627666	5.87356	2.29011	-1.35882
AC203571.3_FG007	AC203571.3_FG007	9:113685303-113687357	1e-05	1e-05	0
AC203672.3_FG001	AC203672.3_FG001	7:114584304-114584769	1e-05	1e-05	0
AC203748.3_FG002	AC203748.3_FG002	9:100094131-100095682	1e-05	0.25505	14.6385
AC203752.5_FG002	AC203752.5_FG002	6:96852559-96855517	29.6748	28.6653	-0.0499329
AC203753.4_FG006	AC203753.4_FG006	7:36536052-36545453	0.10289	1e-05	-13.3288
AC203753.4_FG007	AC203753.4_FG007	7:36519848-36520208	1e-05	1e-05	0
AC203754.4_FG007	AC203754.4_FG007	6:151330986-151331754	1e-05	1e-05	0
AC203754.4_FG008	AC203754.4_FG008	6:151324495-151328710	6.5817	5.38042	-0.290741
AC203761.3_FG002	AC203761.3_FG002	9:36409629-36419265	10.1386	8.37413	-0.275849
AC203768.3_FG005	AC203768.3_FG005	6:42888427-42903047	1e-05	1e-05	0
AC203774.3_FG004	AC203774.3_FG004	6:122761648-122764426	1e-05	1e-05	0
AC203777.3_FG001	AC203777.3_FG001	8:6235448-6235754	1e-05	1e-05	0
AC203777.3_FG004	AC203777.3_FG004	8:6259761-6260853	1e-05	1e-05	0
AC203790.3_FG004	AC203790.3_FG004	1:128506086-128506398	1e-05	1e-05	0
AC203802.2_FG005	AC203802.2_FG005	10:105893017-105893473	1e-05	1e-05	0
AC203804.4_FG008	AC203804.4_FG008	3:46476726-46478531	1e-05	1e-05	0
AC203806.3_FG006	AC203806.3_FG006	3:166570952-166572641	1e-05	1e-05	0
AC203831.3_FG002	AC203831.3_FG002	3:5330304-5334326	1e-05	1e-05	0
AC203834.4_FG004	AC203834.4_FG004	3:123642461-123643717	1e-05	1e-05	0
AC203841.3_FG002	AC203841.3_FG002	10:124203420-124206246	2.30674	1.36226	-0.759853
AC203841.3_FG009	AC203841.3_FG009	10:124251190-124257836	26.6855	19.1105	-0.48169
AC203847.3_FG004	AC203847.3_FG004	8:132558293-132560815	1e-05	1e-05	0
AC203847.3_FG009	AC203847.3_FG009	8:132497812-132499563	1e-05	1e-05	0
AC203855.2_FG001	AC203855.2_FG001	8:140616953-140617244	1e-05	1e-05	0
AC203862.4_FG001	AC203862.4_FG001	8:78155852-78157349	1.5246	0.17467	-3.12569
AC203862.4_FG002	AC203862.4_FG002	8:78158230-78161281	3.17902	8.28447	1.38183
AC203865.3_FG001	AC203865.3_FG001	3:119995076-119998350	5.71925	6.40866	0.164197
AC203900.3_FG006	AC203900.3_FG006	3:198447261-198448506	1e-05	1e-05	0
AC203909.3_FG003	AC203909.3_FG003	4:32259075-32260722	0.43748	0.22676	-0.948073
AC203909.3_FG006	AC203909.3_FG006	4:32191492-32191978	0.70374	1e-05	-16.1028
AC203909.3_FG007	AC203909.3_FG007	4:32193230-32194865	1e-05	1e-05	0
AC203909.3_FG010	AC203909.3_FG010	4:32172292-32172637	1e-05	1e-05	0
AC203925.3_FG002	AC203925.3_FG002	4:22720561-22720973	1e-05	1e-05	0
AC203928.4_FG001	AC203928.4_FG001	9:92723342-92723681	1e-05	1e-05	0
AC203944.4_FG002	AC203944.4_FG002	4:156055069-156055531	1e-05	1e-05	0
AC203955.3_FG002	AC203955.3_FG002	8:103972130-103973324	1e-05	1e-05	0
AC203955.3_FG005	AC203955.3_FG005	8:103989840-103990662	1e-05	1e-05	0
AC203956.3_FG004	AC203956.3_FG004	9:113501771-113507404	1e-05	1e-05	0
AC203957.3_FG004	AC203957.3_FG004	2:175112513-175113156	1e-05	1e-05	0
AC203966.5_FG002	AC203966.5_FG002	1:299718303-299722096	1e-05	0.52937	15.692
AC203966.5_FG003	AC203966.5_FG003	1:299687923-299688748	19.2587	15.7026	-0.294507
GRMZM2G152143	GRMZM2G152143	10:19651801-19653667	0.14275	7.81403	5.77452
AC203966.5_FG006	AC203966.5_FG006	1:299621392-299624776	1e-05	1e-05	0
GRMZM2G123972	GRMZM2G123972	2:187178688-187180668	0.82517	45.0947	5.77212
AC203972.3_FG003	AC203972.3_FG003	10:27722808-27723479	1e-05	1e-05	0
AC203976.4_FG001	AC203976.4_FG001	8:63472279-63473711	1e-05	1e-05	0
AC203980.3_FG003	AC203980.3_FG003	1:126854718-126855404	1e-05	1e-05	0
AC203985.4_FG001	AC203985.4_FG001	10:79292512-79295594	0.33918	0.32986	-0.0402233
AC203985.4_FG005	AC203985.4_FG005	10:79384507-79384948	73.2755	68.8814	-0.0892164
AC203986.3_FG013	AC203986.3_FG013	7:160293253-160293694	1e-05	1e-05	0
GRMZM2G074543	GRMZM2G074543	5:23592936-23597115	0.44996	24.1643	5.74693
AC204007.3_FG001	AC204007.3_FG001	8:164001396-164003881	1e-05	1e-05	0
AC204007.3_FG008	AC204007.3_FG008	8:163906200-163912934	41.4877	74.9785	0.853793
AC204009.3_FG009	AC204009.3_FG009	3:184687773-184688385	1e-05	1e-05	0
AC204015.3_FG006	AC204015.3_FG006	4:60178146-60182679	1e-05	1e-05	0
AC204017.4_FG003	AC204017.4_FG003	2:3945413-3946349	1e-05	1e-05	0
AC204035.3_FG003	AC204035.3_FG003	1:38856703-38857342	1e-05	0.47024	15.5211
AC204048.3_FG002	AC204048.3_FG002	5:51458582-51458891	1e-05	1e-05	0
AC204050.4_FG006	AC204050.4_FG006	6:162337746-162339245	6.68994	6.35714	-0.0736154
AC204051.3_FG001	AC204051.3_FG001	2:67638304-67638775	1e-05	1e-05	0
AC204060.3_FG010	AC204060.3_FG010	4:233873547-233875429	1e-05	1e-05	0
AC204070.3_FG004	AC204070.3_FG004	7:36229862-36230718	14.9205	7.7751	-0.940364
AC204088.3_FG010	AC204088.3_FG010	5:180536080-180536539	1e-05	1e-05	0
AC204212.4_FG001	AC204212.4_FG001	5:201176613-201176904	1.4337	5.39902	1.91295
AC204213.1_FG007	AC204213.1_FG007	1:253974590-253977196	1e-05	1e-05	0
AC204231.3_FG010	AC204231.3_FG010	4:234308677-234310318	1e-05	0.30392	14.8914
AC204252.3_FG001	AC204252.3_FG001	4:43378474-43379542	1e-05	1e-05	0
AC204254.3_FG001	AC204254.3_FG001	8:8731323-8731770	1e-05	1e-05	0
AC204271.3_FG003	AC204271.3_FG003	10:97566474-97567277	0.64316	1e-05	-15.9729
AC204277.3_FG006	AC204277.3_FG006	8:118056368-118180779	5.4881	7.30423	0.412425
AC204292.4_FG002	AC204292.4_FG002	6:137217768-137219766	2.46809	3.62544	0.554761
AC204292.4_FG003	AC204292.4_FG003	6:137216534-137217173	3.76125	1e-05	-18.5209
AC204292.4_FG005	AC204292.4_FG005	6:137202357-137202762	1e-05	1e-05	0
AC204292.4_FG006	AC204292.4_FG006	6:137265857-137268134	1e-05	1e-05	0
AC204298.3_FG006	AC204298.3_FG006	5:135329432-135331775	0.25415	0.3636	0.516669
AC204300.3_FG003	AC204300.3_FG003	3:30531770-30534107	1e-05	1e-05	0
AC204300.3_FG009	AC204300.3_FG009	3:30539915-30540431	1e-05	1e-05	0
AC204306.3_FG007	AC204306.3_FG007	1:56758336-56763169	1e-05	1e-05	0
AC204311.4_FG004	AC204311.4_FG004	2:123584828-123587647	1e-05	1e-05	0
AC204325.3_FG003	AC204325.3_FG003	3:54165402-54166017	1e-05	1e-05	0
AC204351.3_FG004	AC204351.3_FG004	7:24407764-24408832	1e-05	1e-05	0
AC204352.3_FG012	AC204352.3_FG012	6:157024878-157026268	1e-05	0.28974	14.8225
AC204359.3_FG004	AC204359.3_FG004	8:170982564-170984263	1e-05	1e-05	0
AC204359.3_FG005	AC204359.3_FG005	8:170992547-170993630	48.7243	18.2465	-1.41702
AC204377.3_FG001	AC204377.3_FG001	9:59225147-59225402	1e-05	1e-05	0
AC204381.3_FG001	AC204381.3_FG001	3:192472924-192477078	1.0997	1.13796	0.0493398
AC204383.2_FG002	AC204383.2_FG002	4:175451712-175452336	1e-05	1e-05	0
AC204387.3_FG002	AC204387.3_FG002	2:111055117-111055333	1e-05	1e-05	0
AC204437.3_FG004	AC204437.3_FG004	10:144630449-144635115	1e-05	1e-05	0
AC204472.3_FG002	AC204472.3_FG002	9:38290694-38291698	0.43673	1.60307	1.87601
AC204476.3_FG004	AC204476.3_FG004	5:186583176-186584731	1e-05	1e-05	0
AC204502.4_FG006	AC204502.4_FG006	8:169827039-169828125	0.62149	1.58007	1.34618
AC204515.4_FG003	AC204515.4_FG003	3:188616811-188617234	1e-05	1e-05	0
AC204515.4_FG006	AC204515.4_FG006	3:188587457-188589047	0.40654	0.13355	-1.606
AC204519.3_FG003	AC204519.3_FG003	6:118271898-118272920	1e-05	0.68875	16.0717
AC204520.3_FG005	AC204520.3_FG005	6:118077250-118078125	1e-05	1e-05	0
AC204530.4_FG002	AC204530.4_FG002	1:61615319-61623146	14.5158	20.1888	0.475931
AC204530.4_FG003	AC204530.4_FG003	1:61623626-61625100	1e-05	0.87326	16.4141
AC204530.4_FG006	AC204530.4_FG006	1:61669642-61671845	6.78242	4.16676	-0.702874
AC204539.4_FG001	AC204539.4_FG001	2:190193676-190194254	1e-05	3.9693	18.5985
GRMZM2G118490	GRMZM2G118490	4:200369462-200370822	1.39308	68.8013	5.62609
AC204539.4_FG003	AC204539.4_FG003	2:190210207-190213076	3.12093	8.36653	1.42265
AC204540.3_FG001	AC204540.3_FG001	1:66123147-66123618	1e-05	1e-05	0
AC204552.3_FG001	AC204552.3_FG001	1:89105179-89106926	1e-05	1e-05	0
AC204563.3_FG011	AC204563.3_FG011	7:11798209-11799472	1e-05	1.05153	16.6821
AC204569.3_FG002	AC204569.3_FG002	2:111759921-111760959	1e-05	1e-05	0
AC204573.3_FG002	AC204573.3_FG002	6:111735433-111736237	1e-05	1e-05	0
AC204573.3_FG015	AC204573.3_FG015	6:111642908-111644878	1e-05	1e-05	0
AC204581.3_FG003	AC204581.3_FG003	6:156727458-156727752	1e-05	1e-05	0
AC204591.3_FG002	AC204591.3_FG002	1:249670690-249671108	1e-05	1e-05	0
AC204605.3_FG008	AC204605.3_FG008	4:37222415-37223460	1e-05	1e-05	0
AC204611.4_FG001	AC204611.4_FG001	4:18140348-18142700	2.92798	1e-05	-18.1595
AC204618.3_FG001	AC204618.3_FG001	6:81491889-81492324	1e-05	1e-05	0
AC204619.3_FG003	AC204619.3_FG003	8:146459674-146460067	1e-05	1e-05	0
AC204621.4_FG006	AC204621.4_FG006	4:1274852-1275830	1e-05	1e-05	0
AC204636.3_FG003	AC204636.3_FG003	4:148967992-148970010	1e-05	1e-05	0
AC204641.5_FG001	AC204641.5_FG001	7:68909593-68914907	1e-05	1e-05	0
AC204641.5_FG003	AC204641.5_FG003	7:68923507-68926759	1e-05	1e-05	0
AC204659.3_FG005	AC204659.3_FG005	1:62237784-62246853	1e-05	1e-05	0
AC204662.3_FG005	AC204662.3_FG005	6:14780581-14781190	1e-05	1.39729	17.0923
AC204679.3_FG003	AC204679.3_FG003	4:99318289-99321117	1e-05	1e-05	0
AC204687.3_FG001	AC204687.3_FG001	7:101412846-101414818	1e-05	1e-05	0
AC204690.4_FG005	AC204690.4_FG005	4:44847127-44853542	1e-05	1e-05	0
AC204703.3_FG007	AC204703.3_FG007	3:223111730-223112882	1e-05	1e-05	0
AC204707.4_FG001	AC204707.4_FG001	3:9276269-9276674	1e-05	1e-05	0
AC204710.4_FG003	AC204710.4_FG003	4:30508546-30509211	0.75209	1e-05	-16.1986
GRMZM2G327247	GRMZM2G327247	2:107947588-107993315	0.11136	5.48066	5.62106
AC204711.3_FG003	AC204711.3_FG003	10:102335032-102336707	0.52457	0.98592	0.91033
AC204712.3_FG002	AC204712.3_FG002	3:200055709-200056338	48.7503	37.1213	-0.393164
AC204712.3_FG006	AC204712.3_FG006	3:200186360-200187098	1e-05	1e-05	0
AC204717.3_FG005	AC204717.3_FG005	2:163595657-163616052	0.15463	1e-05	-13.9166
AC204763.2_FG001	AC204763.2_FG001	6:159665741-159666982	8.8124	33.7714	1.9382
AC204768.3_FG001	AC204768.3_FG001	7:98942869-98944399	1e-05	1e-05	0
AC204772.2_FG002	AC204772.2_FG002	7:143426116-143426533	1e-05	1e-05	0
AC204821.3_FG004	AC204821.3_FG004	1:92034651-92035398	1e-05	1e-05	0
AC204845.3_FG008	AC204845.3_FG008	7:3016426-3017522	1e-05	1e-05	0
GRMZM2G026223	GRMZM2G026223	1:4855702-4871281	1.02439	49.7718	5.60249
AC204887.4_FG003	AC204887.4_FG003	1:458333-458906	1e-05	1e-05	0
AC204891.4_FG001	AC204891.4_FG001	4:151943620-151949272	1e-05	0.52636	15.6838
AC204893.3_FG001	AC204893.3_FG001	8:9919584-9920330	1e-05	1e-05	0
AC204897.3_FG007	AC204897.3_FG007	3:227534239-227534743	1e-05	0.36646	15.1614
AC204931.3_FG002	AC204931.3_FG002	1:54456546-54457274	1e-05	0.64032	15.9665
AC204931.3_FG004	AC204931.3_FG004	1:54339822-54341186	1e-05	1e-05	0
AC204944.3_FG004	AC204944.3_FG004	6:130622250-130622577	1e-05	1e-05	0
AC204953.3_FG002	AC204953.3_FG002	2:139539324-139540017	0.85533	0.55446	-0.625387
GRMZM2G442265	GRMZM2G442265	9:143845823-143848220	0.13118	6.28687	5.58277
AC205012.3_FG002	AC205012.3_FG002	8:76947967-76952642	0.34579	1e-05	-15.0776
AC205026.3_FG003	AC205026.3_FG003	6:109340870-109346020	1e-05	1e-05	0
AC205033.4_FG004	AC205033.4_FG004	9:72270773-72271154	3.48931	3.93902	0.174895
AC205035.3_FG004	AC205035.3_FG004	6:128958829-128962730	1e-05	1e-05	0
AC205057.3_FG002	AC205057.3_FG002	4:84858208-84859435	13.6419	15.968	0.227139
AC205057.3_FG004	AC205057.3_FG004	4:84864653-84867099	1.83753	4.63272	1.33409
AC205060.2_FG002	AC205060.2_FG002	3:189121955-189122895	1e-05	1e-05	0
AC205066.3_FG008	AC205066.3_FG008	2:201429484-201430000	1e-05	1e-05	0
AC205077.3_FG003	AC205077.3_FG003	1:103568664-103569338	11.0023	10.7907	-0.0280167
AC205078.3_FG009	AC205078.3_FG009	2:46578258-46579056	1e-05	1e-05	0
AC205100.3_FG001	AC205100.3_FG001	1:35146580-35151872	1e-05	1e-05	0
AC205104.3_FG003	AC205104.3_FG003	5:45565661-45566842	1e-05	1e-05	0
AC205106.3_FG004	AC205106.3_FG004	2:118261085-118261421	1e-05	1e-05	0
AC205110.4_FG001	AC205110.4_FG001	scaffold_507:505355-505736	1e-05	1e-05	0
AC205122.4_FG003	AC205122.4_FG003	7:2136346-2138600	31.6025	16.1801	-0.965818
AC205122.4_FG005	AC205122.4_FG005	7:2144672-2146091	1e-05	1e-05	0
AC205122.4_FG006	AC205122.4_FG006	7:2147313-2149581	1e-05	1e-05	0
AC205122.4_FG007	AC205122.4_FG007	7:2152954-2155327	1e-05	1e-05	0
AC205122.4_FG008	AC205122.4_FG008	7:2159489-2160917	1e-05	1e-05	0
AC205122.4_FG009	AC205122.4_FG009	7:2162502-2164013	0.7015	1e-05	-16.0982
AC205122.4_FG010	AC205122.4_FG010	7:2178960-2210987	1e-05	1e-05	0
AC205154.3_FG001	AC205154.3_FG001	4:96664825-96667945	1e-05	1e-05	0
AC205154.3_FG005	AC205154.3_FG005	4:96720228-96721346	0.22072	1e-05	-14.4299
AC205155.3_FG001	AC205155.3_FG001	4:61381992-61383109	1e-05	1e-05	0
AC205158.3_FG004	AC205158.3_FG004	4:49816102-49817676	1e-05	1e-05	0
AC205165.3_FG002	AC205165.3_FG002	9:29960061-29960433	1e-05	1e-05	0
AC205171.3_FG001	AC205171.3_FG001	2:81348344-81348746	1e-05	1e-05	0
AC205173.3_FG001	AC205173.3_FG001	7:74548533-74549316	1e-05	1e-05	0
AC205175.3_FG001	AC205175.3_FG001	1:100584532-100586299	1e-05	0.12784	13.6421
AC205175.3_FG002	AC205175.3_FG002	1:100590634-100591162	0.67586	1e-05	-16.0444
AC205250.3_FG004	AC205250.3_FG004	8:168672731-168673373	1e-05	1.33036	17.0215
AC205250.3_FG006	AC205250.3_FG006	8:168687860-168692971	7.00466	2.70481	-1.37279
AC205251.3_FG002	AC205251.3_FG002	2:142861577-142862183	1e-05	1e-05	0
AC205269.3_FG003	AC205269.3_FG003	4:116882713-116883281	1e-05	1e-05	0
AC205274.3_FG001	AC205274.3_FG001	8:51816720-51817224	0.5995	1e-05	-15.8715
AC205320.3_FG004	AC205320.3_FG004	7:6074885-6075510	8.48989	11.5021	0.438081
AC205324.3_FG003	AC205324.3_FG003	4:238412079-238476138	0.10399	0.09805	-0.0848195
AC205326.3_FG002	AC205326.3_FG002	8:168220387-168221365	7.2394	6.81856	-0.086403
AC205331.3_FG004	AC205331.3_FG004	5:114357687-114359515	1e-05	1e-05	0
AC205336.3_FG003	AC205336.3_FG003	1:160649757-160651626	1e-05	1e-05	0
AC205345.3_FG002	AC205345.3_FG002	6:89948212-89951376	1e-05	1e-05	0
AC205362.4_FG002	AC205362.4_FG002	6:18156613-18158600	10.7118	2.82934	-1.92066
AC205369.3_FG001	AC205369.3_FG001	3:27009795-27010494	1e-05	1e-05	0
AC205376.4_FG003	AC205376.4_FG003	4:79612510-79613784	1e-05	0.59861	15.8693
AC205376.4_FG008	AC205376.4_FG008	4:79617904-79619072	7.38788	6.11611	-0.272546
AC205379.3_FG012	AC205379.3_FG012	1:206431561-206432360	1e-05	1e-05	0
AC205395.3_FG003	AC205395.3_FG003	6:121885339-121886399	1e-05	1e-05	0
AC205405.3_FG001	AC205405.3_FG001	2:159578875-159579298	1e-05	1e-05	0
AC205411.3_FG001	AC205411.3_FG001	5:130069267-130069708	1e-05	1e-05	0
GRMZM2G001139	GRMZM2G001139	8:155471126-155475291	1e-05	62.3045	22.5709
AC205413.4_FG002	AC205413.4_FG002	10:86019501-86020215	1e-05	1e-05	0
AC205413.4_FG003	AC205413.4_FG003	10:86066736-86067753	1e-05	1e-05	0
AC205417.3_FG003	AC205417.3_FG003	1:146405232-146405751	1e-05	1e-05	0
AC205419.3_FG001	AC205419.3_FG001	9:143063479-143067915	27.5314	21.4893	-0.357459
AC205425.3_FG006	AC205425.3_FG006	5:106130463-106130718	1e-05	1e-05	0
AC205466.3_FG003	AC205466.3_FG003	5:58994458-58995193	1e-05	1e-05	0
AC205470.3_FG008	AC205470.3_FG008	7:95462634-95464559	1e-05	1e-05	0
AC205471.4_FG003	AC205471.4_FG003	8:124710389-124712153	1.21513	1.78001	0.550775
AC205471.4_FG007	AC205471.4_FG007	8:124755913-124756553	23.0183	8.27849	-1.47534
AC205471.4_FG008	AC205471.4_FG008	8:124726583-124727981	8.85164	13.0673	0.561946
AC205476.3_FG007	AC205476.3_FG007	6:67248696-67249299	1e-05	1e-05	0
AC205484.3_FG005	AC205484.3_FG005	4:124806078-124815002	1e-05	1e-05	0
AC205485.3_FG011	AC205485.3_FG011	4:183259293-183262135	1e-05	1e-05	0
AC205490.4_FG004	AC205490.4_FG004	5:5625702-5626440	0.52916	2.11598	1.99956
AC205496.3_FG002	AC205496.3_FG002	4:75586024-75586525	1e-05	1e-05	0
AC205500.3_FG002	AC205500.3_FG002	1:106680398-106681999	1.82722	2.84995	0.641286
GRMZM2G393433	GRMZM2G393433	6:16291316-16293647	1.55418	74.4029	5.58113
AC205511.3_FG002	AC205511.3_FG002	4:143912485-143919802	1e-05	1e-05	0
AC205513.3_FG003	AC205513.3_FG003	1:101000402-101001765	1e-05	1e-05	0
AC205521.3_FG003	AC205521.3_FG003	4:69364289-69368911	38.9539	36.0819	-0.110492
AC205532.3_FG001	AC205532.3_FG001	4:142712243-142714335	1e-05	1e-05	0
AC205534.3_FG001	AC205534.3_FG001	4:143639987-143640563	1e-05	1e-05	0
AC205534.3_FG002	AC205534.3_FG002	4:143706717-143707692	2.00351	0.95941	-1.06231
AC205544.3_FG004	AC205544.3_FG004	2:140689328-140690258	1e-05	1e-05	0
AC205558.3_FG002	AC205558.3_FG002	1:102933979-102934378	1e-05	1.55222	17.244
AC205560.3_FG003	AC205560.3_FG003	4:122584264-122586671	1e-05	0.17041	14.0567
GRMZM2G321023	GRMZM2G321023	10:75513839-75524907	0.05288	2.49321	5.55927
AC205567.3_FG002	AC205567.3_FG002	1:81969963-81970749	1e-05	1e-05	0
AC205574.3_FG006	AC205574.3_FG006	3:3475924-3478586	50.4199	101.848	1.01435
AC205591.4_FG006	AC205591.4_FG006	4:215231587-215232527	1e-05	1e-05	0
AC205592.3_FG001	AC205592.3_FG001	4:198101623-198103001	1e-05	1e-05	0
AC205595.3_FG007	AC205595.3_FG007	1:172099902-172100115	1e-05	1e-05	0
AC205605.3_FG002	AC205605.3_FG002	6:56379486-56380194	1e-05	1e-05	0
AC205608.4_FG004	AC205608.4_FG004	2:211193696-211195702	13.1895	7.23259	-0.866807
AC205615.4_FG002	AC205615.4_FG002	4:74780725-74795850	1e-05	1e-05	0
AC205619.3_FG003	AC205619.3_FG003	1:238236849-238238997	1e-05	1e-05	0
AC205664.3_FG001	AC205664.3_FG001	4:61122833-61123178	9.16156	19.1911	1.06677
AC205672.3_FG001	AC205672.3_FG001	4:145522532-145523548	1e-05	1e-05	0
GRMZM2G017882	GRMZM2G017882	5:85901284-85902702	0.63154	27.891	5.46477
AC205677.3_FG001	AC205677.3_FG001	6:4887075-4893363	15.2839	12.9473	-0.239361
AC205695.3_FG008	AC205695.3_FG008	1:186648622-186650454	1e-05	1e-05	0
AC205703.4_FG001	AC205703.4_FG001	5:181065401-181067125	2.2532	2.74014	0.282274
AC205703.4_FG002	AC205703.4_FG002	5:181052731-181062141	30.9195	19.2368	-0.684648
AC205703.4_FG005	AC205703.4_FG005	5:181244493-181247518	4.20826	7.89595	0.907889
AC205703.4_FG006	AC205703.4_FG006	5:181248004-181251026	89.3373	25.117	-1.8306
AC205703.4_FG010	AC205703.4_FG010	5:181257449-181261136	10.8795	12.0989	0.153263
AC205709.3_FG001	AC205709.3_FG001	9:135087675-135088944	1e-05	1e-05	0
AC205712.3_FG003	AC205712.3_FG003	9:45980491-45981958	1e-05	1e-05	0
AC205713.4_FG004	AC205713.4_FG004	1:229044270-229044591	1e-05	1e-05	0
AC205722.3_FG004	AC205722.3_FG004	4:37144281-37195444	1e-05	1e-05	0
AC205725.3_FG010	AC205725.3_FG010	1:23581656-23585141	7.96639	24.1653	1.60094
AC205726.4_FG003	AC205726.4_FG003	4:205698382-205698715	1e-05	1e-05	0
AC205730.3_FG001	AC205730.3_FG001	1:166380323-166382895	1e-05	0.16907	14.0453
AC205730.3_FG002	AC205730.3_FG002	1:166343075-166359595	10.1448	21.2675	1.06791
AC205735.3_FG006	AC205735.3_FG006	4:205483321-205484710	0.83785	2.7728	1.72658
AC205813.4_FG008	AC205813.4_FG008	3:195834713-195836360	1e-05	1e-05	0
AC205814.3_FG001	AC205814.3_FG001	1:194851095-194851488	1e-05	1e-05	0
AC205833.3_FG002	AC205833.3_FG002	3:103470879-103471522	1e-05	1e-05	0
AC205834.3_FG003	AC205834.3_FG003	4:223499055-223560336	1e-05	1e-05	0
AC205853.3_FG014	AC205853.3_FG014	4:239749965-239752926	0.52265	0.49874	-0.0675539
AC205886.3_FG001	AC205886.3_FG001	6:90970355-90979084	1.35477	0.64401	-1.0729
AC205888.4_FG004	AC205888.4_FG004	1:59139736-59143162	1e-05	0.08184	12.9986
AC205907.3_FG004	AC205907.3_FG004	2:57262956-57263592	1e-05	1e-05	0
AC205968.3_FG001	AC205968.3_FG001	5:59454147-59454393	1e-05	1e-05	0
AC205972.3_FG002	AC205972.3_FG002	1:174457422-174457710	1e-05	1e-05	0
AC205976.3_FG004	AC205976.3_FG004	3:153533358-153534159	1e-05	1e-05	0
AC205982.3_FG014	AC205982.3_FG014	6:159378553-159379129	8.68189	31.0228	1.83725
AC206030.4_FG001	AC206030.4_FG001	1:197496222-197497815	1.71438	2.35866	0.460281
GRMZM2G135447	GRMZM2G135447	1:281887973-281894959	0.1464	6.42534	5.45581
AC206156.3_FG003	AC206156.3_FG003	6:14609310-14610003	1e-05	1e-05	0
AC206156.3_FG009	AC206156.3_FG009	6:14457923-14458955	1e-05	1e-05	0
AC206160.3_FG001	AC206160.3_FG001	4:191610428-191613276	1e-05	1e-05	0
AC206165.3_FG007	AC206165.3_FG007	6:159812446-159814105	1e-05	1e-05	0
AC206165.3_FG009	AC206165.3_FG009	6:159827388-159827766	1e-05	1e-05	0
AC206165.3_FG019	AC206165.3_FG019	6:159858827-159860325	1.24645	0.13145	-3.24528
AC206166.3_FG002	AC206166.3_FG002	7:104563777-104564176	1e-05	1e-05	0
AC206168.2_FG003	AC206168.2_FG003	9:111660147-111664585	1e-05	1e-05	0
AC206169.3_FG002	AC206169.3_FG002	9:43766734-43767624	1e-05	1e-05	0
AC206184.4_FG002	AC206184.4_FG002	6:49259132-49259714	1e-05	1e-05	0
AC206185.3_FG002	AC206185.3_FG002	6:116525888-116527070	1e-05	1e-05	0
AC206186.3_FG001	AC206186.3_FG001	6:91737400-91737760	1e-05	1e-05	0
AC206194.3_FG003	AC206194.3_FG003	10:120852363-120853622	1e-05	1e-05	0
GRMZM2G045319	GRMZM2G045319	5:110046680-110049221	0.15375	6.68751	5.44279
AC206199.3_FG001	AC206199.3_FG001	2:87636346-87636685	1e-05	1e-05	0
AC206199.3_FG005	AC206199.3_FG005	2:87706648-87707712	0.94742	1e-05	-16.5317
GRMZM2G180190	GRMZM2G180190	2:12649205-12652213	1.20817	51.2017	5.4053
AC206201.3_FG009	AC206201.3_FG009	1:295012115-295016499	1e-05	1e-05	0
AC206217.2_FG006	AC206217.2_FG006	6:151987439-151988000	1e-05	1e-05	0
AC206223.3_FG001	AC206223.3_FG001	9:137665058-137667456	2.98773	1.53255	-0.963116
AC206223.3_FG004	AC206223.3_FG004	9:137503674-137510834	1e-05	1e-05	0
AC206223.3_FG006	AC206223.3_FG006	9:137589961-137592522	9.42168	4.32143	-1.12448
AC206223.3_FG007	AC206223.3_FG007	9:137609774-137610530	0.33484	1e-05	-15.0312
AC206223.3_FG008	AC206223.3_FG008	9:137604593-137608013	0.22978	1e-05	-14.4879
AC206223.3_FG010	AC206223.3_FG010	9:137598007-137598452	30.0088	12.1038	-1.30992
AC206227.4_FG001	AC206227.4_FG001	5:116457822-116461792	1e-05	1e-05	0
AC206259.3_FG002	AC206259.3_FG002	1:292737075-292748808	0.14869	1e-05	-13.86
AC206259.3_FG003	AC206259.3_FG003	1:292737075-292748808	14.4698	18.3979	0.346496
AC206262.3_FG004	AC206262.3_FG004	6:157339389-157339745	1e-05	1e-05	0
AC206265.3_FG006	AC206265.3_FG006	9:134869242-134869894	0.603	1e-05	-15.8799
AC206266.3_FG001	AC206266.3_FG001	9:17912059-17915144	1e-05	1e-05	0
AC206273.3_FG004	AC206273.3_FG004	9:111735628-111735967	1e-05	1e-05	0
AC206274.3_FG008	AC206274.3_FG008	6:148285067-148289633	1e-05	1e-05	0
AC206285.3_FG003	AC206285.3_FG003	3:127881702-127882110	1e-05	1e-05	0
AC206285.3_FG005	AC206285.3_FG005	3:127952377-127953307	1e-05	1e-05	0
AC206312.3_FG008	AC206312.3_FG008	6:163302217-163302985	1e-05	1e-05	0
AC206319.2_FG004	AC206319.2_FG004	6:88315919-88316357	1e-05	1e-05	0
AC206325.3_FG003	AC206325.3_FG003	4:5816983-5820549	1e-05	1e-05	0
AC206332.3_FG005	AC206332.3_FG005	4:125517342-125520176	1e-05	1e-05	0
AC206349.2_FG002	AC206349.2_FG002	6:7435834-7436617	1e-05	1e-05	0
GRMZM2G092758	GRMZM2G092758	1:290642907-290643646	1.30156	54.9007	5.39851
AC206392.3_FG004	AC206392.3_FG004	2:82831529-82831876	1e-05	1e-05	0
GRMZM2G005207	GRMZM2G005207	10:3995049-3997307	1e-05	4.87291	18.8944
AC206425.3_FG004	AC206425.3_FG004	3:131874434-131875923	1e-05	0.831	16.3426
AC206503.3_FG001	AC206503.3_FG001	2:106348790-106352681	1e-05	1e-05	0
AC206514.2_FG002	AC206514.2_FG002	6:83833269-83836206	1e-05	1e-05	0
AC206519.2_FG002	AC206519.2_FG002	5:83061702-83062365	1e-05	1e-05	0
AC206547.2_FG002	AC206547.2_FG002	10:27201176-27201665	1e-05	0.53087	15.6961
GRMZM2G419409	GRMZM2G419409	4:74664864-74666967	0.08267	3.4453	5.38105
AC206610.4_FG004	AC206610.4_FG004	8:166413240-166414938	1e-05	1e-05	0
AC206610.4_FG005	AC206610.4_FG005	8:166404753-166405782	1e-05	1e-05	0
AC206611.3_FG002	AC206611.3_FG002	2:145660638-145660833	1e-05	1e-05	0
AC206611.3_FG003	AC206611.3_FG003	2:145677127-145678875	1e-05	1e-05	0
AC206634.3_FG004	AC206634.3_FG004	5:64123094-64124357	1e-05	1e-05	0
AC206638.3_FG007	AC206638.3_FG007	2:3089702-3094119	0.82543	1e-05	-16.3329
AC206638.3_FG015	AC206638.3_FG015	2:3195333-3195597	1e-05	1e-05	0
AC206642.4_FG001	AC206642.4_FG001	2:78235122-78237316	295.693	172.321	-0.779002
AC206647.3_FG003	AC206647.3_FG003	9:147765777-147766128	1e-05	1e-05	0
AC206655.3_FG004	AC206655.3_FG004	6:12702070-12702451	1e-05	1e-05	0
AC206695.3_FG001	AC206695.3_FG001	6:42062969-42065503	1e-05	1e-05	0
AC206698.2_FG002	AC206698.2_FG002	8:116970512-116973542	1e-05	1e-05	0
AC206700.3_FG003	AC206700.3_FG003	5:93866207-93867114	1e-05	1e-05	0
AC206749.3_FG003	AC206749.3_FG003	2:220998036-220998512	1e-05	1e-05	0
AC206763.3_FG002	AC206763.3_FG002	2:183041787-183068679	1e-05	1e-05	0
AC206764.4_FG001	AC206764.4_FG001	3:690874-692941	0.53565	1.79655	1.74586
AC206764.4_FG003	AC206764.4_FG003	3:654964-655642	1e-05	1e-05	0
AC206768.3_FG005	AC206768.3_FG005	3:88539630-88540086	1e-05	1e-05	0
AC206768.3_FG006	AC206768.3_FG006	3:88519056-88522044	1e-05	1e-05	0
AC206780.3_FG004	AC206780.3_FG004	4:239624835-239636828	0.78111	0.9907	0.342933
GRMZM2G467339	GRMZM2G467339	7:139168191-139173000	0.38487	15.9082	5.36927
GRMZM2G049623	GRMZM2G049623	4:201966992-201971338	0.06101	2.44045	5.322
AC206831.3_FG015	AC206831.3_FG015	9:147596679-147598598	1e-05	1e-05	0
AC206832.3_FG004	AC206832.3_FG004	4:154055826-154056534	1e-05	1e-05	0
AC206840.3_FG002	AC206840.3_FG002	1:57351152-57351473	32.9358	28.6017	-0.203556
AC206898.3_FG006	AC206898.3_FG006	5:32444643-32482308	0.19469	0.94073	2.27259
AC206901.3_FG005	AC206901.3_FG005	10:130744060-130745625	7.76289	2.72025	-1.51285
AC206941.2_FG002	OLE18	5:12302726-12303287	3.60821	1e-05	-18.4609
AC206946.2_FG009	AC206946.2_FG009	6:113217949-113221228	1e-05	1e-05	0
AC206951.3_FG014	AC206951.3_FG014	1:17510767-17511250	1e-05	1e-05	0
GRMZM2G024680	GRMZM2G024680	1:244829628-244830954	1e-05	12.1791	20.216
AC206951.3_FG017	AC206951.3_FG017	1:17525571-17526492	176.108	117.607	-0.582486
AC206952.3_FG001	AC206952.3_FG001	4:186223872-186225985	1e-05	1e-05	0
AC206968.3_FG001	AC206968.3_FG001	2:46970382-46970811	1e-05	1e-05	0
AC206968.3_FG003	AC206968.3_FG003	2:46974104-46975385	48.3594	52.8412	0.127867
AC206969.3_FG001	AC206969.3_FG001	4:38479486-38481294	1e-05	1e-05	0
AC206980.3_FG007	AC206980.3_FG007	2:5106347-5106923	2.58295	1.04749	-1.30208
AC206989.4_FG002	AC206989.4_FG002	1:196339497-196340171	17.5742	41.7591	1.24863
AC206999.1_FG002	AC206999.1_FG002	1:172746375-172750289	1e-05	1e-05	0
AC206999.1_FG007	AC206999.1_FG007	1:172752415-172752661	1e-05	1e-05	0
AC207011.3_FG001	AC207011.3_FG001	2:39222700-39224879	1e-05	1e-05	0
AC207019.3_FG003	AC207019.3_FG003	1:252588803-252589605	1e-05	1e-05	0
AC207024.3_FG002	AC207024.3_FG002	1:291855259-291857181	1e-05	1e-05	0
AC207043.3_FG002	AC207043.3_FG002	5:86050122-86051813	3.48746	1.10135	-1.6629
AC207043.3_FG004	AC207043.3_FG004	5:85972134-85974210	1e-05	1e-05	0
AC207080.3_FG005	AC207080.3_FG005	5:187338596-187370147	1e-05	1e-05	0
AC207104.3_FG001	AC207104.3_FG001	5:81310339-81311056	1e-05	1e-05	0
AC207107.4_FG001	AC207107.4_FG001	5:61986517-61987333	1e-05	1e-05	0
AC207107.4_FG002	AC207107.4_FG002	5:61988133-61991755	1e-05	1e-05	0
AC207119.3_FG001	AC207119.3_FG001	1:215963852-215965859	1e-05	1e-05	0
AC207188.3_FG002	AC207188.3_FG002	2:20744009-20744561	1e-05	1e-05	0
AC207189.4_FG002	AC207189.4_FG002	6:131109158-131109911	1e-05	1e-05	0
AC207205.3_FG004	AC207205.3_FG004	2:192141884-192142624	0.54244	0.53901	-0.00913288
AC207206.3_FG001	AC207206.3_FG001	2:146412422-146412845	1e-05	1e-05	0
AC207206.3_FG003	AC207206.3_FG003	2:146344707-146346940	1e-05	1e-05	0
AC207225.3_FG001	AC207225.3_FG001	1:124667752-124669328	1e-05	1e-05	0
AC207225.3_FG003	AC207225.3_FG003	1:124675556-124677280	0.54951	0.89135	0.697837
AC207231.3_FG001	AC207231.3_FG001	5:71599295-71601711	1e-05	1e-05	0
AC207254.3_FG005	AC207254.3_FG005	2:182874039-182874804	1e-05	1e-05	0
AC207260.3_FG003	AC207260.3_FG003	6:88980247-88980718	3.5912	6.85014	0.931667
AC207260.3_FG004	AC207260.3_FG004	6:89146025-89147123	1e-05	1e-05	0
AC207265.3_FG002	AC207265.3_FG002	9:14841003-14847247	25.749	12.9533	-0.991196
AC207309.3_FG007	AC207309.3_FG007	9:126153831-126155131	6.93296	7.46578	0.106822
AC207309.3_FG010	AC207309.3_FG010	9:126212188-126212629	1e-05	1e-05	0
AC207321.3_FG003	AC207321.3_FG003	3:175188779-175190321	0.15634	0.73759	2.23813
AC207328.3_FG003	AC207328.3_FG003	4:127236626-127237166	1e-05	1e-05	0
AC207342.3_FG001	AC207342.3_FG001	8:135914953-135916479	1e-05	1e-05	0
AC207342.3_FG007	AC207342.3_FG007	8:135950184-135953458	7.68086	10.6989	0.478124
GRMZM2G074793	GRMZM2G074793	10:119216706-119217682	0.32441	12.7852	5.30052
AC207347.3_FG005	AC207347.3_FG005	1:252853757-252860409	6.9652	4.76122	-0.548833
AC207383.3_FG003	AC207383.3_FG003	2:171872331-171873420	1e-05	1e-05	0
AC207389.3_FG004	AC207389.3_FG004	1:173907954-173908248	1e-05	1e-05	0
AC207397.3_FG001	AC207397.3_FG001	4:108836298-108839044	1e-05	1e-05	0
AC207427.3_FG005	AC207427.3_FG005	3:199004702-199005257	8.96714	33.4822	1.90067
AC207454.3_FG004	AC207454.3_FG004	9:133575711-133576257	1e-05	1e-05	0
AC207472.3_FG001	AC207472.3_FG001	3:20454055-20455107	1e-05	1e-05	0
GRMZM2G470365	GRMZM2G470365	10:126949938-126952458	0.16811	6.58806	5.29239
AC207544.3_FG011	AC207544.3_FG011	7:3870476-3872465	1e-05	1e-05	0
AC207546.3_FG004	AC207546.3_FG004	1:298045366-298052523	1e-05	1e-05	0
AC207549.3_FG010	AC207549.3_FG010	1:66427079-66427958	1e-05	1e-05	0
AC207575.3_FG004	AC207575.3_FG004	6:84725441-84725873	1e-05	1e-05	0
AC207619.3_FG001	AC207619.3_FG001	1:192886113-192887373	1e-05	1e-05	0
AC207620.2_FG007	AC207620.2_FG007	3:180675601-180677458	1e-05	1e-05	0
AC207628.4_FG002	AC207628.4_FG002	3:202928077-202928908	1e-05	1e-05	0
AC207628.4_FG003	AC207628.4_FG003	3:202969695-202980210	0.58971	1.04557	0.82621
AC207628.4_FG005	AC207628.4_FG005	3:203012305-203014761	1e-05	0.63199	15.9476
AC207628.4_FG009	AC207628.4_FG009	3:202899044-202905461	6.45448	7.01136	0.119393
AC207628.4_FG010	AC207628.4_FG010	3:202909330-202910229	10.0798	4.74453	-1.08713
AC207628.4_FG011	AC207628.4_FG011	3:202916871-202920796	26.8516	18.4974	-0.537685
AC207649.3_FG002	AC207649.3_FG002	6:5722514-5724778	1e-05	1e-05	0
AC207652.3_FG001	AC207652.3_FG001	3:38173936-38180114	5.63419	6.25965	0.151874
AC207655.2_FG003	AC207655.2_FG003	7:137015472-137020066	1e-05	1e-05	0
GRMZM2G400156	GRMZM2G400156	1:209280876-209281681	1.77561	66.6041	5.22922
GRMZM2G127379	GRMZM2G127379	10:2682267-2684357	0.59058	21.9047	5.21297
GRMZM2G167212	GRMZM2G167212	9:14854422-14856112	0.22178	8.20637	5.20956
AC207732.3_FG010	AC207732.3_FG010	2:187341380-187342010	1e-05	1e-05	0
AC207733.3_FG001	AC207733.3_FG001	2:127021939-127027151	1e-05	1e-05	0
AC207733.3_FG007	AC207733.3_FG007	2:127021939-127027151	1e-05	1e-05	0
AC207740.3_FG005	AC207740.3_FG005	3:4877182-4877432	1e-05	1e-05	0
GRMZM2G318296	GRMZM2G318296	2:218075091-218077016	0.56221	20.6193	5.19675
AC207756.3_FG001	AC207756.3_FG001	4:144501061-144503214	2.4171	1.50809	-0.680555
AC207767.2_FG001	AC207767.2_FG001	3:192518061-192521509	1e-05	0.09789	13.257
AC207784.3_FG007	AC207784.3_FG007	8:72052495-72053332	1e-05	1e-05	0
AC207790.2_FG001	AC207790.2_FG001	6:109026918-109027771	1e-05	1e-05	0
AC207793.3_FG002	AC207793.3_FG002	3:98618272-98619874	1e-05	1e-05	0
AC207798.2_FG003	AC207798.2_FG003	6:128666622-128668063	1e-05	1e-05	0
AC207803.3_FG003	AC207803.3_FG003	scaffold_507:697372-699076	1e-05	1e-05	0
AC207814.3_FG002	AC207814.3_FG002	3:58538504-58539650	1e-05	1e-05	0
AC207814.3_FG003	AC207814.3_FG003	3:58534789-58537778	1e-05	1e-05	0
AC207888.3_FG009	AC207888.3_FG009	2:234934166-234936218	1e-05	1e-05	0
AC207890.3_FG002	AC207890.3_FG002	4:94458790-94464287	83.1022	48.9634	-0.763183
AC207896.4_FG003	AC207896.4_FG003	3:58654027-58654420	1e-05	1e-05	0
AC208023.3_FG001	AC208023.3_FG001	9:108726776-108730186	348.83	167.512	-1.05826
AC208026.3_FG005	AC208026.3_FG005	1:196692458-196694267	1e-05	1e-05	0
AC208031.3_FG002	AC208031.3_FG002	7:129898195-129899137	0.88766	1e-05	-16.4377
AC208031.3_FG005	AC208031.3_FG005	7:129908303-129911466	1e-05	0.47039	15.5216
AC208035.3_FG002	AC208035.3_FG002	2:160790461-160791140	1e-05	1e-05	0
AC208042.3_FG005	AC208042.3_FG005	8:745608-746385	1e-05	1e-05	0
AC208079.3_FG001	AC208079.3_FG001	10:44987347-44987755	1e-05	1e-05	0
AC208082.3_FG008	AC208082.3_FG008	5:14002352-14005406	1e-05	1e-05	0
AC208109.2_FG004	AC208109.2_FG004	7:31523955-31527310	1e-05	1e-05	0
AC208110.2_FG001	AC208110.2_FG001	10:140081544-140084417	0.22125	0.42874	0.954419
AC208110.2_FG005	AC208110.2_FG005	10:140146949-140148073	1e-05	1e-05	0
AC208110.2_FG006	AC208110.2_FG006	10:140161390-140166711	13.9564	13.6485	-0.0321844
GRMZM2G028252	GRMZM2G028252	3:169096140-169097786	0.24441	8.89444	5.18554
AC208110.2_FG011	AC208110.2_FG011	10:140152896-140154967	1e-05	1e-05	0
AC208113.3_FG001	AC208113.3_FG001	1:263121456-263122520	1e-05	1e-05	0
GRMZM2G300786	GRMZM2G300786	1:176082876-176086746	0.08548	3.02007	5.14288
AC208113.3_FG009	AC208113.3_FG009	1:263112724-263113264	8.95421	4.33487	-1.04658
AC208122.2_FG003	AC208122.2_FG003	4:144203107-144229068	1e-05	1e-05	0
AC208126.3_FG001	AC208126.3_FG001	4:236290139-236290562	1e-05	1e-05	0
AC208201.3_FG001	AC208201.3_FG001	1:45404582-45407165	24.1452	13.7062	-0.816907
AC208201.3_FG002	AC208201.3_FG002	1:45370668-45372107	15.3384	16.2617	0.08433
GRMZM2G071846	GRMZM2G071846	5:184219125-184223527	2.28828	80.0989	5.12945
AC208204.3_FG006	AC208204.3_FG006	1:38641586-38642063	53.5567	126.238	1.23701
AC208212.3_FG001	AC208212.3_FG001	3:122798699-122799373	1e-05	1e-05	0
AC208217.3_FG001	AC208217.3_FG001	5:84552356-84552584	1e-05	1e-05	0
AC208221.3_FG002	AC208221.3_FG002	2:38530563-38533170	1e-05	1e-05	0
AC208308.3_FG003	AC208308.3_FG003	1:155357505-155358598	1e-05	0.45299	15.4672
AC208308.3_FG004	AC208308.3_FG004	1:155407522-155408008	1e-05	0.53919	15.7185
AC208327.4_FG002	AC208327.4_FG002	8:125979909-125982351	0.40468	1e-05	-15.3045
AC208327.4_FG003	AC208327.4_FG003	8:126020980-126034902	23.4357	34.3076	0.54982
AC208327.4_FG006	AC208327.4_FG006	8:126079948-126082796	8.20142	12.2938	0.583986
AC208337.2_FG003	AC208337.2_FG003	7:10791432-10797563	0.12585	0.68967	2.45421
AC208338.3_FG010	AC208338.3_FG010	6:82942516-82946094	1e-05	1e-05	0
AC208341.4_FG005	AC208341.4_FG005	8:95858287-95858788	27.0726	20.2835	-0.416527
AC208341.4_FG006	AC208341.4_FG006	8:95866167-95872253	0.99905	1.97534	0.983471
AC208341.4_FG007	AC208341.4_FG007	8:95765107-95766199	1e-05	1e-05	0
AC208341.4_FG008	AC208341.4_FG008	8:95776630-95778894	0.2697	0.25171	-0.0995861
AC208346.3_FG004	AC208346.3_FG004	3:183632832-183634776	8.25853	20.032	1.27835
AC208348.3_FG012	AC208348.3_FG012	5:216749556-216756161	1e-05	1e-05	0
AC208358.3_FG005	AC208358.3_FG005	4:60044942-60049728	0.7648	1e-05	-16.2228
AC208406.3_FG004	AC208406.3_FG004	8:103353536-103353803	1e-05	1e-05	0
AC208411.3_FG013	AC208411.3_FG013	5:147944595-147946460	1e-05	1e-05	0
AC208418.3_FG009	AC208418.3_FG009	4:220028113-220029692	1e-05	1e-05	0
AC208422.3_FG001	AC208422.3_FG001	2:149641298-149642211	1e-05	1e-05	0
AC208422.3_FG002	AC208422.3_FG002	2:149664020-149664984	1e-05	1e-05	0
AC208423.3_FG002	AC208423.3_FG002	4:10099668-10101405	1e-05	1e-05	0
AC208434.3_FG001	AC208434.3_FG001	1:204405918-204409447	1e-05	1e-05	0
AC208434.3_FG007	AC208434.3_FG007	1:204473737-204474827	1e-05	1e-05	0
AC208436.3_FG007	AC208436.3_FG007	1:45103541-45110167	2.0499	7.41427	1.85475
AC208440.3_FG003	AC208440.3_FG003	1:227507113-227513614	8.15534	17.2984	1.08482
AC208445.3_FG001	AC208445.3_FG001	1:172528054-172528300	1e-05	1e-05	0
AC208445.3_FG006	AC208445.3_FG006	1:172577588-172577834	1e-05	1e-05	0
AC208453.3_FG003	AC208453.3_FG003	1:146261359-146262162	1e-05	1e-05	0
AC208454.3_FG002	AC208454.3_FG002	5:7611569-7612409	1e-05	1e-05	0
AC208458.3_FG011	AC208458.3_FG011	4:131780025-131780457	1e-05	1e-05	0
AC208516.2_FG008	AC208516.2_FG008	5:188254160-188254577	1e-05	1e-05	0
AC208521.3_FG002	AC208521.3_FG002	6:55552004-55554604	1e-05	1e-05	0
AC208530.3_FG003	AC208530.3_FG003	1:253063271-253065132	1e-05	1e-05	0
AC208539.3_FG002	AC208539.3_FG002	5:202986830-202987631	1e-05	1e-05	0
AC208539.3_FG003	AC208539.3_FG003	5:202992686-202993220	1e-05	1e-05	0
AC208559.3_FG003	AC208559.3_FG003	4:125133238-125135927	1e-05	1e-05	0
AC208564.3_FG004	AC208564.3_FG004	1:186769872-186771159	1e-05	1e-05	0
AC208571.4_FG001	AC208571.4_FG001	1:50697892-50709672	9.44734	11.39	0.269789
AC208576.3_FG001	AC208576.3_FG001	1:63593804-63595172	1e-05	1e-05	0
AC208577.3_FG005	AC208577.3_FG005	5:174986846-174987396	1e-05	1e-05	0
AC208579.3_FG001	AC208579.3_FG001	10:144118957-144122483	1e-05	1e-05	0
AC208606.3_FG007	AC208606.3_FG007	2:111824672-111826729	1e-05	1e-05	0
AC208610.3_FG010	AC208610.3_FG010	2:237551299-237551803	1e-05	1.17738	16.8452
AC208625.3_FG004	AC208625.3_FG004	10:94957037-94957704	1e-05	1e-05	0
AC208630.3_FG001	AC208630.3_FG001	5:49087591-49088134	1e-05	1e-05	0
AC208641.3_FG009	AC208641.3_FG009	4:11641272-11643752	1e-05	1e-05	0
AC208644.2_FG005	AC208644.2_FG005	1:205193998-205194166	1e-05	1e-05	0
AC208649.4_FG003	AC208649.4_FG003	10:19384960-19388352	1e-05	1e-05	0
AC208663.3_FG002	AC208663.3_FG002	2:30554101-30555190	0.6529	1e-05	-15.9946
AC208678.3_FG002	AC208678.3_FG002	1:139458563-139459386	1e-05	1e-05	0
AC208680.3_FG001	AC208680.3_FG001	1:96217030-96217660	1e-05	1e-05	0
AC208702.3_FG007	AC208702.3_FG007	1:204959110-205057301	1e-05	1e-05	0
AC208711.3_FG005	AC208711.3_FG005	6:96352733-96354559	1e-05	0.20931	14.3533
AC208724.3_FG001	AC208724.3_FG001	4:230752308-230755184	3.80512	2.13137	-0.836161
AC208826.3_FG003	AC208826.3_FG003	7:41928935-41929983	1e-05	1e-05	0
AC208826.3_FG004	AC208826.3_FG004	7:41844598-41845129	1e-05	1e-05	0
AC208848.3_FG005	AC208848.3_FG005	3:110539372-110539858	1e-05	1e-05	0
AC208855.3_FG002	AC208855.3_FG002	10:39922728-39924376	1e-05	1e-05	0
AC208860.3_FG002	AC208860.3_FG002	9:140973049-140976012	1e-05	1e-05	0
AC208892.3_FG005	AC208892.3_FG005	2:216992253-216993395	1e-05	1e-05	0
AC208895.3_FG001	AC208895.3_FG001	3:33252366-33259299	1e-05	1e-05	0
AC208895.3_FG004	AC208895.3_FG004	3:33198963-33205072	1e-05	1e-05	0
GRMZM2G166413	GRMZM2G166413	8:155590384-155592578	2.06305	69.6242	5.07674
AC208897.3_FG004	AC208897.3_FG004	1:27122676-27128168	6.49076	2.66961	-1.28176
AC208905.3_FG004	AC208905.3_FG004	9:18954282-18954558	1e-05	2.10689	17.6848
AC208915.3_FG010	AC208915.3_FG010	3:223539564-223540344	1e-05	1e-05	0
AC208916.3_FG003	AC208916.3_FG003	6:150297817-150298483	1.65745	1e-05	-17.3386
AC208920.3_FG001	AC208920.3_FG001	4:78282424-78283107	1e-05	0.45644	15.4781
AC208930.3_FG007	AC208930.3_FG007	3:129238391-129240982	1e-05	1e-05	0
AC208974.3_FG001	AC208974.3_FG001	1:101455955-101458286	1e-05	1e-05	0
AC209015.3_FG004	AC209015.3_FG004	6:102487705-102488242	1e-05	1e-05	0
AC209016.3_FG010	AC209016.3_FG010	1:297335638-297339667	1e-05	1e-05	0
AC209029.2_FG002	AC209029.2_FG002	4:20960986-20963725	1e-05	1e-05	0
AC209050.3_FG001	AC209050.3_FG001	6:96556662-96560517	1e-05	1e-05	0
AC209050.3_FG003	AC209050.3_FG003	6:96492393-96493954	12.2918	15.3099	0.316768
AC209051.3_FG003	AC209051.3_FG003	5:170808922-170811960	1e-05	1e-05	0
AC209062.3_FG002	AC209062.3_FG002	5:54222391-54223135	1e-05	1e-05	0
AC209073.3_FG001	AC209073.3_FG001	8:160866327-160866549	1e-05	1e-05	0
AC209073.3_FG002	AC209073.3_FG002	8:160867164-160870232	1e-05	1e-05	0
AC209074.3_FG007	AC209074.3_FG007	8:164474284-164478863	1e-05	0.17704	14.1118
GRMZM2G061758	GRMZM2G061758	3:25124313-25125954	4.00057	134.179	5.06781
AC209093.3_FG006	AC209093.3_FG006	3:190827324-190830546	1e-05	1e-05	0
AC209168.3_FG007	AC209168.3_FG007	5:189966347-189966803	1e-05	1e-05	0
AC209169.3_FG007	AC209169.3_FG007	2:2423812-2424103	1e-05	1e-05	0
AC209177.3_FG001	AC209177.3_FG001	5:75986614-75986986	1e-05	1e-05	0
GRMZM2G042407	GRMZM2G042407	1:207433915-207443393	0.52003	17.2217	5.04948
GRMZM2G070034	GRMZM2G070034	9:125606159-125639409	0.46114	14.9982	5.02345
AC209206.3_FG014	AC209206.3_FG014	10:137483609-137485990	1e-05	1e-05	0
AC209208.3_FG001	AC209208.3_FG001	5:193362681-193370960	9.10456	15.3199	0.750747
GRMZM2G108865	GRMZM2G108865	1:280409563-280411218	2.10179	68.0298	5.01648
AC209208.3_FG003	AC209208.3_FG003	5:193352049-193354601	0.25925	1e-05	-14.662
AC209208.3_FG004	AC209208.3_FG004	5:193335721-193337380	1e-05	1e-05	0
AC209208.3_FG005	AC209208.3_FG005	5:193289285-193293211	21.6848	21.9756	0.0192184
AC209212.3_FG005	AC209212.3_FG005	1:299763003-299765664	1e-05	0.07719	12.9141
AC209213.4_FG002	AC209213.4_FG002	1:106131331-106133249	1e-05	1e-05	0
AC209215.4_FG004	AC209215.4_FG004	1:100003026-100011125	1e-05	1e-05	0
AC209215.4_FG006	AC209215.4_FG006	1:100015185-100017007	1e-05	1e-05	0
AC209242.3_FG003	AC209242.3_FG003	4:232667841-232672100	11.9221	16.6453	0.481476
AC209257.4_FG003	AC209257.4_FG003	6:153421048-153422228	2.22757	5.49523	1.30271
AC209257.4_FG004	AC209257.4_FG004	6:153426696-153427117	1e-05	1e-05	0
AC209257.4_FG006	AC209257.4_FG006	6:153427826-153429877	0.55165	1.65217	1.58254
AC209257.4_FG008	AC209257.4_FG008	6:153436418-153437072	49.3188	63.9761	0.375395
AC209332.3_FG011	AC209332.3_FG011	5:21048366-21067870	1e-05	1e-05	0
AC209356.4_FG001	AC209356.4_FG001	4:236432724-236433089	1e-05	1e-05	0
AC209364.3_FG004	AC209364.3_FG004	3:225920684-225967081	0.12141	0.22656	0.899992
AC209364.3_FG007	AC209364.3_FG007	3:225865828-225866380	1e-05	1e-05	0
GRMZM2G104204	GRMZM2G104204	7:160792660-160793924	0.98335	31.0795	4.98211
AC209374.4_FG002	AC209374.4_FG002	5:196331062-196332805	44.7006	11.969	-1.90099
AC209377.3_FG003	AC209377.3_FG003	3:137547968-137558544	3.1569	1e-05	-18.2681
AC209381.3_FG002	AC209381.3_FG002	3:153677445-153678276	1e-05	1e-05	0
AC209381.3_FG007	AC209381.3_FG007	3:153798988-153799789	1e-05	1e-05	0
AC209438.4_FG002	AC209438.4_FG002	1:58612001-58612578	1e-05	1e-05	0
AC209460.3_FG002	AC209460.3_FG002	1:54826762-54827930	23.7988	24.5213	0.0431466
AC209463.4_FG013	AC209463.4_FG013	5:216557883-216558921	0.42344	0.39693	-0.0932727
AC209624.2_FG001	AC209624.2_FG001	2:83815465-83821786	1e-05	1e-05	0
AC209624.2_FG003	AC209624.2_FG003	2:83799692-83800789	1e-05	1e-05	0
AC209626.2_FG013	AC209626.2_FG013	1:17883584-17884563	28.6633	21.3672	-0.423807
AC209629.2_FG003	AC209629.2_FG003	6:118935269-118935764	1e-05	1e-05	0
AC209629.2_FG007	AC209629.2_FG007	6:118886362-118887782	1e-05	1e-05	0
AC209636.2_FG003	AC209636.2_FG003	6:146759981-146761061	1.06831	0.74227	-0.525309
AC209647.2_FG001	AC209647.2_FG001	8:52636251-52636743	1e-05	1e-05	0
AC209647.2_FG002	AC209647.2_FG002	8:52628670-52628967	1e-05	1e-05	0
AC209651.2_FG001	AC209651.2_FG001	9:33514579-33515077	1e-05	1e-05	0
AC209664.3_FG002	AC209664.3_FG002	9:4651775-4654753	31.5628	12.8177	-1.30009
AC209675.3_FG001	AC209675.3_FG001	1:36698220-36698475	1e-05	1e-05	0
AC209697.3_FG005	AC209697.3_FG005	9:46743770-46744280	1e-05	1e-05	0
AC209698.3_FG004	AC209698.3_FG004	1:195177969-195178371	1e-05	1e-05	0
AC209704.3_FG003	AC209704.3_FG003	2:48486709-48487850	1e-05	1e-05	0
AC209705.3_FG004	AC209705.3_FG004	9:72007534-72010518	15.476	13.6645	-0.1796
AC209710.4_FG002	AC209710.4_FG002	7:27136557-27137732	1e-05	1e-05	0
AC209718.1_FG009	AC209718.1_FG009	3:5567041-5568967	1.18731	1.29231	0.122256
AC209723.3_FG003	AC209723.3_FG003	7:79281072-79281897	1e-05	1e-05	0
AC209723.3_FG004	AC209723.3_FG004	7:79231473-79234904	1e-05	1e-05	0
AC209729.3_FG003	AC209729.3_FG003	3:219956191-219959167	0.07651	1e-05	-12.9014
AC209732.3_FG001	AC209732.3_FG001	4:85420726-85427342	1e-05	1e-05	0
AC209734.3_FG005	AC209734.3_FG005	6:137142435-137142816	1e-05	1e-05	0
AC209737.3_FG006	AC209737.3_FG006	8:166124600-166125251	1e-05	1e-05	0
AC209738.3_FG005	AC209738.3_FG005	3:219185895-219188243	1e-05	1e-05	0
AC209739.3_FG003	AC209739.3_FG003	2:111946588-111947665	1e-05	1.59081	17.2794
AC209744.3_FG001	AC209744.3_FG001	3:130287229-130288170	1e-05	1e-05	0
AC209755.3_FG001	AC209755.3_FG001	3:212547798-212548639	1e-05	1e-05	0
AC209768.3_FG005	AC209768.3_FG005	2:234421464-234422964	1e-05	1e-05	0
AC209768.3_FG016	AC209768.3_FG016	2:234259842-234260286	10.6909	1e-05	-20.028
AC209778.3_FG002	AC209778.3_FG002	9:126785235-126785765	1e-05	1e-05	0
AC209780.2_FG003	AC209780.2_FG003	3:88443627-88444248	0.34598	1e-05	-15.0784
AC209784.3_FG007	AC209784.3_FG007	3:181162936-181166123	5.00153	7.07596	0.500556
GRMZM2G014902	GRMZM2G014902	4:32527797-32560791	0.6295	19.8793	4.98091
AC209810.3_FG002	AC209810.3_FG002	3:165488280-165489387	0.28355	1e-05	-14.7913
AC209811.3_FG001	AC209811.3_FG001	9:59723072-59723529	1e-05	1e-05	0
AC209819.3_FG003	AC209819.3_FG003	8:122533329-122537003	0.29735	1.08245	1.86405
AC209819.3_FG005	AC209819.3_FG005	8:122571212-122573373	26.6767	9.90916	-1.42875
AC209819.3_FG006	AC209819.3_FG006	8:122584328-122586294	1e-05	1e-05	0
AC209819.3_FG007	AC209819.3_FG007	8:122587021-122589094	1e-05	1e-05	0
AC209819.3_FG008	AC209819.3_FG008	8:122592367-122593064	1e-05	1e-05	0
AC209819.3_FG009	AC209819.3_FG009	8:122590334-122590955	5.81644	1e-05	-19.1498
AC209819.3_FG010	AC209819.3_FG010	8:122483716-122486455	1e-05	1e-05	0
AC209819.3_FG012	AC209819.3_FG012	8:122478250-122480444	23.4803	8.74483	-1.42495
AC209828.3_FG006	AC209828.3_FG006	8:25197555-25198074	1e-05	1e-05	0
AC209831.3_FG003	AC209831.3_FG003	3:203840464-203843596	1e-05	1e-05	0
AC209835.4_FG004	AC209835.4_FG004	5:21903402-21908619	9.0761	15.2403	0.747748
[truncated: 37,605 more rows]

## Sheet: Shoot_up
gene_id	gene	locus	Shoot_RPKM	Tassel_RPKM	log2(fold_change)
AC155624.2_FG011	AC155624.2_FG011	1:8285568-8288645	17.0795	6.57601	-1.37698
AC190743.3_FG012	AC190743.3_FG012	9:119454908-119455341	38.2002	15.7651	-1.27685
AC194158.3_FG005	AC194158.3_FG005	5:17912795-17913389	42.679	19.7587	-1.11104
AC194341.4_FG002	AC194341.4_FG002	8:140927426-140929545	181.547	67.3289	-1.43105
AC195874.2_FG002	AP-17	2:220221528-220227569	76.1597	37.2708	-1.03098
AC196156.3_FG003	AC196156.3_FG003	1:261153417-261153699	41.1709	15.8294	-1.37902
AC197013.3_FG003	AC197013.3_FG003	7:159072029-159072692	59.1386	26.8079	-1.14144
AC198982.3_FG006	AC198982.3_FG006	8:145998076-145998798	43.535	17.5481	-1.31086
AC199067.2_FG004	AC199067.2_FG004	3:176496420-176497056	16.8476	8.29221	-1.02272
AC199782.5_FG001	AC199782.5_FG001	2:195041621-195045586	50.0235	22.4895	-1.15335
AC202915.3_FG002	AC202915.3_FG002	8:128284199-128285361	76.0253	26.8564	-1.50121
AC204359.3_FG005	AC204359.3_FG005	8:170992547-170993630	48.7243	18.2465	-1.41702
AC205471.4_FG007	AC205471.4_FG007	8:124755913-124756553	23.0183	8.27849	-1.47534
AC205703.4_FG006	AC205703.4_FG006	5:181248004-181251026	89.3373	25.117	-1.8306
AC206223.3_FG010	AC206223.3_FG010	9:137598007-137598452	30.0088	12.1038	-1.30992
AC208023.3_FG001	AC208023.3_FG001	9:108726776-108730186	348.83	167.512	-1.05826
AC209374.4_FG002	AC209374.4_FG002	5:196331062-196332805	44.7006	11.969	-1.90099
AC209664.3_FG002	AC209664.3_FG002	9:4651775-4654753	31.5628	12.8177	-1.30009
AC209819.3_FG005	AC209819.3_FG005	8:122571212-122573373	26.6767	9.90916	-1.42875
AC209819.3_FG012	AC209819.3_FG012	8:122478250-122480444	23.4803	8.74483	-1.42495
AC210013.4_FG016	AC210013.4_FG016	5:3422924-3423865	218.85	71.3797	-1.61636
AC210517.3_FG003	AC210517.3_FG003	1:122044278-122045463	50.9092	13.3504	-1.93104
AC211164.5_FG003	AC211164.5_FG003	2:192995053-192997378	34.6807	16.6056	-1.06246
AC211349.4_FG001	AC211349.4_FG001	8:175178618-175184508	16.5222	5.90945	-1.48331
AC213521.3_FG005	AC213521.3_FG005	1:226276309-226279598	19.5165	6.97095	-1.48527
AC213621.5_FG004	AC213621.5_FG004	6:151773873-151775166	32.9	11.491	-1.51758
AC214350.3_FG007	AC214350.3_FG007	5:166435178-166438143	80.9615	37.7363	-1.10128
AC214817.3_FG004	AC214817.3_FG004	6:154514149-154517066	23.3515	9.09856	-1.35981
AC215244.3_FG002	AC215244.3_FG002	4:193913421-193938699	104.387	49.7485	-1.06922
AC215260.3_FG004	AC215260.3_FG004	3:17042095-17042602	28.6131	12.9316	-1.14577
AC216067.3_FG002	AC216067.3_FG002	4:204522926-204524924	412.352	111.296	-1.88947
AC217401.3_FG003	AC217401.3_FG003	1:264930908-264935062	26.7352	9.01551	-1.56826
AC217977.3_FG003	AC217977.3_FG003	1:220558313-220574559	27.9159	11.9779	-1.22071
AC218035.3_FG001	AC218035.3_FG001	8:103049944-103050477	96.0359	40.8571	-1.23299
AC230011.2_FG002	AC230011.2_FG002	3:113913959-113920267	11.2477	5.32754	-1.07809
AC230013.2_FG002	AC230013.2_FG002	3:210752028-210754858	18.1157	5.06671	-1.83812
AC231180.2_FG006	AC231180.2_FG006	8:75646246-75647874	84.1024	22.8271	-1.8814
AC233893.1_FG006	AC233893.1_FG006	9:146407377-146411588	46.3062	14.198	-1.70552
AC233899.1_FG005	AC233899.1_FG005	9:149918411-149918969	15.82	5.01096	-1.65859
AC233979.1_FG008	AC233979.1_FG008	10:135159810-135160125	30.5972	12.9323	-1.24242
AC234203.1_FG004	AC234203.1_FG004	1:188116697-188123026	49.6552	14.2808	-1.79787
AC234203.1_FG009	AC234203.1_FG009	1:188093914-188095642	18.3922	9.00423	-1.03042
GRMZM2G000052	GRMZM2G000052	2:8996295-9001551	58.4315	19.4711	-1.58541
GRMZM2G000177	GRMZM2G000177	8:146966708-146971894	29.6118	13.5322	-1.12978
GRMZM2G000393	GRMZM2G000393	9:14548029-14553129	37.5774	16.2088	-1.21309
GRMZM2G000510	GRMZM2G000510	4:32394-63643	68.3309	26.229	-1.38137
GRMZM2G000601	GRMZM2G000601	2:173344294-173348659	15.8468	7.90931	-1.00257
GRMZM2G000764	GRMZM2G000764	4:180529227-180534620	19.3766	5.07202	-1.93368
GRMZM2G000777	GRMZM2G000777	8:89037639-89038603	19.2115	9.15176	-1.06985
GRMZM2G001255	GRMZM2G001255	3:225277772-225280863	18.7954	8.32088	-1.17557
GRMZM2G001500	GRMZM2G001500	10:21730899-21736012	76.4707	28.6983	-1.41394
GRMZM2G001639	GRMZM2G001639	7:141630966-141633498	34.0607	15.5717	-1.12918
GRMZM2G001645	GRMZM2G001645	7:133972699-133976990	90.4539	30.158	-1.58464
GRMZM2G001755	GRMZM2G001755	8:55975329-55984403	75.3372	26.8716	-1.48728
GRMZM2G001953	GRMZM2G001953	4:182363662-182367487	21.7969	8.8136	-1.30632
GRMZM2G002391	GRMZM2G002391	10:63243960-63246099	36.2822	15.655	-1.21264
GRMZM2G002416	GRMZM2G002416	8:37415285-37418826	136.857	38.391	-1.83383
GRMZM2G002642	GRMZM2G002642	2:27008091-27014594	55.6855	16.4625	-1.75812
GRMZM2G002652	GRMZM2G002652	4:210865184-210868144	20.849	7.46401	-1.48196
GRMZM2G002754	GRMZM2G002754	5:13421576-13439868	23.4424	10.5046	-1.1581
GRMZM2G002807	GRMZM2G002807	2:196570627-196574505	72.11	33.1931	-1.11932
GRMZM2G002959	GRMZM2G002959	6:124328525-124334707	53.1829	19.8236	-1.42374
GRMZM2G003252	GRMZM2G003252	2:217997897-218001975	19.386	9.18728	-1.07731
GRMZM2G003385	GRMZM2G003385	3:185890806-185895517	174.102	74.4547	-1.2255
GRMZM2G003631	GRMZM2G003631	1:165985300-165988521	115.636	40.999	-1.49593
GRMZM2G003642	GRMZM2G003642	4:26420994-26427258	54.7112	19.1446	-1.5149
GRMZM2G003692	GRMZM2G003692	2:118693752-118711201	55.9391	23.4266	-1.25571
GRMZM2G003883	GRMZM2G003883	3:44224071-44229612	72.5377	27.8617	-1.38045
GRMZM2G003963	GRMZM2G003963	8:168638540-168642582	87.0515	32.3168	-1.42958
GRMZM2G003988	GRMZM2G003988	4:236227362-236231112	14.1256	6.2567	-1.17484
GRMZM2G004111	GRMZM2G004111	8:169442671-169443435	216.745	101.256	-1.09799
GRMZM2G004172	GRMZM2G004172	9:149541109-149544567	162.165	80.855	-1.00405
GRMZM2G004377	GRMZM2G004377	9:149512377-149519280	31.742	14.1865	-1.16187
GRMZM2G004396	GRMZM2G004396	6:1244964-1246555	94.1418	25.4452	-1.88744
GRMZM2G004466	GRMZM2G004466	9:149512377-149519280	19.9521	6.09595	-1.71062
GRMZM2G004696	GRMZM2G004696	3:10076686-10080041	81.1717	29.5305	-1.45877
GRMZM2G004768	GRMZM2G004768	5:192312747-192320368	32.8437	14.7907	-1.15093
GRMZM2G004835	GRMZM2G004835	4:226517074-226520698	37.1286	10.521	-1.81926
GRMZM2G004949	GRMZM2G004949	3:179276761-179282188	50.7484	18.8983	-1.42511
GRMZM2G004955	GRMZM2G004955	5:62784036-62785806	15.1672	7.0837	-1.09838
GRMZM2G004996	GRMZM2G004996	1:232238666-232243019	18.7313	8.91489	-1.07116
GRMZM2G005384	GRMZM2G005384	5:208605448-208614441	41.1759	10.7516	-1.93725
GRMZM2G005583	GRMZM2G005583	4:39353665-39360703	27.2881	8.77287	-1.63715
GRMZM2G005652	GRMZM2G005652	1:191123118-191128083	17.4122	7.34705	-1.24486
GRMZM2G005840	GRMZM2G005840	1:183336452-183337346	35.0087	10.1603	-1.78477
GRMZM2G005886	GRMZM2G005886	9:81943331-81947521	12.0668	5.84151	-1.04663
GRMZM2G005909	GRMZM2G005909	5:193709209-193710641	38.7489	13.5954	-1.51104
GRMZM2G005938	GRMZM2G005938	10:60236509-60241598	29.4575	8.20296	-1.84442
GRMZM2G006006	GRMZM2G006006	4:169464446-169476979	35.0807	17.3926	-1.0122
GRMZM2G006117	GRMZM2G006117	7:145808502-145812916	57.1293	27.1101	-1.0754
GRMZM2G006130	GRMZM2G006130	3:230094424-230105511	91.8588	30.3016	-1.60002
GRMZM2G006416	GRMZM2G006416	7:145800821-145807566	14.4976	6.66414	-1.12132
GRMZM2G006672	GRMZM2G006672	4:131038319-131055437	36.8421	16.5379	-1.15558
GRMZM2G006791	GRMZM2G006791	5:172434778-172439962	19.4034	5.0846	-1.9321
GRMZM2G006894	GRMZM2G006894	10:145614823-145621943	138.884	37.3971	-1.89288
GRMZM2G007038	GRMZM2G007038	6:141876884-141881260	73.998	26.5694	-1.47772
GRMZM2G007120	GRMZM2G007120	10:120693425-120697173	21.8004	9.89473	-1.13962
GRMZM2G007256	GRMZM2G007256	2:10000080-10001081	48.9965	21.3309	-1.19973
GRMZM2G007466	GRMZM2G007466	5:183171311-183177271	27.407	6.97143	-1.97502
GRMZM2G007683	GRMZM2G007683	9:14917552-14925590	15.9277	6.55599	-1.28065
GRMZM2G007810	GRMZM2G007810	5:15713615-15720030	27.2407	9.02599	-1.59361
GRMZM2G007953	GRMZM2G007953	4:50340075-50342930	96.655	42.5869	-1.18243
GRMZM2G008216	GRMZM2G008216	2:170859966-170862507	82.0288	34.2649	-1.2594
GRMZM2G008326	GRMZM2G008326	9:13669877-13671463	16.4879	5.50157	-1.58349
GRMZM2G008859	GRMZM2G008859	4:235108567-235111857	21.8405	9.14514	-1.25593
GRMZM2G009030	GRMZM2G009030	7:102036069-102043692	38.6599	17.2736	-1.16227
GRMZM2G009070	GRMZM2G009070	9:117602449-117606164	17.9688	5.93772	-1.59751
GRMZM2G009223	GRMZM2G009223	7:153860993-153863453	84.9886	38.7084	-1.13462
GRMZM2G009326	GRMZM2G009326	1:18696277-18699001	33.2189	13.437	-1.30579
GRMZM2G009443	GRMZM2G009443	10:35591530-35598325	26.8061	10.3356	-1.37494
GRMZM2G009804	GRMZM2G009804	7:171248683-171249805	17.7358	7.20895	-1.2988
GRMZM2G009808	GRMZM2G009808	9:152030139-152038415	75.3947	37.1708	-1.02029
GRMZM2G009888	GRMZM2G009888	10:117804775-117807375	17.6199	8.09355	-1.12236
GRMZM2G009894	GRMZM2G009894	8:36508347-36510210	52.6434	21.7067	-1.27811
GRMZM2G009895	GRMZM2G009895	1:275452209-275456164	43.576	16.1509	-1.43192
GRMZM2G010142	GRMZM2G010142	7:167750248-167755441	18.5859	8.77783	-1.08227
GRMZM2G010348	GRMZM2G010348	8:102834519-102837247	218.135	88.1127	-1.3078
GRMZM2G010389	GRMZM2G010389	7:104781037-104784701	36.5445	12.2483	-1.57707
GRMZM2G010743	GRMZM2G010743	4:105122426-105125306	33.5926	10.5584	-1.66975
GRMZM2G010745	GRMZM2G010745	5:196838984-196841829	19.3316	6.37615	-1.6002
GRMZM2G010765	GRMZM2G010765	2:78408000-78412510	27.8126	8.29239	-1.74588
GRMZM2G010801	GRMZM2G010801	5:8279104-8293834	56.499	19.1001	-1.56464
GRMZM2G010836	GRMZM2G010836	8:137559362-137562678	35.0321	16.0881	-1.12268
GRMZM2G010861	GRMZM2G010861	5:1603427-1605321	32.0513	11.1283	-1.52615
GRMZM2G010987	GRMZM2G010987	8:152285573-152287645	117.554	29.6825	-1.98564
GRMZM2G010991	GRMZM2G010991	2:217279638-217281219	209.634	100.153	-1.06567
GRMZM2G011136	GRMZM2G011136	10:13646549-13653195	38.2282	12.3396	-1.63134
GRMZM2G011269	GRMZM2G011269	1:246522902-246527409	13.4915	5.50743	-1.2926
GRMZM2G011355	GRMZM2G011355	10:13635681-13642911	169.187	67.7788	-1.31971
GRMZM2G011479	GRMZM2G011479	3:170579006-170582194	23.2641	7.17537	-1.69698
GRMZM2G011523	GRMZM2G011523	3:23906022-24097603	3957.83	1427.01	-1.47171
GRMZM2G011590	GRMZM2G011590	10:148808140-148829544	20.6987	7.89175	-1.39112
GRMZM2G011592	GRMZM2G011592	3:227277699-227282452	362.448	145.481	-1.31694
GRMZM2G011746	GRMZM2G011746	10:13613174-13616729	15.8858	7.19296	-1.14308
GRMZM2G011888	GRMZM2G011888	5:81830320-81833761	21.8996	8.85534	-1.30629
GRMZM2G012126	GRMZM2G012126	1:29355737-29361914	20.6517	5.68739	-1.86042
GRMZM2G012306	GRMZM2G012306	1:106903362-106906245	13.5648	5.18969	-1.38615
GRMZM2G012342	GRMZM2G012342	9:97230555-97233423	25.142	7.73965	-1.69976
GRMZM2G012404	GRMZM2G012404	2:42985627-42987407	11.9592	5.97458	-1.00121
GRMZM2G012479	GRMZM2G012479	6:107130612-107135639	23.0929	9.74598	-1.24457
GRMZM2G012584	GRMZM2G012584	8:131211387-131215287	41.6099	14.2179	-1.54922
GRMZM2G012874	GRMZM2G012874	8:131221136-131227502	44.1519	14.0347	-1.65348
GRMZM2G012901	GRMZM2G012901	8:78706536-78707467	22.7741	6.64313	-1.77746
GRMZM2G013065	GRMZM2G013065	7:15083204-15085139	19.3443	8.87499	-1.12409
GRMZM2G013176	GRMZM2G013176	3:21559737-21562764	18.1131	7.8625	-1.20397
GRMZM2G013349	GRMZM2G013349	9:147037260-147042153	11.5807	5.51864	-1.06934
GRMZM2G013625	GRMZM2G013625	8:148038193-148044141	19.1896	7.85832	-1.28803
GRMZM2G013639	GRMZM2G013639	1:49812046-49816636	27.2384	12.8506	-1.08381
GRMZM2G013814	GRMZM2G013814	9:142092159-142099154	46.5219	15.8286	-1.55538
GRMZM2G014240	GRMZM2G014240	9:14328478-14333699	331.564	129.638	-1.3548
GRMZM2G014826	GRMZM2G014826	5:155563888-155568640	16.1931	8.03816	-1.01044
GRMZM2G014832	GRMZM2G014832	4:48477446-48486900	31.8784	15.3991	-1.04973
GRMZM2G014914	PIP2-1	7:41435005-41438812	736.573	354.426	-1.05534
GRMZM2G014994	GRMZM2G014994	4:163282628-163302982	60.5974	20.1122	-1.59118
GRMZM2G015049	GRMZM2G015049	4:167103361-167104810	19.5291	7.74383	-1.33451
GRMZM2G015295	GRMZM2G015295	4:21158460-21161610	1726.84	593.919	-1.5398
GRMZM2G015361	GRMZM2G015361	8:4233041-4236941	101.556	40.6438	-1.32117
GRMZM2G015401	GRMZM2G015401	5:210219240-210223953	122.243	51.3919	-1.25014
GRMZM2G015605	GRMZM2G015605	10:87283918-87284844	105.42	32.889	-1.68047
GRMZM2G016153	GRMZM2G016153	8:103161308-103164197	45.6151	13.8032	-1.72451
GRMZM2G016457	GRMZM2G016457	3:106399922-106427976	62.1849	28.4493	-1.12817
GRMZM2G016892	GRMZM2G016892	1:297877792-297883989	63.0416	31.2256	-1.01357
GRMZM2G017077	GRMZM2G017077	3:168411703-168416865	34.5191	15.7406	-1.1329
GRMZM2G017957	GRMZM2G017957	9:148934122-148938650	32.5764	8.73715	-1.89859
GRMZM2G018080	GRMZM2G018080	1:11692596-11694219	30.5475	12.1788	-1.32668
GRMZM2G018228	GRMZM2G018228	8:28528899-28531027	501.085	235.197	-1.09119
GRMZM2G018484	GRMZM2G018484	5:213327971-213332966	15.2804	5.57736	-1.45403
GRMZM2G018771	GRMZM2G018771	7:170150815-170154134	30.0364	11.6162	-1.37057
GRMZM2G018820	GRMZM2G018820	5:164767364-164770740	71.3083	29.118	-1.29216
GRMZM2G018876	GRMZM2G018876	2:34309163-34357069	15.676	6.77468	-1.21033
GRMZM2G019386	GRMZM2G019386	3:221696365-221699588	36.7756	14.9373	-1.29983
GRMZM2G019567	GRMZM2G019567	1:34960608-34962573	29.6037	8.4886	-1.80218
GRMZM2G019695	GRMZM2G019695	5:816727-819972	70.7142	26.3521	-1.42408
GRMZM2G019926	GRMZM2G019926	1:171508695-171515133	46.1835	19.8995	-1.21464
GRMZM2G019986	GRMZM2G019986	10:141495962-141500441	49.9833	13.3194	-1.90792
GRMZM2G019999	GRMZM2G019999	7:156059520-156065449	135.367	42.0453	-1.68686
GRMZM2G020002	GRMZM2G020002	3:187394383-187398452	23.4528	8.47165	-1.46905
GRMZM2G020146	GRMZM2G020146	5:69125440-69130246	19.5933	7.48622	-1.38805
GRMZM2G020148	GRMZM2G020148	8:4432843-4434564	37.2468	10.4436	-1.8345
GRMZM2G020468	GRMZM2G020468	9:134542763-134543864	19.4964	6.87184	-1.50444
GRMZM2G020500	GRMZM2G020500	2:18697487-18699937	26.967	8.77808	-1.61922
GRMZM2G020544	GRMZM2G020544	8:134412773-134434357	87.9253	42.6837	-1.04259
GRMZM2G020801	GRMZM2G020801	4:28147611-28154163	316.284	142.607	-1.14918
GRMZM2G021129	GRMZM2G021129	2:213882386-213893711	70.8847	28.8368	-1.29756
GRMZM2G021331	GRMZM2G021331	8:65484574-65488309	326.3	100.271	-1.70229
GRMZM2G021339	GRMZM2G021339	4:165861784-165863994	24.8816	12.4044	-1.00423
GRMZM2G021621	GRMZM2G021621	1:91256137-91259053	357.657	126.982	-1.49395
GRMZM2G022090	GRMZM2G022090	3:218858892-218861034	17.7582	5.05999	-1.81128
GRMZM2G022130	GRMZM2G022130	5:21913256-21924700	14.3529	6.44049	-1.1561
GRMZM2G022192	GATA	2:6050459-6055029	52.8042	14.7266	-1.84223
GRMZM2G022248	GRMZM2G022248	1:298493451-298498007	23.2775	7.56148	-1.6222
GRMZM2G022313	GRMZM2G022313	7:161462228-161468949	26.0637	8.57807	-1.60332
GRMZM2G022403	GRMZM2G022403	2:230148123-230150596	216.633	94.2614	-1.20051
GRMZM2G022506	GRMZM2G022506	10:73144421-73147698	11.9033	5.66462	-1.07131
GRMZM2G022625	GRMZM2G022625	3:200773598-200779461	38.8375	13.0774	-1.57037
GRMZM2G022876	GRMZM2G022876	2:106177655-106194808	24.5758	8.99925	-1.44936
GRMZM2G023020	GRMZM2G023020	2:63554379-63558011	30.5765	15.0932	-1.01852
GRMZM2G023049	GRMZM2G023049	5:1722576-1727831	17.5887	5.82109	-1.59529
GRMZM2G023163	GRMZM2G023163	2:5822430-5826344	18.9025	8.04227	-1.2329
GRMZM2G023279	GRMZM2G023279	3:182538045-182543266	24.1664	10.5035	-1.20213
GRMZM2G023289	GRMZM2G023289	1:267953426-267963551	161.382	56.1076	-1.52421
GRMZM2G023313	GRMZM2G023313	1:182129145-182131165	52.8415	23.5263	-1.1674
GRMZM2G024073	GRMZM2G024073	6:132310107-132315479	21.1886	8.45842	-1.32483
GRMZM2G024303	GRMZM2G024303	6:2441880-2444421	83.4712	30.3737	-1.45846
GRMZM2G024310	GRMZM2G024310	4:239698646-239702613	185.449	91.7095	-1.01588
GRMZM2G024517	GRMZM2G024517	2:14240963-14241724	55.9684	15.3671	-1.86477
GRMZM2G024607	GRMZM2G024607	8:163934781-163939539	20.8269	8.77347	-1.24723
GRMZM2G024668	GRMZM2G024668	1:184272688-184277348	28.172	14.0517	-1.00352
GRMZM2G024739	GRMZM2G024739	5:175775310-175779057	14.2544	6.13754	-1.21568
GRMZM2G024823	GRMZM2G024823	1:99180326-99184416	53.7819	22.043	-1.2868
GRMZM2G024973	GRMZM2G024973	5:11793472-11795945	60.7161	28.0061	-1.11634
GRMZM2G025042	GRMZM2G025042	2:71773933-71777826	18.3772	7.33189	-1.32566
GRMZM2G025242	GRMZM2G025242	7:151277742-151287624	86.7831	40.9558	-1.08335
GRMZM2G025366	GRMZM2G025366	10:125352520-125356410	29.073	13.0796	-1.15236
GRMZM2G025409	GRMZM2G025409	4:181456445-181458981	15.0506	5.0517	-1.57498
GRMZM2G025470	GRMZM2G025470	4:181450916-181455163	22.2337	6.63308	-1.745
GRMZM2G025528	GRMZM2G025528	3:135198717-135202520	24.0695	7.09977	-1.76136
GRMZM2G025531	GRMZM2G025531	7:17708097-17719138	21.9032	10.6347	-1.04236
GRMZM2G025731	GRMZM2G025731	1:256047406-256053743	43.6806	21.8049	-1.00234
GRMZM2G025783	GRMZM2G025783	2:220397549-220399842	144.328	47.3572	-1.6077
GRMZM2G025854	GRMZM2G025854	3:218346563-218354896	20.9526	5.48444	-1.93371
GRMZM2G025954	GRMZM2G025954	8:127308605-127310038	20.5942	5.86267	-1.81261
GRMZM2G025992	SODCC.1	7:171775018-171778224	144.855	70.7511	-1.03378
GRMZM2G026459	GRMZM2G026459	4:26006897-26012539	71.6781	26.6043	-1.42987
GRMZM2G026649	GRMZM2G026649	3:179111098-179115723	14.4923	6.69698	-1.11371
GRMZM2G027059	GRMZM2G027059	1:273003520-273007187	44.3389	12.6712	-1.80702
GRMZM2G027068	GRMZM2G027068	1:291976340-291978412	19.9945	6.2597	-1.67544
GRMZM2G027173	GRMZM2G027173	10:134455568-134459390	41.7774	16.725	-1.32072
GRMZM2G027272	GRMZM2G027272	2:74719921-74724402	27.9445	9.02208	-1.63103
GRMZM2G027375	GRMZM2G027375	3:184324542-184326998	23.7403	10.9603	-1.11505
GRMZM2G027695	GRMZM2G027695	7:8697515-8698460	25.7781	12.156	-1.08448
GRMZM2G027825	GRMZM2G027825	5:4665569-4669406	144.672	39.222	-1.88305
GRMZM2G027862	GRMZM2G027862	6:112427407-112429462	56.4464	23.1454	-1.28616
GRMZM2G027886	GRMZM2G027886	5:159484834-159494171	131.741	64.2751	-1.03537
GRMZM2G028369	GRMZM2G028369	3:194609126-194612918	48.4402	19.4151	-1.31903
GRMZM2G028413	GRMZM2G028413	9:97718773-97726239	16.9011	7.95082	-1.08794
GRMZM2G028432	GRMZM2G028432	10:9542116-9544172	132.286	38.725	-1.77232
GRMZM2G028730	GRMZM2G028730	2:87516786-87545883	91.6013	27.8065	-1.71995
GRMZM2G028929	GRMZM2G028929	10:141389159-141394314	172.013	85.4402	-1.00953
GRMZM2G029048	GRMZM2G029048	5:186776434-186780444	163.569	53.0107	-1.62554
GRMZM2G029055	GRMZM2G029055	1:20901475-20914811	23.4379	10.7419	-1.12559
GRMZM2G029543	GRMZM2G029543	1:46139404-46143432	89.1201	32.1525	-1.47082
GRMZM2G029824	GRMZM2G029824	1:3701759-3706769	16.7377	6.91052	-1.27624
GRMZM2G029856	GRMZM2G029856	9:106070511-106072600	25.1083	10.2065	-1.29868
GRMZM2G030072	GRMZM2G030072	1:58296779-58305936	59.0099	20.2277	-1.54462
GRMZM2G030125	GRMZM2G030125	4:135339428-135342026	59.2059	29.4896	-1.00553
GRMZM2G030165	GRMZM2G030165	8:80309648-80343371	38.4192	10.1931	-1.91423
GRMZM2G030167	GRMZM2G030167	8:147802115-147811408	218.349	75.7598	-1.52713
GRMZM2G030169	GRMZM2G030169	5:23036168-23039886	53.3872	16.9138	-1.65829
GRMZM2G030341	GRMZM2G030341	7:102424174-102426273	43.9035	20.0608	-1.12996
GRMZM2G030384	GRMZM2G030384	8:10871146-10877296	26.6807	12.8996	-1.04847
GRMZM2G030784	GRMZM2G030784	3:17832285-17836567	263.882	113.32	-1.21949
GRMZM2G030850	GRMZM2G030850	1:124133867-124136208	34.8277	9.03352	-1.94688
GRMZM2G031001	GRMZM2G031001	1:53419143-53421347	18.4212	5.2611	-1.80793
GRMZM2G031107	GRMZM2G031107	5:181440753-181446379	75.1162	29.1211	-1.36706
GRMZM2G031169	GRMZM2G031169	1:199769444-199772454	13.0726	5.22146	-1.32402
GRMZM2G031177	GRMZM2G031177	1:18973400-18980284	11.9782	5.73232	-1.06322
GRMZM2G031580	GRMZM2G031580	6:160327058-160328898	27.7027	13.4105	-1.04666
GRMZM2G031790	GRMZM2G031790	1:12942594-12945812	56.8464	16.6695	-1.76986
GRMZM2G031904	GRMZM2G031904	2:13831657-13835109	74.5542	34.1523	-1.12631
GRMZM2G031991	GRMZM2G031991	5:206091011-206092905	13.8946	5.27574	-1.39708
GRMZM2G032003	GRMZM2G032003	7:146528251-146535144	400.058	130.088	-1.62072
GRMZM2G032095	GRMZM2G032095	7:96738376-96740300	110.581	38.7021	-1.51462
GRMZM2G032160	GRMZM2G032160	7:104201869-104204505	41.437	14.4013	-1.52472
GRMZM2G032222	GRMZM2G032222	1:223745976-223752961	30.7126	14.4247	-1.09029
GRMZM2G032367	GRMZM2G032367	4:53700602-53704302	120.501	42.5815	-1.50075
GRMZM2G032376	GRMZM2G032376	7:175613776-175615828	22.4324	10.4975	-1.09554
GRMZM2G032496	GRMZM2G032496	3:148259041-148263141	41.5561	18.4058	-1.1749
GRMZM2G032564	GRMZM2G032564	10:79284956-79287680	219.243	101.651	-1.10891
GRMZM2G032684	GRMZM2G032684	10:82170211-82180242	16.2792	7.74633	-1.07145
GRMZM2G033198	GRMZM2G033198	5:5907029-5909708	17.0547	5.9	-1.53138
GRMZM2G033219	GRMZM2G033219	2:4839241-4846170	65.5487	31.9145	-1.03835
GRMZM2G033630	GRMZM2G033630	3:182764838-182768617	26.1134	7.92259	-1.72075
GRMZM2G033680	GRMZM2G033680	10:7869639-7874007	19.0394	7.76484	-1.29396
GRMZM2G033846	GRMZM2G033846	9:134973688-134974579	55.781	16.3324	-1.77204
GRMZM2G033894	GRMZM2G033894	2:111526531-111530450	112.769	55.0099	-1.03561
GRMZM2G033915	GRMZM2G033915	9:9306552-9308636	15.0304	7.45475	-1.01165
GRMZM2G034083	GRMZM2G034083	3:128543601-128547650	161.73	64.9986	-1.31511
GRMZM2G034183	GRMZM2G034183	3:222652489-222658273	12.6091	6.13873	-1.03845
GRMZM2G034453	GRMZM2G034453	3:133515283-133525335	36.2244	12.9327	-1.48594
GRMZM2G034598	GRMZM2G034598	6:34442304-34456206	69.4464	21.8116	-1.6708
GRMZM2G035103	GRMZM2G035103	5:6321177-6322741	22.9742	6.15959	-1.89911
GRMZM2G035248	GRMZM2G035248	5:6338651-6339737	15.0268	5.81098	-1.37069
GRMZM2G035298	GRMZM2G035298	6:144528144-144567928	24.1838	7.167	-1.7546
GRMZM2G035709	GRMZM2G035709	3:187270314-187273964	16.8702	5.59489	-1.5923
GRMZM2G035820	GRMZM2G035820	3:187230807-187235487	45.8787	13.8839	-1.72441
GRMZM2G035944	GRMZM2G035944	8:122433072-122435587	14.6091	6.7165	-1.12109
GRMZM2G035948	GRMZM2G035948	2:51726878-51729319	41.4519	11.1547	-1.89379
GRMZM2G036708	GRMZM2G036708	2:107916118-107918479	45.3083	17.3387	-1.38578
GRMZM2G036916	GRMZM2G036916	7:103534377-103539283	50.5683	24.9067	-1.0217
GRMZM2G036921	GRMZM2G036921	9:99784772-99786058	236.147	109.481	-1.109
GRMZM2G037644	GRMZM2G037644	3:209218768-209221093	17.2609	7.0628	-1.2892
GRMZM2G037685	GRMZM2G037685	2:194767690-194769041	76.826	20.6737	-1.8938
GRMZM2G038217	GRMZM2G038217	1:262675570-262680683	97.6457	39.0716	-1.32144
GRMZM2G038375	GRMZM2G038375	5:203271346-203275228	185.437	84.236	-1.13842
GRMZM2G039089	GRMZM2G039089	5:169619837-169622920	41.6636	11.7683	-1.82388
GRMZM2G039187	GRMZM2G039187	1:253193060-253195343	27.6084	12.8245	-1.1062
GRMZM2G039251	GRMZM2G039251	2:207695918-207702116	111.871	50.3325	-1.15227
GRMZM2G039365	GRMZM2G039365	3:171792048-171795701	328.651	82.8343	-1.98826
GRMZM2G039396	GRMZM2G039396	8:876211-882478	45.3924	18.4053	-1.30233
GRMZM2G039588	GRMZM2G039588	2:4179875-4184562	165.802	54.9742	-1.59263
GRMZM2G039711	GRMZM2G039711	2:27238674-27243966	52.1207	20.2615	-1.36312
GRMZM2G039725	GRMZM2G039725	5:197836535-197838378	37.9577	15.5575	-1.28678
GRMZM2G039824	GRMZM2G039824	10:72815963-72817860	35.2096	10.7973	-1.7053
GRMZM2G039867	GRMZM2G039867	3:150088573-150091550	21.5389	10.4519	-1.04318
GRMZM2G039930	GRMZM2G039930	5:137470635-137495485	41.1781	19.001	-1.1158
GRMZM2G039983	GRMZM2G039983	4:9594060-9597440	22.1561	9.52261	-1.21828
GRMZM2G040030	GRMZM2G040030	1:281042228-281045163	127.632	56.3312	-1.17998
GRMZM2G040095	GRMZM2G040095	2:4192151-4196263	144.845	70.2351	-1.04425
GRMZM2G040247	GRMZM2G040247	2:2042772-2049494	26.2085	12.316	-1.0895
GRMZM2G040424	GRMZM2G040424	4:47969605-47972043	35.7779	14.5853	-1.29455
GRMZM2G040493	GRMZM2G040493	2:11382730-11385539	40.8513	12.9452	-1.65796
GRMZM2G040876	GRMZM2G040876	10:147527291-147533075	48.5913	23.4456	-1.05138
GRMZM2G040933	GRMZM2G040933	2:188701433-188706443	35.2532	12.8731	-1.45339
GRMZM2G041050	GRMZM2G041050	1:162601607-162610432	41.4553	16.798	-1.30327
GRMZM2G041175	GRMZM2G041175	7:118343707-118345876	22.8316	10.604	-1.10642
GRMZM2G041181	GRMZM2G041181	7:157936483-157941437	42.9701	21.3551	-1.00875
GRMZM2G041269	GRMZM2G041269	4:178031326-178034661	11.4116	5.23189	-1.1251
GRMZM2G041729	GRMZM2G041729	3:223169116-223172637	11.5438	5.27348	-1.13029
GRMZM2G041809	GRMZM2G041809	4:181903741-181906080	19.7856	7.50733	-1.39808
GRMZM2G041959	GRMZM2G041959	4:181917787-181922875	22.5514	10.4116	-1.11502
GRMZM2G041980	NIP1-1	5:148343673-148346041	128.694	33.8739	-1.9257
GRMZM2G042040	GRMZM2G042040	1:267065420-267068155	63.8766	18.2194	-1.80981
GRMZM2G042080	GRMZM2G042080	9:25828875-25831557	39.2194	16.5599	-1.24387
GRMZM2G042146	GRMZM2G042146	6:131395742-131399561	117.303	55.3811	-1.08277
GRMZM2G042313	GRMZM2G042313	1:176120583-176125695	44.0703	17.06	-1.36919
GRMZM2G042356	GRMZM2G042356	4:162085763-162089095	30.1585	7.63017	-1.98278
GRMZM2G042582	GRMZM2G042582	4:180575467-180577838	49.6629	23.243	-1.09537
GRMZM2G042756	GRMZM2G042756	2:16543814-16545074	14.6432	6.57372	-1.15545
GRMZM2G042865	GRMZM2G042865	8:120963147-120965266	33.3175	9.01471	-1.88593
GRMZM2G043182	GRMZM2G043182	5:35731191-35732774	21.0339	7.34262	-1.51835
GRMZM2G043198	GRMZM2G043198	1:195433119-195449499	111.419	46.8865	-1.24875
GRMZM2G043291	GRMZM2G043291	1:43114365-43116827	39.2505	14.3548	-1.45118
GRMZM2G043489	GRMZM2G043489	2:211307080-211313098	16.8722	7.87729	-1.09888
GRMZM2G043749	GRMZM2G043749	10:66026087-66034968	25.0422	9.24407	-1.43776
GRMZM2G043921	GRMZM2G043921	4:173583244-173584231	37.7772	14.5048	-1.38098
GRMZM2G043932	GRMZM2G043932	2:2821051-2822486	19.1028	6.15459	-1.63405
GRMZM2G044337	GRMZM2G044337	8:6701811-6707293	28.1109	7.5895	-1.88905
GRMZM2G044581	GRMZM2G044581	3:160618654-160623140	23.6865	8.48155	-1.48167
GRMZM2G044629	GRMZM2G044629	2:10478638-10483070	52.921	14.7402	-1.84408
GRMZM2G044697	GRMZM2G044697	3:19258468-19263956	49.0993	13.3909	-1.87445
GRMZM2G044775	GRMZM2G044775	8:112590486-112594470	12.971	5.2032	-1.31782
GRMZM2G044866	GRMZM2G044866	8:124824623-124829105	17.9595	8.32293	-1.10958
GRMZM2G045270	GRMZM2G045270	8:148793217-148795513	50.7566	25.2527	-1.00716
GRMZM2G045294	GRMZM2G045294	4:168769109-168770409	19.4919	5.90581	-1.72267
GRMZM2G046070	GRMZM2G046070	2:10537219-10541464	54.3536	16.3802	-1.73042
GRMZM2G046101	GRMZM2G046101	1:258105154-258107917	96.619	33.0654	-1.54698
GRMZM2G046529	GRMZM2G046529	7:9209242-9212980	49.4893	19.5784	-1.33785
GRMZM2G046537	GRMZM2G046537	8:111247995-111255975	14.4953	5.57734	-1.37794
GRMZM2G046583	GRMZM2G046583	10:116816530-116826228	14.7879	7.33228	-1.01208
GRMZM2G046681	GRMZM2G046681	3:226660316-226665288	49.3043	15.7263	-1.64853
GRMZM2G046729	GRMZM2G046729	9:146340641-146344213	62.4476	23.2585	-1.42489
GRMZM2G046966	GRMZM2G046966	1:269092278-269096343	32.0481	10.3147	-1.63554
GRMZM2G047474	GRMZM2G047474	2:3380472-3384389	18.0487	6.52754	-1.46728
GRMZM2G047512	GRMZM2G047512	2:50613934-50617047	246.086	115.612	-1.08987
GRMZM2G047592	GRMZM2G047592	7:89458326-89461715	51.9557	24.8231	-1.0656
GRMZM2G047695	GRMZM2G047695	3:215608643-215618038	39.4866	14.6028	-1.43512
GRMZM2G048013	GRMZM2G048013	2:214899437-214901770	153.242	44.2233	-1.79293
GRMZM2G048117	GRMZM2G048117	8:124996325-124999871	55.6276	19.0954	-1.54258
GRMZM2G048281	GRMZM2G048281	5:18557392-18563411	19.1882	5.25718	-1.86786
GRMZM2G048472	GRMZM2G048472	9:107429359-107439048	46.3752	16.0824	-1.52787
GRMZM2G049055	GRMZM2G049055	4:202878171-202881624	39.9589	16.4919	-1.27676
GRMZM2G049211	GRMZM2G049211	1:56021909-56034144	18.5272	8.36345	-1.14748
GRMZM2G049373	GRMZM2G049373	3:173048168-173050851	29.2504	9.79364	-1.57854
GRMZM2G049422	GRMZM2G049422	1:97157919-97161418	55.2399	24.7077	-1.16075
GRMZM2G049547	GRMZM2G049547	1:286777846-286784318	35.6507	12.2715	-1.53862
GRMZM2G049839	GRMZM2G049839	4:233658367-233664640	84.0411	33.1582	-1.34173
GRMZM2G050072	GRMZM2G050072	8:142811620-142813504	69.9787	24.2144	-1.53105
GRMZM2G050089	GRMZM2G050089	3:185812391-185817191	45.8033	14.1977	-1.68979
GRMZM2G050193	GRMZM2G050193	2:196979615-196986363	89.4776	37.7618	-1.2446
GRMZM2G050270	GRMZM2G050270	8:142813647-142817619	40.1476	14.6706	-1.45239
GRMZM2G050286	GRMZM2G050286	8:111836761-111837836	62.7742	18.4485	-1.76667
GRMZM2G050305	GRMZM2G050305	2:196943579-196945201	11.2707	5.2156	-1.11167
GRMZM2G050484	GRMZM2G050484	4:233803554-233809152	14.3621	5.30899	-1.43576
GRMZM2G050583	GRMZM2G050583	1:208576646-208591358	41.1763	19.5652	-1.07352
GRMZM2G050890	GRMZM2G050890	3:5669667-5673393	65.0672	21.6796	-1.58559
GRMZM2G050961	GRMZM2G050961	1:96123216-96125688	100.894	33.3837	-1.59562
GRMZM2G051103	GRMZM2G051103	9:153828182-153832965	18.0397	7.47086	-1.27183
GRMZM2G051151	GRMZM2G051151	3:199722329-199732519	37.4055	9.81693	-1.92991
GRMZM2G051219	GRMZM2G051219	9:153861472-153877358	203.105	94.6386	-1.10173
GRMZM2G051276	GRMZM2G051276	4:236654328-236658102	11.8559	5.27156	-1.1693
GRMZM2G051677	FRK2	6:3573120-3576235	799.189	294.37	-1.44091
GRMZM2G051806	GRMZM2G051806	6:130163345-130166258	30.0923	12.5641	-1.26009
GRMZM2G051890	GRMZM2G051890	9:26631543-26635096	49.9309	19.6735	-1.34368
GRMZM2G051943	GRMZM2G051943	2:34162587-34163936	172.5	65.4726	-1.39763
GRMZM2G052088	GRMZM2G052088	3:221368480-221372574	168.988	48.2601	-1.80802
GRMZM2G052479	GRMZM2G052479	1:43497770-43508787	15.0519	7.17473	-1.06895
GRMZM2G052630	GRMZM2G052630	8:131048898-131052635	34.4761	9.10902	-1.92023
GRMZM2G052666	GRMZM2G052666	1:94495827-94498454	37.2318	11.2503	-1.72657
GRMZM2G053019	GRMZM2G053019	2:48742646-48762873	78.0358	28.171	-1.46993
GRMZM2G053023	GRMZM2G053023	1:289179308-289182012	49.1278	20.6717	-1.24888
GRMZM2G053236	GRMZM2G053236	5:188151058-188152501	100.564	27.4636	-1.87252
GRMZM2G053322	GRMZM2G053322	8:90474299-90477778	53.7142	21.9563	-1.29067
GRMZM2G053554	GRMZM2G053554	7:173020721-173025426	58.5442	16.6949	-1.81012
GRMZM2G053722	GRMZM2G053722	4:221834684-221840967	23.0947	6.7216	-1.78069
GRMZM2G053803	GRMZM2G053803	1:296082218-296088796	36.6143	16.5721	-1.14365
GRMZM2G053916	GRMZM2G053916	1:296076820-296082047	68.7618	31.8169	-1.11181
GRMZM2G053939	GRMZM2G053939	7:165790740-165793881	129.1	53.4029	-1.2735
GRMZM2G053999	GRMZM2G053999	7:165787765-165790666	99.124	35.1699	-1.49489
GRMZM2G054065	GRMZM2G054065	4:173210749-173223753	18.9039	8.02312	-1.23645
GRMZM2G054076	GRMZM2G054076	4:173210749-173223753	18.5963	8.43178	-1.14111
GRMZM2G054123	GRMZM2G054123	8:38416628-38418954	521.111	248.065	-1.07087
GRMZM2G054481	GRMZM2G054481	10:4529984-4531757	27.9602	10.3335	-1.43604
GRMZM2G054559	PLD1	3:12195403-12200349	103.89	28.5353	-1.86424
GRMZM2G055025	GRMZM2G055025	1:22628422-22632521	40.7263	17.1807	-1.24517
GRMZM2G055125	GRMZM2G055125	10:75682495-75688644	45.9287	20.3357	-1.17538
GRMZM2G055135	GRMZM2G055135	4:31604406-31607471	41.5014	11.494	-1.85228
GRMZM2G055320	GRMZM2G055320	9:107810216-107816811	49.6621	15.9849	-1.63543
GRMZM2G055489	SPP1	8:115832231-115858329	48.429	20.6008	-1.23317
GRMZM2G055575	GRMZM2G055575	1:5531756-5536441	13.021	5.0241	-1.3739
GRMZM2G055667	GRMZM2G055667	8:100748427-100751729	17.7771	8.64442	-1.04018
GRMZM2G055936	GRMZM2G055936	8:149893975-149898221	355.843	171.004	-1.05721
GRMZM2G056252	GRMZM2G056252	5:203092276-203097176	194.297	79.8199	-1.28344
GRMZM2G056606	GRMZM2G056606	2:199098734-199107516	61.2625	16.8879	-1.85901
GRMZM2G056975	GRMZM2G056975	3:30227476-30234031	44.5085	12.327	-1.85226
GRMZM2G056986	GRMZM2G056986	8:167004560-167005794	31.8986	8.04342	-1.98761
GRMZM2G057091	GRMZM2G057091	6:7152769-7157266	42.7583	17.3735	-1.29932
GRMZM2G057186	GRMZM2G057186	6:23723528-23727896	204.182	93.7911	-1.12233
GRMZM2G057243	GRMZM2G057243	9:152353212-152359196	15.2594	7.55435	-1.01432
GRMZM2G057251	GRMZM2G057251	6:163202447-163209585	103.417	49.2211	-1.07112
GRMZM2G057451	GRMZM2G057451	1:228208971-228213282	16.3297	5.47207	-1.57734
GRMZM2G057535	GRMZM2G057535	7:157638030-157641018	35.6003	14.455	-1.30032
GRMZM2G057823	GRMZM2G057823	3:165765567-165768179	641.324	206.062	-1.63797
GRMZM2G058095	GRMZM2G058095	2:191064870-191069427	29.3524	9.07545	-1.69344
GRMZM2G058675	GRMZM2G058675	9:34129752-34143728	145.242	38.5357	-1.91419
GRMZM2G058702	GRMZM2G058702	1:214769981-214776519	21.7847	9.67762	-1.17059
GRMZM2G058745	GRMZM2G058745	8:124182496-124187982	44.1062	16.4439	-1.42343
GRMZM2G058910	GRMZM2G058910	1:34658308-34668545	113.129	30.6586	-1.8836
GRMZM2G059314	GRMZM2G059314	6:151648604-151651201	33.2674	11.8839	-1.4851
GRMZM2G059363	GRMZM2G059363	5:91851840-91869019	65.8713	26.2929	-1.32498
GRMZM2G059449	GRMZM2G059449	8:149842628-149847992	18.7973	8.66887	-1.11661
GRMZM2G059556	GRMZM2G059556	4:31140900-31144336	168.289	62.0082	-1.44041
GRMZM2G059799	GRMZM2G059799	3:210146158-210148750	18.1059	7.90562	-1.19551
GRMZM2G059964	GRMZM2G059964	1:269184122-269184774	31.6225	11.3452	-1.47887
GRMZM2G059991	SODA.4	6:136070516-136074741	186.457	90.4488	-1.04367
GRMZM2G060011	GRMZM2G060011	2:206790796-206793971	37.0493	14.2902	-1.37442
GRMZM2G060045	GRMZM2G060045	8:134264000-134276222	54.2017	20.0304	-1.43615
GRMZM2G060183	GRMZM2G060183	10:29543776-29545889	51.6733	13.1771	-1.97139
GRMZM2G060357	ZCYB	4:148044808-148047396	50.6317	17.6353	-1.52157
GRMZM2G060470	GRMZM2G060470	4:185029880-185035068	48.1622	18.6098	-1.37184
GRMZM2G060702	ADF3	1:293239342-293243048	422.067	192.373	-1.13357
GRMZM2G060800	GRMZM2G060800	4:208419819-208426266	47.432	13.0337	-1.86361
GRMZM2G060842	GRMZM2G060842	9:133950265-133952613	21.5344	7.1948	-1.58162
GRMZM2G060856	GRMZM2G060856	6:21181244-21184470	133.612	61.1294	-1.12811
GRMZM2G060870	GRMZM2G060870	6:75673650-75682060	102.738	33.3677	-1.62245
GRMZM2G060872	GRMZM2G060872	2:162726255-162732253	66.1909	19.0613	-1.79599
GRMZM2G060918	GRMZM2G060918	9:133947950-133949483	11.7156	5.61853	-1.06017
GRMZM2G061442	GRMZM2G061442	1:272321006-272324663	35.9918	14.6978	-1.29207
GRMZM2G061723	GRMZM2G061723	3:219482212-219485065	17.0552	6.10522	-1.4821
GRMZM2G061830	GRMZM2G061830	3:11535353-11540445	91.6938	40.579	-1.17609
GRMZM2G061906	GRMZM2G061906	6:151319277-151321414	63.2117	17.7605	-1.83152
GRMZM2G061912	GRMZM2G061912	6:135696908-135700153	22.6866	10.3736	-1.12892
GRMZM2G062151	GRMZM2G062151	5:193490675-193492637	25.8533	11.4601	-1.17373
GRMZM2G062156	GRMZM2G062156	2:208298568-208300747	19.7757	8.36888	-1.24062
GRMZM2G062289	GRMZM2G062289	1:290195781-290197968	63.5342	15.8952	-1.99894
GRMZM2G062420	GRMZM2G062420	2:3546163-3552438	28.2314	13.1184	-1.10571
GRMZM2G062452	GRMZM2G062452	6:147879622-147882451	37.9429	11.3569	-1.74026
GRMZM2G062470	GRMZM2G062470	5:20154886-20156589	15.8781	5.99758	-1.40459
GRMZM2G062499	GRMZM2G062499	5:161231807-161235997	54.368	21.3702	-1.34716
GRMZM2G062974	GRMZM2G062974	8:88320182-88321587	24.6701	11.8575	-1.05696
GRMZM2G063216	GRMZM2G063216	4:184812977-184816591	19.9687	5.0377	-1.9869
GRMZM2G063492	GRMZM2G063492	10:89990822-89998429	39.0305	13.8138	-1.49849
GRMZM2G063756	CYP71C3	4:3112924-3115501	865.228	267.562	-1.69321
GRMZM2G063851	GRMZM2G063851	5:123666785-123673425	109.195	30.1798	-1.85525
GRMZM2G064159	GRMZM2G064159	10:123831267-123835202	65.9377	26.4455	-1.31808
GRMZM2G064302	ENO1	9:22112239-22116928	493.843	170.639	-1.5331
GRMZM2G064590	GRMZM2G064590	1:241559681-241566874	54.5938	16.1407	-1.75803
GRMZM2G064710	GRMZM2G064710	9:140199020-140201503	20.3904	5.65965	-1.84911
GRMZM2G064799	GRMZM2G064799	7:4239368-4244199	100.912	42.8329	-1.23631
GRMZM2G064896	GRMZM2G064896	2:149136003-149139243	123.448	48.9639	-1.33411
GRMZM2G064914	GRMZM2G064914	3:167730338-167734212	68.8523	22.032	-1.6439
GRMZM2G064993	GRMZM2G064993	6:112316066-112319639	222.036	92.6938	-1.26025
GRMZM2G065083	GRMZM2G065083	1:283156652-283159112	117.849	49.8406	-1.24155
GRMZM2G065694	GRMZM2G065694	9:56866846-56874797	19.383	7.94926	-1.2859
GRMZM2G066051	GRMZM2G066051	7:161648764-161656479	49.381	24.1999	-1.02895
GRMZM2G066614	GRMZM2G066614	5:154847386-154852082	19.2698	7.47103	-1.36696
GRMZM2G066618	GRMZM2G066618	4:141909302-141912941	34.944	12.4496	-1.48894
GRMZM2G066672	GRMZM2G066672	2:185404327-185409904	23.2232	8.08192	-1.5228
GRMZM2G067067	GRMZM2G067067	1:212238674-212243377	33.2045	16.2248	-1.03318
GRMZM2G067183	GRMZM2G067183	5:199491714-199493659	33.6999	13.4719	-1.32279
GRMZM2G067225	GRMZM2G067225	9:145603967-145606347	408.324	159.629	-1.35499
GRMZM2G067402	HB	9:145596855-145598153	31.0028	7.76745	-1.99689
GRMZM2G067511	GRMZM2G067511	3:38428314-38432905	117.528	55.4845	-1.08285
GRMZM2G067546	GRMZM2G067546	9:131423637-131431860	41.3916	15.7001	-1.39856
GRMZM2G067707	GRMZM2G067707	9:14788857-14791285	231.697	104.262	-1.15203
GRMZM2G067992	GRMZM2G067992	6:157928569-157929862	278.781	127.531	-1.12828
GRMZM2G068244	GRMZM2G068244	1:293721544-293724059	68.8371	29.9047	-1.20281
GRMZM2G068382	GRMZM2G068382	10:18664336-18675684	44.9794	21.4436	-1.06872
GRMZM2G068566	GRMZM2G068566	5:28221302-28223664	50.4736	22.6572	-1.15556
GRMZM2G068575	GRMZM2G068575	1:261178258-261192793	163.276	76.2096	-1.09927
GRMZM2G068714	GRMZM2G068714	5:186878567-186882465	19.6878	5.26351	-1.90321
GRMZM2G068982	GRMZM2G068982	2:10783942-10790356	29.531	8.53084	-1.79147
GRMZM2G069008	GRMZM2G069008	9:24346279-24373435	36.3486	17.7536	-1.03379
GRMZM2G069061	GRMZM2G069061	3:202212383-202221141	87.2662	34.9282	-1.32103
GRMZM2G069195	GRMZM2G069195	8:9901272-9905102	80.1231	32.75	-1.29072
GRMZM2G069542	GRMZM2G069542	5:144847480-144855080	139.674	66.3716	-1.07343
GRMZM2G069596	GRMZM2G069596	5:135674268-135683723	11.6091	5.75399	-1.01262
GRMZM2G069678	GRMZM2G069678	4:122894839-122904222	59.6536	24.3803	-1.29089
GRMZM2G070138	GRMZM2G070138	4:175159937-175163364	26.9623	10.5055	-1.3598
GRMZM2G070199	GRMZM2G070199	6:147917148-147923413	125.254	54.3537	-1.20441
GRMZM2G070218	GRMZM2G070218	5:207754868-207757794	52.3917	18.1472	-1.52959
GRMZM2G070343	GRMZM2G070343	4:147245848-147249764	25.714	9.85535	-1.38358
GRMZM2G070360	GRMZM2G070360	3:212237693-212247053	172.283	47.7535	-1.8511
GRMZM2G070375	GRMZM2G070375	7:128005052-128006504	11.7488	5.80953	-1.01602
GRMZM2G070825	GRMZM2G070825	1:244797010-244798769	188.797	51.9715	-1.86104
GRMZM2G070890	GRMZM2G070890	3:227068217-227080236	48.019	23.7224	-1.01736
GRMZM2G071015	GRMZM2G071015	7:140438624-140447287	29.1054	9.53554	-1.6099
GRMZM2G071021	GRMZM2G071021	3:221771182-221775333	149.38	56.9824	-1.3904
GRMZM2G071042	GRMZM2G071042	4:105880600-105881362	33.4074	9.56812	-1.80386
GRMZM2G071154	GRMZM2G071154	3:226857133-226859487	139.305	51.2366	-1.443
GRMZM2G071208	GRMZM2G071208	1:87992398-87998428	72.0219	30.7541	-1.22766
GRMZM2G071349	GRMZM2G071349	1:7295694-7296464	16.9832	8.26516	-1.03899
GRMZM2G071448	GRMZM2G071448	4:146558773-146564307	12.3198	5.5456	-1.15156
GRMZM2G071790	TUBB6	3:187499361-187503653	353.502	93.7397	-1.91499
GRMZM2G072080	GRMZM2G072080	3:223777622-223781783	54.0665	17.0646	-1.66373
GRMZM2G072529	GRMZM2G072529	10:90301774-90303069	17.1774	5.31114	-1.69342
GRMZM2G072578	GRMZM2G072578	1:266434205-266435782	56.5943	26.4354	-1.09819
GRMZM2G072861	GRMZM2G072861	5:209718872-209720882	108.178	34.6676	-1.64175
GRMZM2G072911	GRMZM2G072911	5:196155728-196159058	162.154	59.0729	-1.4568
GRMZM2G073465	GRMZM2G073465	10:144912180-144916261	134.547	60.1446	-1.1616
GRMZM2G073584	GRMZM2G073584	3:141289901-141354044	59.0004	17.3308	-1.76739
GRMZM2G073628	GRMZM2G073628	1:44196095-44197753	80.2293	36.0744	-1.15315
GRMZM2G073725	UPTG	1:248922559-248925400	365.423	120.96	-1.59504
GRMZM2G073860	GRMZM2G073860	10:27467513-27470619	18.0304	5.91137	-1.60887
GRMZM2G074028	GRMZM2G074028	8:172731296-172734373	74.7748	35.0516	-1.09307
GRMZM2G074053	GRMZM2G074053	5:194144388-194146417	62.8235	26.3501	-1.2535
GRMZM2G074097	THI1-2	3:218917242-218918947	568.048	157.363	-1.85192
GRMZM2G074103	GRMZM2G074103	8:25348195-25355005	16.77	6.81602	-1.29888
GRMZM2G074107	GRMZM2G074107	10:148078546-148081474	40.2466	17.6088	-1.19257
GRMZM2G074169	GRMZM2G074169	5:21601088-21603875	45.4812	19.0362	-1.25652
GRMZM2G074238	GRMZM2G074238	2:58274042-58277262	45.0593	16.4997	-1.44938
GRMZM2G074262	GRMZM2G074262	3:176334349-176340369	13.1207	6.19475	-1.08273
GRMZM2G074404	GRMZM2G074404	1:287776724-287785837	42.8563	20.886	-1.03697
GRMZM2G074517	GRMZM2G074517	3:60573053-60576650	49.1505	20.3973	-1.26883
GRMZM2G074604	GRMZM2G074604	5:186727238-186730980	362.077	143.836	-1.33187
GRMZM2G074687	GRMZM2G074687	2:170898830-170902781	70.0241	21.6099	-1.69616
GRMZM2G074850	GRMZM2G074850	6:68972622-68974546	79.2339	33.9338	-1.22339
GRMZM2G074898	GRMZM2G074898	5:19145070-19148243	350.404	172.166	-1.02522
GRMZM2G397247	GRMZM2G397247	5:58553974-58563405	72.5066	18.116	-2.00085
GRMZM2G340656	GRMZM2G340656	7:19063720-19101243	207.202	51.752	-2.00135
GRMZM2G400268	GRMZM2G400268	1:179623958-179629166	48.757	12.1712	-2.00214
GRMZM2G075336	GRMZM2G075336	4:172109717-172113857	26.3004	12.0858	-1.12177
GRMZM2G075488	GRMZM2G075488	9:16685322-16700900	34.0084	15.1517	-1.16641
GRMZM2G029879	GRMZM2G029879	5:73077011-73078857	26.1923	6.53595	-2.00267
GRMZM2G075513	GRMZM2G075513	4:170843861-170845760	15.5889	6.77907	-1.20136
GRMZM2G086030	GRMZM2G086030	10:144610789-144625026	28.3048	7.06278	-2.00274
GRMZM2G013002	GRMZM2G013002	9:116265518-116268415	286.799	71.3831	-2.00639
GRMZM2G076006	GRMZM2G076006	6:133389788-133410073	45.7562	12.0942	-1.91965
GRMZM2G380088	GRMZM2G380088	3:203823954-203825474	34.0071	8.46352	-2.00651
GRMZM2G319109	GRMZM2G319109	6:143854556-143881835	20.5585	5.1066	-2.0093
GRMZM2G138907	GRMZM2G138907	4:9763230-9767123	37.1802	9.21955	-2.01177
GRMZM5G858249	GRMZM5G858249	5:14190985-14192928	64.5016	15.9771	-2.01333
GRMZM2G136803	GRMZM2G136803	7:171740500-171744719	52.7479	13.062	-2.01374
GRMZM2G053299	GRMZM2G053299	1:296102631-296106489	195.032	48.2574	-2.01489
GRMZM2G076526	GRMZM2G076526	9:92255433-92263891	17.1053	7.91296	-1.11215
GRMZM2G076544	GRMZM2G076544	8:134672876-134675264	164.396	69.2657	-1.24696
GRMZM2G076584	GRMZM2G076584	2:57755132-57758575	24.7015	8.53205	-1.53363
GRMZM2G076798	GRMZM2G076798	2:115715454-115715780	82.675	35.9091	-1.2031
GRMZM2G375159	GRMZM2G375159	8:18444420-18446528	62.6476	15.4906	-2.01587
GRMZM2G077036	GRMZM2G077036	10:136734121-136737847	50.57	13.7605	-1.87775
GRMZM2G181227	GRMZM2G181227	10:19483613-19489654	61.4465	15.1731	-2.01781
GRMZM5G820460	GRMZM5G820460	8:114654963-114658476	63.5744	15.6635	-2.02104
GRMZM2G077183	GRMZM2G077183	1:300543744-300550581	44.2364	19.5329	-1.17933
GRMZM2G059825	GRMZM2G059825	6:162752690-162755611	48.5713	11.952	-2.02285
GRMZM2G077222	GRMZM2G077222	1:300543744-300550581	72.1018	25.5308	-1.4978
GRMZM2G077258	GRMZM2G077258	4:163422411-163428013	27.3995	9.5779	-1.51637
GRMZM2G060079	GRMZM2G060079	6:145461863-145469278	27.5387	6.77636	-2.02288
GRMZM5G858599	GRMZM5G858599	9:14325589-14326252	35.287	8.68123	-2.02317
GRMZM2G077406	GRMZM2G077406	7:146152861-146156171	11.859	5.26811	-1.17063
GRMZM2G077415	GRMZM2G077415	3:91369951-91373185	75.293	31.1241	-1.27448
GRMZM2G077531	GRMZM2G077531	5:217667873-217736442	12.9268	6.09746	-1.08409
GRMZM2G077541	GRMZM2G077541	2:2330973-2334509	59.2919	19.1919	-1.62734
GRMZM2G427729	GRMZM2G427729	5:42893992-42896091	55.7952	13.7132	-2.02457
GRMZM2G121034	GRMZM2G121034	4:207582843-207587921	44.1285	10.8349	-2.02602
GRMZM2G077669	GRMZM2G077669	1:3265278-3269181	54.8244	19.4598	-1.49432
GRMZM2G077673	GRMZM2G077673	7:149169257-149171046	40.7611	10.5759	-1.94641
GRMZM2G012143	GRMZM2G012143	4:237573502-237580770	22.3559	5.47663	-2.0293
GRMZM2G082019	GRMZM2G082019	7:98584059-98587303	47.6294	11.6636	-2.02984
GRMZM2G002220	GRMZM2G002220	4:197541804-197546387	113.757	27.8434	-2.03055
GRMZM2G129357	GRMZM2G129357	7:5520894-5524522	44.1713	10.7993	-2.03217
GRMZM2G077858	GRMZM2G077858	9:136153060-136154293	23.3077	6.70534	-1.79742
GRMZM2G077863	GRMZM2G077863	2:96077409-96093523	18.6684	9.10513	-1.03585
GRMZM2G159924	GRMZM2G159924	3:204733061-204736151	21.7665	5.31449	-2.03411
GRMZM2G132903	GRMZM2G132903	8:40263839-40270804	169.687	41.4176	-2.03456
GRMZM5G856734	GRMZM5G856734	1:226234665-226237371	56.8364	13.8495	-2.03698
GRMZM2G029107	GRMZM2G029107	9:134490908-134494910	122.034	29.7173	-2.03791
GRMZM2G078409	GRMZM2G078409	2:24166808-24167435	54.012	13.8397	-1.96447
GRMZM2G078526	GRMZM2G078526	2:24150976-24154759	15.5506	5.8097	-1.42044
GRMZM2G078820	GRMZM2G078820	6:97484060-97485484	27.1148	12.5588	-1.11038
GRMZM2G078839	GRMZM2G078839	3:2719690-2728544	74.3081	20.5512	-1.8543
GRMZM2G078876	GRMZM2G078876	1:66029377-66032549	359.619	161.743	-1.15277
GRMZM2G078890	GRMZM2G078890	9:123362059-123366233	15.0586	5.95355	-1.33877
AC211394.4_FG004	AC211394.4_FG004	9:95254429-95260811	94.5306	22.9465	-2.04251
GRMZM2G079109	GRMZM2G079109	2:194686482-194691713	19.9242	5.63896	-1.82102
GRMZM2G079226	GRMZM2G079226	7:166186887-166197081	21.0091	9.2135	-1.18919
GRMZM2G373522	GRMZM2G373522	4:154337341-154339063	522.7	126.671	-2.0449
GRMZM2G043500	GRMZM2G043500	5:72728813-72731012	32.5906	7.89627	-2.04521
GRMZM2G125893	GRMZM2G125893	8:78588185-78592861	130.147	31.5126	-2.04614
GRMZM2G319947	GRMZM2G319947	2:223317941-223319135	22.831	5.52753	-2.04629
GRMZM2G040970	GRMZM2G040970	8:173351510-173354469	33.9195	8.20984	-2.04669
GRMZM2G079452	GRMZM2G079452	4:16807093-16815389	23.7961	9.89565	-1.26586
GRMZM2G079487	GRMZM2G079487	1:88539371-88552173	50.0177	18.5807	-1.42863
GRMZM2G077127	GRMZM2G077127	1:22436997-22439491	38.515	9.32136	-2.04681
GRMZM2G301823	GRMZM2G301823	1:49126949-49127718	114.46	27.6934	-2.04723
GRMZM2G104443	GRMZM2G104443	7:169243725-169247818	46.2992	11.1823	-2.04977
GRMZM2G095252	GRMZM2G095252	6:58716317-58718708	306.22	73.8495	-2.05191
GRMZM2G079682	GRMZM2G079682	5:180455866-180458886	41.162	19.2164	-1.09897
GRMZM2G463462	GRMZM2G463462	6:55754692-55764314	21.878	5.27409	-2.05249
GRMZM2G079746	GRMZM2G079746	8:62341643-62345260	85.6109	37.5472	-1.18909
GRMZM2G079777	GRMZM2G079777	10:60152245-60163212	113.798	47.514	-1.26005
GRMZM2G079782	GRMZM2G079782	5:215519859-215521041	73.7343	26.3234	-1.48599
GRMZM2G079915	GRMZM2G079915	1:263184208-263187127	80.8627	39.3164	-1.04034
GRMZM2G108849	GRMZM2G108849	7:152808838-152813057	172.706	41.5563	-2.05518
GRMZM2G033644	GRMZM2G033644	3:57146893-57151950	130.523	31.4036	-2.0553
GRMZM2G021877	GRMZM2G021877	8:69971437-69973356	42.8087	10.2876	-2.057
GRMZM6G949474	GRMZM6G949474	6:124985848-124988429	175.609	42.0604	-2.06183
GRMZM2G084881	GRMZM2G084881	2:166248728-166253814	161.237	38.6128	-2.06203
GRMZM2G086750	GRMZM2G086750	1:96697309-96699887	48.2425	11.5513	-2.06225
GRMZM2G080450	GRMZM2G080450	3:57084586-57091384	37.0868	17.5048	-1.08315
GRMZM2G057328	GRMZM2G057328	5:92390589-92393745	22.3491	5.34445	-2.0641
GRMZM2G094428	GRMZM2G094428	3:225426502-225429660	55.3869	13.2351	-2.06517
GRMZM2G080689	GRMZM2G080689	9:60840094-60841725	13.6474	5.84057	-1.22445
GRMZM2G080725	GRMZM2G080725	1:262366751-262386112	35.5804	12.2071	-1.54336
GRMZM2G080816	GRMZM2G080816	8:164165873-164169077	35.2561	13.8395	-1.34908
GRMZM5G856297	GRMZM5G856297	6:151081202-151086854	25.3784	6.05652	-2.06704
AC234171.1_FG003	AC234171.1_FG003	6:123145063-123149403	46.3921	11.0672	-2.06759
GRMZM2G081155	GRMZM2G081155	7:159040139-159065687	60.3177	25.7411	-1.22851
GRMZM2G077662	GRMZM2G077662	6:150878803-150882457	24.2063	5.76783	-2.06928
GRMZM2G081175	GRMZM2G081175	9:143586089-143590243	47.5946	17.4922	-1.44409
GRMZM2G084812	GRMZM2G084812	6:124985848-124988429	147.193	35.0135	-2.07173
GRMZM2G081519	GRMZM2G081519	3:173512055-173514318	22.1612	7.42599	-1.57738
GRMZM2G081571	GRMZM2G081571	2:199220066-199233898	37.0968	11.0625	-1.74562
GRMZM2G146395	GRMZM2G146395	2:58171476-58174147	44.5784	10.5855	-2.07425
GRMZM2G081582	GRMZM2G081582	4:143491904-143496980	56.4575	18.0791	-1.64284
GRMZM2G429842	GRMZM2G429842	7:121609552-121612456	30.058	7.13711	-2.07434
GRMZM2G081676	GRMZM2G081676	2:188526193-188528495	26.9239	10.7329	-1.32685
GRMZM2G142777	GRMZM2G142777	4:187010340-187012236	28.4545	6.75495	-2.07464
GRMZM2G137409	GRMZM2G137409	5:182174563-182181190	42.4589	10.079	-2.07471
GRMZM2G081848	GRMZM2G081848	8:16424560-16433733	49.773	18.8841	-1.39819
GRMZM2G081915	GRMZM2G081915	1:255144262-255147586	11.7274	5.0516	-1.21507
GRMZM2G024738	GRMZM2G024738	8:144493492-144498999	32.9502	7.80771	-2.07732
GRMZM2G470075	GRMZM2G470075	2:203907311-203910210	54.177	12.8366	-2.07742
GRMZM2G082007	GRMZM2G082007	4:169987972-169993675	42.8932	19.4015	-1.14458
GRMZM2G059634	GRMZM2G059634	6:118330274-118333702	36.3893	8.61843	-2.07802
GRMZM2G121312	GRMZM2G121312	1:187917180-187919029	144.194	34.1227	-2.07921
GRMZM2G082185	GRMZM2G082185	8:6465004-6468479	111.729	41.737	-1.4206
GRMZM2G082203	GRMZM2G082203	3:128114748-128119422	51.9867	20.0037	-1.37788
GRMZM2G157207	GRMZM2G157207	2:24552033-24570053	35.5735	8.41497	-2.07977
GRMZM2G082222	GRMZM2G082222	4:169987972-169993675	34.814	15.3552	-1.18094
GRMZM2G082257	GRMZM2G082257	1:213784002-213785627	21.3342	9.6097	-1.15061
GRMZM2G179432	GRMZM2G179432	1:40062760-40065030	177.028	41.7761	-2.08323
GRMZM2G172491	GRMZM2G172491	4:3051214-3054036	494.784	116.721	-2.08373
GRMZM2G082484	GRMZM2G082484	1:224508801-224512075	109.182	53.4148	-1.03142
GRMZM2G177412	GRMZM2G177412	10:144041131-144046169	29.3965	6.92673	-2.0854
GRMZM2G082564	GRMZM2G082564	6:114752642-114754014	19.1458	6.74522	-1.50509
GRMZM2G082670	GRMZM2G082670	2:29330986-29332028	22.152	9.72527	-1.18763
GRMZM2G082792	GRMZM2G082792	8:121410698-121415051	40.8457	10.7315	-1.92833
GRMZM2G103559	GRMZM2G103559	1:251222922-251224627	22.8747	5.36938	-2.09093
GRMZM2G083102	GRMZM2G083102	7:136777144-136781414	114.733	44.2325	-1.3751
GRMZM2G444801	GRMZM2G444801	9:20343119-20348157	29.3201	6.87222	-2.09304
GRMZM2G139250	GRMZM2G139250	1:292594032-292598813	143.028	33.5197	-2.09322
GRMZM2G083173	GRMZM2G083173	1:84423231-84427855	71.651	32.7041	-1.13152
GRMZM2G083176	GRMZM2G083176	3:32125257-32128214	15.9751	5.39536	-1.56603
GRMZM2G083195	GRMZM2G083195	3:178232719-178236298	84.4579	23.0513	-1.87338
GRMZM2G057789	GRMZM2G057789	5:197758360-197759260	60.9358	14.2594	-2.09538
GRMZM2G083382	GRMZM2G083382	1:84429616-84430930	17.5714	5.96147	-1.55949
GRMZM2G083504	GRMZM2G083504	2:192028338-192031016	11.8959	5.55816	-1.09779
GRMZM2G083551	GRMZM2G083551	1:194693262-194696454	57.2439	27.8676	-1.03853
GRMZM2G089974	GRMZM2G089974	5:11466056-11467632	26.4556	6.18822	-2.09598
GRMZM2G155348	GRMZM2G155348	3:152532918-152538365	76.317	17.8482	-2.09623
GRMZM2G128877	GRMZM2G128877	5:87347907-87360164	260.209	60.7712	-2.09821
GRMZM2G030494	GRMZM2G030494	1:196372538-196374182	46.8455	10.9384	-2.09851
GRMZM2G110908	GRMZM2G110908	10:148736928-148738463	27.8093	6.49194	-2.09885
GRMZM2G083847	GRMZM2G083847	8:132976448-132979350	36.1258	10.245	-1.81811
GRMZM2G027794	GRMZM2G027794	8:172525178-172529685	26.3619	6.1507	-2.09963
GRMZM2G084149	GRMZM2G084149	1:191031428-191038440	54.3704	22.6857	-1.26104
GRMZM2G008232	GRMZM2G008232	7:172242038-172247350	165.045	38.4521	-2.10172
GRMZM2G084521	GRMZM2G084521	5:59296685-59299317	151.422	67.3979	-1.1678
GRMZM2G084694	GRMZM2G084694	3:60780096-60783964	10.9993	5.05031	-1.12297
GRMZM2G049077	GRMZM2G049077	7:164823857-164826770	103.196	24.0286	-2.10256
GRMZM2G371079	GRMZM2G371079	8:161019191-161020006	71.2653	16.5872	-2.10313
GRMZM2G136522	GRMZM2G136522	7:170896340-170901308	25.127	5.84021	-2.10515
AC212835.3_FG007	AC212835.3_FG007	2:21631612-21634968	39.2969	9.13154	-2.10549
GRMZM2G081529	GRMZM2G081529	2:188530908-188531741	1407.98	326.714	-2.10753
GRMZM2G085049	GRMZM2G085049	5:203670237-203674671	62.6074	30.751	-1.0257
GRMZM2G085054	BX8	4:3214646-3216558	224.839	82.2051	-1.45159
GRMZM2G085086	GRMZM2G085086	2:84121510-84122601	120.513	40.9263	-1.55809
GRMZM2G085111	GRMZM2G085111	8:400470-407001	52.645	17.786	-1.56555
GRMZM2G085198	GRMZM2G085198	1:83531701-83533706	59.7088	28.679	-1.05795
GRMZM2G094928	GRMZM2G094928	7:18233220-18235350	396.19	91.7734	-2.11004
GRMZM5G839422	GRMZM5G839422	3:17291734-17297668	45.009	10.4141	-2.11167
GRMZM2G085577	GRMZM2G085577	3:179031417-179040320	162.162	50.1854	-1.6921
GRMZM2G085602	GRMZM2G085602	8:171898498-171904746	39.2247	16.4038	-1.25773
GRMZM2G127072	GRMZM2G127072	9:151918636-151921935	27.3573	6.32723	-2.11228
GRMZM2G079381	NIR	4:178613062-178616618	31.7251	7.33318	-2.11311
GRMZM2G314898	GRMZM2G314898	3:8300532-8304232	180.463	41.6795	-2.11429
GRMZM2G085750	GRMZM2G085750	4:229708904-229712933	57.6599	23.7409	-1.28019
GRMZM2G083016	GRMZM2G083016	8:120300947-120305946	43.5929	10.0558	-2.11606
GRMZM2G310947	GRMZM2G310947	1:180651610-180653986	27.0172	6.23099	-2.11635
GRMZM2G059252	GRMZM2G059252	4:192992879-192995454	38.5071	8.87034	-2.11806
GRMZM2G085960	GRMZM2G085960	4:52592563-52596150	14.8378	6.41216	-1.2104
GRMZM2G086389	GRMZM2G086389	7:45552565-45558537	24.5057	9.25307	-1.40511
GRMZM2G086496	GRMZM2G086496	10:80056273-80062481	110.569	38.9208	-1.50633
GRMZM2G086587	GRMZM2G086587	5:100048210-100051520	30.7367	8.04765	-1.93332
GRMZM2G177934	GRMZM2G177934	5:11500764-11501671	53.0076	12.157	-2.12441
GRMZM2G162672	GRMZM2G162672	6:140479361-140500562	110.723	25.3372	-2.12763
GRMZM2G086869	GRMZM2G086869	1:96691230-96693175	10.8835	5.30435	-1.0369
GRMZM2G075594	GRMZM2G075594	3:229959369-229964565	23.9642	5.48266	-2.12793
GRMZM2G086882	GRMZM2G086882	3:112215980-112224895	107.846	48.6902	-1.14727
GRMZM2G086897	GRMZM2G086897	8:34489888-34490826	38.098	18.0951	-1.07412
GRMZM5G807767	GRMZM5G807767	8:76011359-76016337	47.47	10.8453	-2.12995
GRMZM2G087146	GRMZM2G087146	8:21151885-21155655	16.0974	6.38673	-1.33368
GRMZM2G087192	GRMZM2G087192	2:47717534-47720768	20.7945	8.52862	-1.28582
GRMZM2G087206	GRMZM2G087206	8:95142373-95150209	58.3774	15.4967	-1.91345
GRMZM2G121573	GRMZM2G121573	7:165855164-165860167	24.5109	5.59432	-2.13139
GRMZM2G087326	GRMZM2G087326	5:18789190-18791839	266.283	111.002	-1.26237
GRMZM2G055585	GRMZM2G055585	3:211614265-211618366	36.5172	8.30814	-2.13598
GRMZM2G087552	GRMZM2G087552	7:135874028-135874706	71.3312	31.0878	-1.19818
GRMZM2G173040	GRMZM2G173040	10:99807828-99811198	42.6567	9.69856	-2.13693
GRMZM2G087651	GRMZM2G087651	1:227844226-227847844	97.3546	46.5684	-1.0639
GRMZM2G087675	GRMZM2G087675	3:221652993-221655099	17.3862	7.10612	-1.29081
GRMZM2G087714	GRMZM2G087714	3:1477247-1478960	13.5478	6.24341	-1.11765
GRMZM2G087918	GRMZM2G087918	1:10220689-10229909	18.2269	8.19581	-1.15311
GRMZM2G094831	GRMZM2G094831	5:184281982-184283912	35.644	8.09368	-2.13879
GRMZM2G088114	GRMZM2G088114	5:69340698-69351172	49.597	17.3516	-1.51518
GRMZM2G113349	GRMZM2G113349	5:51897879-51899471	41.3257	9.37037	-2.14086
GRMZM2G106928	GRMZM2G106928	1:203627014-203630358	189.211	42.8146	-2.14382
GRMZM2G088235	GRMZM2G088235	5:83895922-83902364	12.8363	6.14588	-1.06254
GRMZM2G157727	GRMZM2G157727	1:269388273-269395277	122.162	27.6227	-2.14487
GRMZM2G009479	GRMZM2G009479	5:123239667-123243697	169.345	38.2866	-2.14505
GRMZM5G858471	GRMZM5G858471	8:10078646-10080295	23.1872	5.24186	-2.14518
GRMZM2G088396	GRMZM2G088396	5:83895922-83902364	36.1736	12.4694	-1.53654
GRMZM2G116475	GRMZM2G116475	6:84690278-84691702	27.311	6.15972	-2.14855
GRMZM2G088627	GRMZM2G088627	1:189179281-189183859	36.2668	14.6861	-1.3042
GRMZM5G836588	GRMZM5G836588	1:236863388-236879249	28.0189	6.31615	-2.14928
GRMZM2G003304	GRMZM2G003304	1:218768607-218773418	75.935	17.1117	-2.14978
GRMZM2G000256	GRMZM2G000256	8:143768355-143771611	47.884	10.777	-2.15159
GRMZM2G087598	GRMZM2G087598	6:93157100-93162746	43.6432	9.81825	-2.15222
GRMZM2G064083	GRMZM2G064083	8:56731855-56732405	33.2056	7.46985	-2.15228
GRMZM2G038075	GRMZM2G038075	5:3142649-3147891	44.4971	9.99998	-2.15371
GRMZM2G089400	GRMZM2G089400	6:89228398-89230658	25.5899	8.6244	-1.56908
GRMZM2G089425	GRMZM2G089425	5:4942007-4942399	12.3601	5.65257	-1.12871
GRMZM2G133698	GRMZM2G133698	6:58719030-58720586	186.714	41.8712	-2.1568
GRMZM2G343048	GRMZM2G343048	9:66532143-66533269	26.2146	5.84489	-2.16512
GRMZM2G017941	GRMZM2G017941	2:150652795-150657061	92.8422	20.6983	-2.16527
GRMZM2G090043	GRMZM2G090043	1:273511949-273512701	20.4585	7.31201	-1.48436
GRMZM2G090087	GRMZM2G090087	6:161650052-161657588	156.553	57.6266	-1.44184
GRMZM2G090124	GRMZM2G090124	1:272899334-272902126	18.2499	6.31745	-1.53048
AC209208.3_FG002	PIP1-2	5:193359340-193362190	816.22	181.302	-2.17056
GRMZM2G322723	GRMZM2G322723	3:190499485-190507596	61.8618	13.6874	-2.1762
GRMZM2G090865	GRMZM2G090865	2:191780008-191781140	29.7157	11.4519	-1.37564
GRMZM2G090980	GRMZM2G090980	9:11507901-11511688	29.6347	14.2279	-1.05856
GRMZM2G084279	GRMZM2G084279	5:162873334-162876115	109.219	24.1413	-2.17765
GRMZM2G091189	GRMZM2G091189	4:176529662-176531725	329.181	94.3494	-1.8028
GRMZM2G115451	GRMZM2G115451	2:136352804-136356617	35.1643	7.74278	-2.18319
GRMZM2G074438	GRMZM2G074438	6:98786269-98791819	25.1258	5.5288	-2.18413
GRMZM2G091383	GRMZM2G091383	5:151669660-151671447	124.183	58.5303	-1.08521
GRMZM2G159759	GRMZM2G159759	5:142510281-142513269	69.1685	15.22	-2.18415
GRMZM2G091540	GRMZM2G091540	3:204651105-204656000	20.9205	7.36974	-1.50523
GRMZM2G091563	GRMZM2G091563	1:25625962-25630911	73.1138	25.9747	-1.49304
GRMZM2G091900	GRMZM2G091900	6:144733507-144738074	14.2815	5.74349	-1.31415
GRMZM2G158766	GRMZM2G158766	2:216609661-216613179	136.752	30.0546	-2.1859
GRMZM2G092101	GRMZM2G092101	4:6536211-6539856	16.4249	6.56466	-1.32309
GRMZM2G092125	PIP2-2	2:169186911-169190423	430.395	119.153	-1.85285
GRMZM2G060896	GRMZM2G060896	4:226043210-226060642	66.4081	14.5935	-2.18603
GRMZM2G092182	GRMZM2G092182	4:163125915-163130793	26.4992	12.2358	-1.11484
GRMZM2G036427	GRMZM2G036427	10:23221424-23223906	86.5249	18.9766	-2.18889
GRMZM2G092474	GRMZM2G092474	3:186851760-186852893	13.7851	5.72752	-1.26713
GRMZM2G092481	GRMZM2G092481	1:7960809-7964689	18.7912	6.46968	-1.53829
GRMZM5G813783	GRMZM5G813783	10:149032609-149033859	32.0239	7.0045	-2.1928
GRMZM2G080940	GRMZM2G080940	6:146421678-146425974	55.6903	12.1698	-2.19412
GRMZM2G029400	GRMZM2G029400	5:137191941-137195068	94.9502	20.7372	-2.19495
GRMZM2G092923	GRMZM2G092923	1:6830770-6834085	62.0209	29.8326	-1.05586
GRMZM2G093035	GRMZM2G093035	6:14130404-14131463	19.396	7.1234	-1.44512
GRMZM2G138349	GRMZM2G138349	5:118709297-118712471	48.0288	10.4705	-2.19757
GRMZM2G093186	GRMZM2G093186	8:90299371-90301852	31.2204	8.92215	-1.80703
GRMZM2G093195	CYP88A1	9:26725935-26729883	20.8658	5.95592	-1.80874
GRMZM5G848768	GRMZM5G848768	5:215868238-215872073	163.655	35.6513	-2.19863
GRMZM2G093272	GRMZM2G093272	6:151081202-151086854	126.536	57.7577	-1.13146
GRMZM2G015033	GRMZM2G015033	5:107171166-107182269	44.5312	9.68815	-2.20052
GRMZM2G093325	GRMZM2G093325	6:140896933-140916033	188.324	69.9525	-1.42877
GRMZM2G093405	GRMZM2G093405	3:3885931-3888723	125.278	60.7408	-1.0444
GRMZM2G093557	GRMZM2G093557	2:37220318-37223559	78.5457	37.0873	-1.08261
GRMZM2G093761	GRMZM2G093761	7:6222096-6224439	39.0613	15.4794	-1.33539
GRMZM2G093815	GRMZM2G093815	7:11492261-11493481	57.291	23.6176	-1.27845
GRMZM2G093828	GRMZM2G093828	1:179989535-179992713	24.865	9.90057	-1.32853
GRMZM2G166987	GRMZM2G166987	3:214020796-214026347	50.0561	10.8318	-2.20827
GRMZM2G013478	GRMZM2G013478	10:23254224-23259866	82.8864	17.9262	-2.20907
GRMZM2G137864	GRMZM2G137864	2:207242498-207243083	1850.88	400.247	-2.20925
GRMZM2G094388	GRMZM2G094388	1:45443435-45446141	245.315	95.9238	-1.35467
GRMZM2G094497	GRMZM2G094497	9:79417970-79429946	330.108	103.819	-1.66887
GRMZM2G094589	GRMZM2G094589	2:151469645-151470871	17.801	6.89482	-1.36837
GRMZM2G094655	GRMZM2G094655	5:191166966-191170238	39.9527	18.0123	-1.14931
GRMZM2G094742	GRMZM2G094742	1:177072655-177077812	104.332	42.8223	-1.28475
GRMZM2G077769	GRMZM2G077769	1:3273122-3274317	65.3866	14.0861	-2.21472
GRMZM5G897926	GRMZM5G897926	3:193671882-193678209	30.7136	6.60776	-2.21664
GRMZM2G094978	GRMZM2G094978	2:223392504-223400775	51.441	12.9217	-1.99312
GRMZM5G860137	GRMZM5G860137	8:8282390-8288769	53.0004	11.3903	-2.2182
GRMZM2G010221	GRMZM2G010221	4:236268173-236272709	43.3127	9.29411	-2.2204
GRMZM2G095039	GRMZM2G095039	3:66708275-66709353	88.0894	37.4678	-1.23332
GRMZM2G042136	GRMZM2G042136	5:33190793-33193718	65.1583	13.9722	-2.22139
GRMZM2G070605	TPT	8:29719076-29725061	42.9921	9.19687	-2.22486
GRMZM2G095141	GRMZM2G095141	4:186832741-186886262	23.4863	10.1078	-1.21635
GRMZM2G095147	GRMZM2G095147	5:182500582-182511959	20.87	9.20068	-1.18162
GRMZM2G109352	GRMZM2G109352	6:144059924-144064390	49.3859	10.5607	-2.22539
AC233914.1_FG001	AC233914.1_FG001	10:149031743-149032124	26.2222	5.60657	-2.2256
GRMZM2G095400	GRMZM2G095400	4:194069202-194073838	30.8131	11.2193	-1.45756
GRMZM2G095552	GRMZM2G095552	4:82802192-82807142	62.4185	26.5391	-1.23385
GRMZM2G320325	GRMZM2G320325	1:55071446-55076253	45.1593	9.65368	-2.22587
GRMZM2G095631	GRMZM2G095631	4:46192928-46196794	42.9252	11.11	-1.94997
GRMZM2G177895	GRMZM2G177895	3:230593786-230600906	30.1902	6.43644	-2.22975
GRMZM2G096020	GRMZM2G096020	1:7336739-7343360	38.7163	13.849	-1.48316
GRMZM2G096153	GRMZM2G096153	1:7861823-7863470	120.166	37.5142	-1.67952
GRMZM2G096171	GRMZM2G096171	4:118088454-118091073	24.0378	10.2132	-1.23487
GRMZM2G096303	GRMZM2G096303	1:222204351-222208204	32.6873	11.5922	-1.49558
GRMZM2G096365	GRMZM2G096365	10:118937216-118950971	17.5161	6.84988	-1.35453
GRMZM2G336824	GRMZM2G336824	1:66393408-66395849	53.1759	11.2617	-2.23935
GRMZM2G146206	GRMZM2G146206	8:168296434-168300637	117.197	24.7224	-2.24504
GRMZM2G096546	GRMZM2G096546	2:5306430-5308418	11.2405	5.53543	-1.02194
GRMZM2G003318	GRMZM2G003318	1:101275700-101279519	55.587	11.7119	-2.24677
GRMZM2G097040	GRMZM2G097040	6:158009104-158011209	156.09	64.412	-1.27698
GRMZM2G097089	GRMZM2G097089	2:200141981-200159406	20.5762	10.1346	-1.02169
GRMZM2G097109	GRMZM2G097109	1:263255736-263263447	16.4627	6.80069	-1.27545
GRMZM2G097170	GRMZM2G097170	2:200105109-200107330	11.9148	5.85263	-1.0256
GRMZM2G097282	GRMZM2G097282	8:174812084-174813910	12.5121	5.62539	-1.1533
GRMZM2G121128	GRMZM2G121128	1:99705922-99709303	28.1746	5.9257	-2.24934
GRMZM2G113967	GRMZM2G113967	4:184154938-184157568	26.5805	5.55933	-2.25739
GRMZM2G097421	GRMZM2G097421	8:101187836-101191455	36.8801	17.9262	-1.04077
GRMZM5G859195	GRMZM5G859195	3:187980567-187985888	35.7436	7.47425	-2.25768
GRMZM2G130101	GRMZM2G130101	8:61782460-61789196	29.476	6.15832	-2.25893
GRMZM2G097674	GRMZM2G097674	2:106826924-106833636	50.2337	20.3914	-1.30069
GRMZM2G097728	YPTM2	5:191132643-191136724	56.9822	21.1198	-1.43191
GRMZM2G097746	GRMZM2G097746	5:191122610-191130012	78.4964	35.3324	-1.15163
GRMZM2G097768	GRMZM2G097768	8:73418619-73424707	65.4589	18.9874	-1.78555
GRMZM2G036590	GRMZM2G036590	5:183665319-183669049	38.4643	8.01957	-2.26192
GRMZM2G061487	GRMZM2G061487	1:217638399-217639968	108.417	22.5953	-2.2625
GRMZM2G098298	CCP1	5:158904819-158908319	321.941	123.129	-1.38663
GRMZM2G027723	GRMZM2G027723	6:128743575-128750030	167.115	34.7108	-2.26738
GRMZM2G134708	GRMZM2G134708	4:53106012-53110676	48.2857	10.0291	-2.2674
GRMZM2G098397	GRMZM2G098397	3:124661983-124666812	32.4414	14.0556	-1.20669
GRMZM2G033491	GRMZM2G033491	1:50250499-50252812	45.0638	9.35733	-2.2678
GRMZM2G098434	GRMZM2G098434	3:124655189-124661397	20.2183	10.0462	-1.00901
GRMZM2G173747	GRMZM2G173747	4:68427077-68430393	78.9056	16.3813	-2.26808
GRMZM2G098596	GRMZM2G098596	10:1542107-1543169	34.0036	12.5626	-1.43655
GRMZM2G035213	GRMZM2G035213	5:200419843-200423666	29.7678	6.16932	-2.27057
GRMZM2G145527	GRMZM2G145527	6:165590131-165591136	28.0916	5.79643	-2.2769
GRMZM2G098793	GRMZM2G098793	5:58779915-58782602	35.9284	9.40101	-1.93424
GRMZM2G098819	GRMZM2G098819	4:30976986-30981195	94.3225	30.9497	-1.60768
GRMZM2G158462	GRMZM2G158462	1:205454826-205457228	55.9823	11.5231	-2.28044
GRMZM2G098904	GRMZM2G098904	5:87150347-87153356	20.291	7.85862	-1.36849
GRMZM2G099086	GRMZM2G099086	7:78928272-78930499	18.6585	6.26707	-1.57397
GRMZM2G117971	GRMZM2G117971	4:9685549-9686426	76.7382	15.7618	-2.28351
GRMZM2G170890	GRMZM2G170890	9:128912202-128915064	36.6472	7.52635	-2.28368
GRMZM2G099167	TUBA5	2:207291938-207295620	256.145	90.1992	-1.50577
GRMZM2G099207	GRMZM2G099207	7:168044756-168047024	53.8422	19.8379	-1.44048
GRMZM2G099295	GRMZM2G099295	2:206607449-206608855	523.723	202.178	-1.37318
GRMZM2G072041	GRMZM2G072041	1:30891546-30895201	45.1639	9.25324	-2.28714
GRMZM2G099363	GRMZM2G099363	9:16325169-16327546	44.139	17.9856	-1.29521
GRMZM2G099413	GRMZM2G099413	5:56397344-56398413	24.9043	10.072	-1.30604
GRMZM2G149428	GRMZM2G149428	2:220058171-220060652	56.1555	11.4944	-2.2885
GRMZM2G099463	GRMZM2G099463	2:206585754-206589123	31.4889	11.3981	-1.46605
GRMZM2G099483	GRMZM2G099483	8:23892721-23895045	12.155	5.31318	-1.1939
GRMZM2G099528	GRMZM2G099528	1:32313237-32333363	103.666	37.9477	-1.44986
GRMZM2G099529	GRMZM2G099529	6:167711874-167717062	40.2119	14.5118	-1.4704
GRMZM2G159250	GRMZM2G159250	4:38853930-38857911	53.3399	10.8943	-2.29164
GRMZM2G113181	GRMZM2G113181	4:40732036-40733517	34.737	7.08468	-2.2937
GRMZM2G459052	GRMZM2G459052	6:96842194-96843153	34.9436	7.12561	-2.29394
GRMZM2G099745	GRMZM2G099745	9:38414085-38416505	72.4441	33.0027	-1.13428
GRMZM2G006468	GRMZM2G006468	4:59674527-59678827	46.1327	9.38843	-2.29683
GRMZM2G141707	GRMZM2G141707	1:219858096-219861575	70.4646	14.2999	-2.30089
GRMZM2G100511	GRMZM2G100511	9:147538959-147544479	154.628	51.0266	-1.59948
GRMZM5G833747	GRMZM5G833747	6:169124338-169128206	46.6299	9.42766	-2.30628
GRMZM2G100714	GRMZM2G100714	1:31862164-31867684	18.8543	7.9492	-1.24601
GRMZM2G100988	GRMZM2G100988	9:142729457-142730475	13.1699	5.08184	-1.37382
GRMZM2G101004	GRMZM2G101004	9:89924623-89933813	40.0377	13.5099	-1.56734
GRMZM2G101020	GRMZM2G101020	3:141387559-141390705	187.926	74.0047	-1.34448
GRMZM2G101058	GRMZM2G101058	9:115980191-115982001	69.894	23.7834	-1.55521
GRMZM2G101271	GRMZM2G101271	5:209727723-209731835	87.5483	33.1566	-1.40078
GRMZM2G101282	GRMZM2G101282	6:159919786-159922262	18.926	5.96446	-1.66591
GRMZM2G159171	GRMZM2G159171	3:199559580-199563724	60.6237	12.2465	-2.30751
GRMZM2G101412	GRMZM2G101412	5:209732481-209736099	26.5567	10.6163	-1.32279
GRMZM2G119691	GRMZM2G119691	5:213411818-213415006	49.9871	10.0733	-2.31102
GRMZM2G311961	GRMZM2G311961	1:288926857-288931593	41.7982	8.41414	-2.31255
GRMZM2G101769	GRMZM2G101769	2:211875345-211877961	48.1774	19.9403	-1.27267
GRMZM2G101875	GRMZM2G101875	10:85201885-85207308	115.437	36.8918	-1.64573
GRMZM2G102167	GRMZM2G102167	7:175347727-175350980	41.4597	8.32839	-2.3156
GRMZM2G102231	GRMZM2G102231	10:70586574-70590956	49.9577	22.5843	-1.14539
GRMZM2G102318	GRMZM2G102318	8:145136540-145143821	16.436	6.23466	-1.39848
GRMZM2G144153	GRMZM2G144153	2:19239894-19243413	114.892	23.0743	-2.31592
GRMZM2G102497	GRMZM2G102497	1:61138599-61142287	37.1458	17.3889	-1.09503
GRMZM2G102499	GRF1	2:41931697-41935612	609.592	238.388	-1.35453
GRMZM2G102502	GRMZM2G102502	4:152813800-152818214	10.6244	5.13213	-1.04975
GRMZM2G060947	GRMZM2G060947	4:160590126-160597529	57.5524	11.5549	-2.31637
GRMZM2G102786	GRMZM2G102786	7:166705241-166709444	40.8903	14.9111	-1.45537
GRMZM2G102903	GRMZM2G102903	2:213748521-213764919	27.6135	11.168	-1.306
GRMZM2G102912	GRMZM2G102912	5:78414355-78415645	12.3305	5.07306	-1.2813
GRMZM2G121868	GRMZM2G121868	2:209639185-209641854	223.851	44.6763	-2.32496
GRMZM2G102985	GRMZM2G102985	2:158535266-158544180	14.1557	6.87213	-1.04255
GRMZM2G428216	GRMZM2G428216	1:165420889-165421476	41.5514	8.28191	-2.32686
GRMZM2G103236	GRMZM2G103236	9:113842220-113844844	116.795	45.0785	-1.37347
GRMZM2G103617	GRMZM2G103617	7:28411297-28412443	171.281	54.415	-1.65429
GRMZM2G103628	GRMZM2G103628	8:67807047-67810554	12.8863	5.84611	-1.14029
GRMZM2G366392	GRMZM2G366392	4:136094170-136096890	81.3258	16.1567	-2.33158
GRMZM2G138800	GRMZM2G138800	3:190379869-190383499	134.864	26.7909	-2.33169
GRMZM2G161506	GRMZM2G161506	5:22647280-22650414	29.2943	5.81784	-2.33206
GRMZM2G085153	GRMZM2G085153	2:166242637-166246630	33.9893	6.7491	-2.33231
GRMZM2G090733	GRMZM2G090733	1:60808225-60832906	87.7572	17.4244	-2.33241
GRMZM2G104166	GRMZM2G104166	2:22655982-22660400	17.5077	5.50228	-1.66989
GRMZM2G068271	GRMZM2G068271	8:164445776-164448851	31.2132	6.18936	-2.33429
GRMZM2G134113	GRMZM2G134113	3:55375450-55376313	53.9385	10.6922	-2.33476
GRMZM2G430807	GRMZM2G430807	6:38070648-38072014	97.0906	19.2295	-2.33601
GRMZM2G104394	PER1	3:59039453-59047011	37.7009	10.7538	-1.80975
GRMZM2G104418	GRMZM2G104418	9:142588335-142591195	123.125	52.7241	-1.22359
GRMZM2G079908	GRMZM2G079908	10:76415904-76418574	527.325	104.214	-2.33914
GRMZM2G104511	GRMZM2G104511	6:119302023-119306614	21.2162	8.1877	-1.37364
GRMZM2G044684	GRMZM2G044684	4:136963380-136966710	78.5188	15.4768	-2.34293
GRMZM2G104575	GRMZM2G104575	9:143206936-143216948	21.6803	8.51098	-1.34899
GRMZM2G104626	GRMZM2G104626	9:143183573-143186403	24.2719	7.91379	-1.61685
GRMZM2G104876	GRMZM2G104876	6:30254321-30257005	150.068	50.7735	-1.56347
GRMZM2G104907	GRMZM2G104907	4:33143076-33148731	56.5903	25.975	-1.12343
GRMZM2G095968	GRMZM2G095968	1:7353115-7355434	50.7622	9.97007	-2.34808
GRMZM5G836182	GRMZM5G836182	8:170628607-170634991	184.713	36.2328	-2.34992
GRMZM2G105207	GRMZM2G105207	2:208787239-208794560	47.3524	22.9476	-1.04509
GRMZM2G077632	GRMZM2G077632	2:216580867-216585087	31.6043	6.18653	-2.35292
GRMZM2G063909	GRMZM2G063909	4:234339415-234350470	205.913	40.2661	-2.3544
GRMZM2G105419	GRMZM2G105419	7:147460964-147461868	14.4331	5.60859	-1.36367
GRMZM2G044092	GRMZM2G044092	3:167480266-167489889	41.422	8.05634	-2.3622
GRMZM2G105539	GRMZM2G105539	5:206960887-206965223	40.624	15.6409	-1.37701
GRMZM2G042683	GRMZM2G042683	1:65091946-65093876	121.252	23.5429	-2.36464
GRMZM2G349996	GRMZM2G349996	5:127846384-127847427	44.618	8.66128	-2.36497
GRMZM2G105631	GRMZM2G105631	4:234652176-234659350	154.145	47.2492	-1.70593
GRMZM2G105787	GRMZM2G105787	9:145053374-145058293	38.0024	16.268	-1.22405
GRMZM2G160506	GRMZM2G160506	1:39115111-39118417	103.113	19.9263	-2.37148
GRMZM2G115156	GRMZM2G115156	9:21725713-21732320	29.2337	5.63931	-2.37404
GRMZM2G106204	GRMZM2G106204	7:6315292-6328611	21.41	6.71044	-1.67381
GRMZM2G106250	GRMZM2G106250	8:171257495-171259372	18.6312	9.25749	-1.00903
GRMZM2G106276	GRMZM2G106276	9:20880507-20881839	25.6103	10.1435	-1.33617
GRMZM2G106283	GRMZM2G106283	1:54729221-54730675	34.7508	16.6959	-1.05755
GRMZM2G106344	GRMZM2G106344	8:171262648-171265559	17.4903	6.81018	-1.36079
GRMZM2G087570	GRMZM2G087570	6:44543201-44546165	216.614	41.7328	-2.37587
GRMZM2G112149	GRMZM2G112149	5:15563427-15569803	123.438	23.7	-2.38083
GRMZM2G106590	GRMZM2G106590	10:71371827-71375270	65.5819	21.5774	-1.60378
GRMZM2G033641	GRMZM2G033641	6:148784798-148787678	136.131	26.1293	-2.38125
GRMZM2G040511	GRMZM2G040511	5:176160521-176171144	31.9579	6.13316	-2.38147
GRMZM2G106819	GRMZM2G106819	8:124326718-124327641	66.7648	25.4266	-1.39275
GRMZM2G106917	GRMZM2G106917	8:124329163-124340821	19.4659	7.53221	-1.3698
GRMZM2G083243	TUBA6	7:160071866-160075599	284.296	54.435	-2.38479
GRMZM2G113815	GRMZM2G113815	10:22371724-22375537	54.649	10.4534	-2.38622
GRMZM2G107082	GRMZM2G107082	4:1487076-1490437	172.969	59.1578	-1.54787
GRMZM2G107089	GRMZM2G107089	7:7458915-7464267	42.5472	13.3463	-1.67262
GRMZM2G139123	GRMZM2G139123	1:295100634-295101482	43.3504	8.27846	-2.38861
GRMZM2G107228	GRMZM2G107228	3:59327337-59329683	12.1223	5.03411	-1.26786
GRMZM2G089308	GRMZM2G089308	8:107317422-107322839	35.5654	6.77885	-2.39136
GRMZM2G107540	GRMZM2G107540	1:270119003-270120070	43.6924	19.9952	-1.12773
GRMZM2G107629	GRMZM2G107629	1:231759992-231766222	45.8348	20.9761	-1.1277
GRMZM2G107639	GRMZM2G107639	8:18233382-18238378	35.3447	15.2657	-1.2112
AC149829.2_FG006	AC149829.2_FG006	9:151415829-151417116	87.3526	16.6051	-2.39522
GRMZM2G107739	GRMZM2G107739	6:153692629-153697526	50.3982	24.8673	-1.01912
GRMZM2G107815	GRMZM2G107815	1:25409168-25413691	47.3241	15.4434	-1.61558
GRMZM2G332976	GRMZM2G332976	5:3142649-3147891	68.099	12.9375	-2.39607
GRMZM2G399284	GRMZM2G399284	2:184578618-184584414	84.8228	16.1116	-2.39635
GRMZM2G136262	GRMZM2G136262	3:133233301-133237193	128.218	24.3057	-2.39923
GRMZM2G030606	GRMZM2G030606	5:181437479-181439392	92.6987	17.5582	-2.4004
GRMZM2G047274	GRMZM2G047274	3:188387407-188390357	128.042	24.2173	-2.40251
GRMZM2G108285	GRMZM2G108285	7:155598886-155602061	205.548	72.6047	-1.50134
GRMZM2G043453	GRMZM2G043453	5:3095927-3103654	39.8465	7.52674	-2.40436
GRMZM2G108474	TCTP	5:68048816-68051710	849.602	405.952	-1.06548
GRMZM2G168304	GRMZM2G168304	6:117635191-117637231	79.4025	14.9827	-2.40589
GRMZM2G028393	GRMZM2G028393	8:133996632-133997534	165.133	31.1546	-2.40611
GRMZM2G401511	GRMZM2G401511	2:222319673-222321136	68.2744	12.8463	-2.40999
GRMZM2G108714	GRMZM2G108714	6:128235895-128238208	53.3808	24.7874	-1.10671
GRMZM2G540403	GRMZM2G540403	1:38315933-38327847	207.286	38.9929	-2.41034
GRMZM2G108780	PRO4	6:74571329-74574201	307.086	133.244	-1.20457
GRMZM2G077214	GRMZM2G077214	1:255046013-255052714	36.5846	6.85287	-2.41646
AC191113.2_FG002	AC191113.2_FG002	2:6355758-6357735	59.9572	11.2117	-2.41893
GRMZM2G129019	GRMZM2G129019	8:158552276-158553122	123.13	22.9941	-2.42085
GRMZM2G109348	GRMZM2G109348	5:189930895-189935903	12.4347	6.16589	-1.01199
GRMZM2G109383	GRMZM2G109383	5:10865996-10872126	190.852	52.7355	-1.85561
GRMZM2G109526	GRMZM2G109526	3:168524081-168526729	25.4263	11.4311	-1.15336
GRMZM5G851654	GRMZM5G851654	2:235081469-235084856	387.711	72.0788	-2.42733
GRMZM2G110027	GRMZM2G110027	1:71072769-71075667	20.4955	6.51916	-1.65255
GRMZM2G110063	GRMZM2G110063	8:14730191-14780794	28.4089	9.05028	-1.65031
GRMZM2G140996	GRMZM2G140996	6:158854096-158856370	151.335	28.0647	-2.43092
GRMZM2G138008	GRMZM2G138008	7:164026277-164028417	46.9772	8.71109	-2.43104
GRMZM2G110145	GRMZM2G110145	10:77282590-77289441	191.053	50.9332	-1.90729
GRMZM2G110277	GRMZM2G110277	3:171482815-171491966	33.035	6.11975	-2.43245
GRMZM2G041462	GRMZM2G041462	7:142432247-142434060	39.9296	7.39534	-2.43277
GRMZM2G029323	GRMZM2G029323	4:181088254-181090094	64.9247	11.9836	-2.43771
AC194298.3_FG005	AC194298.3_FG005	3:204651105-204656000	142.486	26.2861	-2.43845
GRMZM2G341621	GRMZM2G341621	7:2584809-2587604	58.6165	10.8008	-2.44017
GRMZM2G004583	IJ	7:134118863-134129700	54.308	9.99607	-2.44173
GRMZM5G818058	GRMZM5G818058	7:145215486-145217330	39.0886	7.18897	-2.44289
GRMZM2G110681	GRMZM2G110681	1:241037979-241039480	17.2377	5.42627	-1.66754
GRMZM2G110834	GRMZM2G110834	3:26446601-26454329	25.5652	8.22131	-1.63674
GRMZM2G110922	GRMZM2G110922	3:174813368-174818806	32.7157	12.5747	-1.37946
GRMZM2G021687	GRMZM2G021687	1:197879674-197881628	37.5204	6.86574	-2.45019
GRMZM2G076307	GRMZM2G076307	2:219200935-219202577	40.8616	7.47369	-2.45085
GRMZM2G111475	GRMZM2G111475	5:12591526-12597175	22.2911	5.96428	-1.90205
GRMZM2G111533	GRMZM2G111533	3:230834759-230837749	32.0177	11.0438	-1.53563
GRMZM2G111611	GRMZM2G111611	3:204542135-204548184	38.6277	18.612	-1.0534
GRMZM2G111756	GRMZM2G111756	4:145268259-145269812	77.6776	28.0319	-1.47043
GRMZM2G111782	GRMZM2G111782	5:163325637-163334409	28.4767	7.20061	-1.98359
GRMZM2G035243	GRMZM2G035243	1:15168069-15170841	42.0591	7.66485	-2.45609
GRMZM2G112079	GRMZM2G112079	8:163067684-163069598	116.714	54.3774	-1.1019
GRMZM2G112228	GRMZM2G112228	4:134178165-134197523	28.7801	11.6019	-1.31071
GRMZM2G112336	GRMZM2G112336	8:79738606-79744724	79.4593	20.3625	-1.9643
GRMZM2G128454	GRMZM2G128454	5:17372075-17374433	37.0111	6.73992	-2.45716
GRMZM2G112782	GRMZM2G112782	10:71063035-71066861	24.0585	10.3048	-1.22323
GRMZM2G112805	GRMZM2G112805	5:65444915-65447535	159.567	59.8193	-1.41548
GRMZM2G099239	GRMZM2G099239	2:206621342-206622796	46.6865	8.48419	-2.46016
GRMZM2G113017	GRMZM2G113017	6:71658333-71662165	31.2691	10.6317	-1.55636
GRMZM2G052036	GRMZM2G052036	10:60030844-60031794	47.8333	8.67597	-2.46292
GRMZM2G110735	GRMZM2G110735	5:8270395-8274138	124.194	22.5249	-2.463
GRMZM2G113098	GRMZM2G113098	1:90962371-90964067	40.4202	16.4541	-1.29663
GRMZM2G113203	GRMZM2G113203	9:58021948-58028182	23.5234	8.53768	-1.46218
GRMZM2G121514	GRMZM2G121514	6:147413664-147418505	88.6496	16.015	-2.46869
GRMZM2G113267	GRMZM2G113267	9:155053478-155057032	56.0589	17.5211	-1.67785
GRMZM5G898880	GRMZM5G898880	9:7615344-7618099	93.701	16.8862	-2.47222
GRMZM2G113408	ATPB	6:163133777-163137313	337.537	141.514	-1.2541
GRMZM2G087094	GRMZM2G087094	4:196419413-196420567	36.93	6.64841	-2.47371
GRMZM2G113668	GRMZM2G113668	7:43720108-43721258	108.938	52.2749	-1.05932
GRMZM2G113696	TIF5A	2:209954274-209957586	647.641	281.193	-1.20363
GRMZM2G113821	GRMZM2G113821	1:19692171-19696588	24.1411	11.6768	-1.04785
GRMZM2G114036	GRMZM2G114036	1:252047317-252048931	24.6955	6.60996	-1.90154
GRMZM2G117558	GRMZM2G117558	6:155703284-155704371	76.0778	13.5734	-2.48669
GRMZM2G114126	GRMZM2G114126	9:140017402-140021991	69.5721	29.2878	-1.24821
GRMZM2G110408	GRMZM2G110408	9:110677552-110681978	39.6922	7.07006	-2.48906
GRMZM2G156816	GRMZM2G156816	3:17009951-17012282	193.481	34.3922	-2.49204
GRMZM2G387594	GRMZM2G387594	8:62177999-62178742	191.275	33.995	-2.49225
GRMZM2G114552	GRMZM2G114552	3:23898038-23899690	240.187	96.1143	-1.32133
GRMZM2G105466	GRMZM2G105466	5:175665685-175670298	84.9397	15.0286	-2.49873
GRMZM2G114954	RPP2B	8:98106248-98110627	223.046	69.7376	-1.67733
GRMZM2G114998	GRMZM2G114998	4:155035797-155038140	17.1157	7.30849	-1.22768
GRMZM2G115198	GRMZM2G115198	3:6162659-6168991	17.8754	8.80241	-1.02201
GRMZM5G858454	GRMZM5G858454	10:96344572-96353240	160.022	28.0766	-2.51083
GRMZM2G115491	GRMZM2G115491	5:168933070-168934219	58.3594	17.624	-1.72742
GRMZM2G115612	GRMZM2G115612	5:3639914-3643560	35.1255	12.9805	-1.43617
GRMZM2G115621	GRMZM2G115621	5:60805969-60808176	185.2	85.6858	-1.11196
GRMZM2G176998	GRMZM2G176998	10:92146424-92149043	268.24	47.0076	-2.51256
GRMZM2G115750	GRMZM2G115750	1:201522267-201525873	263.487	105.06	-1.32652
GRMZM2G115757	GRMZM2G115757	7:137491970-137496774	116.206	54.8772	-1.08241
GRMZM2G115775	GRMZM2G115775	4:66641304-66645271	66.6177	28.844	-1.20763
GRMZM2G115841	GRMZM2G115841	9:156035086-156036567	20.5069	8.91069	-1.2025
GRMZM2G116140	GRMZM2G116140	5:60001695-60003451	79.1833	21.5766	-1.87573
GRMZM2G436020	GRMZM2G436020	3:193439131-193439581	34.597	6.02999	-2.52042
GRMZM2G029863	GRMZM2G029863	9:25081991-25084628	39.1225	6.8153	-2.52115
GRMZM2G116273	GST1	8:172671225-172674089	536.545	137.271	-1.96667
GRMZM2G116292	GRMZM2G116292	1:31073181-31210660	564.764	267.41	-1.07859
GRMZM2G116514	GRMZM2G116514	7:141766260-141769144	51.7208	13.4581	-1.94227
GRMZM2G116526	GRMZM2G116526	1:234851247-234877384	19.5583	9.67072	-1.01609
GRMZM2G097469	GRMZM2G097469	4:9759052-9759811	64.779	11.2662	-2.52352
GRMZM2G116584	GRMZM2G116584	3:220604799-220608677	55.9795	21.6849	-1.36821
GRMZM2G052100	GRMZM2G052100	10:116077390-116078438	34.0326	5.8969	-2.52889
GRMZM2G116876	GRMZM2G116876	5:1959282-1961208	27.6764	7.67491	-1.85044
GRMZM2G116881	GRMZM2G116881	6:107551094-107552151	62.2373	15.5823	-1.99787
GRMZM2G117153	GRMZM2G117153	9:140844497-140849342	17.4721	7.72913	-1.17668
GRMZM2G117189	GRMZM2G117189	1:199329607-199335555	16.8068	6.00089	-1.4858
GRMZM2G117281	GRMZM2G117281	7:2744691-2746114	157.027	53.6364	-1.54973
GRMZM2G117507	GRMZM2G117507	6:147529641-147539893	69.5856	34.4225	-1.01544
GRMZM2G117811	GRMZM2G117811	4:82039218-82040163	124.816	57.1561	-1.12682
GRMZM2G118003	GRMZM2G118003	1:264863884-264867974	548.149	243.321	-1.17171
GRMZM2G072264	GRMZM2G072264	2:6197631-6202253	78.6741	13.4611	-2.54709
GRMZM2G118037	GRMZM2G118037	6:150703738-150713662	133.686	57.2987	-1.22227
GRMZM2G096269	GRMZM2G096269	1:7854953-7856758	103.554	17.6863	-2.54968
GRMZM2G118243	GRMZM2G118243	3:10276456-10286585	106.261	37.0379	-1.52054
GRMZM2G003765	GRMZM2G003765	10:83431039-83433556	178.662	30.4266	-2.55383
GRMZM2G118497	GRMZM2G118497	1:31059857-31064691	37	13.2611	-1.48032
GRMZM2G118637	GRMZM2G118637	4:237401821-237405606	296.614	142.283	-1.05982
GRMZM2G118737	GRMZM2G118737	5:171319247-171323303	42.4079	17.1351	-1.30738
GRMZM2G322618	GRMZM2G322618	2:214663332-214664742	102.291	17.3053	-2.56339
GRMZM2G165390	GRMZM2G165390	9:11779647-11781406	39.6838	6.70027	-2.56626
GRMZM2G119249	GRMZM2G119249	1:151032330-151036077	54.6727	16.0874	-1.76489
GRMZM2G119256	GRMZM2G119256	8:68450786-68453575	71.5801	25.5594	-1.4857
GRMZM2G119258	GRMZM2G119258	4:160367183-160374612	39.4154	15.173	-1.37725
GRMZM2G119411	GRMZM2G119411	9:25726919-25741443	23.8011	9.50103	-1.32487
GRMZM2G119499	GRMZM2G119499	1:7819660-7821095	111.319	47.7621	-1.22076
GRMZM2G092632	GRMZM2G092632	5:214441458-214453871	136.282	22.8549	-2.57602
GRMZM2G038783	GRMZM2G038783	9:108447973-108449794	74.1953	12.4293	-2.57758
GRMZM2G119675	GRMZM2G119675	2:214051717-214055324	259.516	71.7516	-1.85474
GRMZM2G029029	GRMZM2G029029	5:204137279-204142569	42.0259	7.02563	-2.58058
GRMZM2G119809	RPP2A	8:72904842-72907132	369.208	178.678	-1.04707
GRMZM2G119906	GRMZM2G119906	2:178872907-178874445	127.081	44.4065	-1.51691
GRMZM2G119950	GRMZM2G119950	2:178874705-178880548	168.977	78.1284	-1.11291
GRMZM2G083716	GRMZM2G083716	9:25935740-25940848	278.127	46.3379	-2.58548
GRMZM2G029845	GRMZM2G029845	8:6394791-6398354	35.4422	5.89895	-2.58694
GRMZM2G120296	GRMZM2G120296	3:9864810-9866070	16.6326	6.12929	-1.44022
GRMZM2G120304	GRMZM2G120304	3:31898898-31902299	274.472	98.0023	-1.48577
GRMZM2G120320	GRMZM2G120320	5:92841737-92843574	54.7687	22.1567	-1.30561
GRMZM2G120484	GRMZM2G120484	1:276875828-276877406	34.1615	17.0458	-1.00295
GRMZM2G120579	GRMZM2G120579	5:34629276-34632988	73.6384	27.4892	-1.42159
GRMZM2G366622	GRMZM2G366622	3:152012175-152013220	31.944	5.30938	-2.58893
GRMZM2G059706	GRMZM2G059706	4:206673043-206674105	52.4431	8.70889	-2.59019
GRMZM2G121293	GRMZM2G121293	1:249596400-249599355	40.1655	17.9475	-1.16217
GRMZM2G121649	GRMZM2G121649	7:124249377-124254808	28.0678	11.1064	-1.33752
GRMZM2G121683	GRMZM2G121683	3:23432596-23438701	87.2457	41.1564	-1.08397
GRMZM2G144483	GRMZM2G144483	8:95563561-95566625	39.4434	6.51198	-2.59862
GRMZM2G004183	GRMZM2G004183	3:213687450-213689589	187.726	30.9888	-2.59881
GRMZM2G122039	GRMZM2G122039	4:214746386-214749091	15.5607	7.62469	-1.02916
GRMZM2G122076	GRMZM2G122076	4:77636575-77641035	94.0587	31.4449	-1.58074
GRMZM2G122116	GRMZM2G122116	7:175323050-175332481	39.8409	18.681	-1.09268
GRMZM2G122277	GRMZM2G122277	4:31271741-31278123	149.836	38.3124	-1.9675
GRMZM2G122437	GRMZM2G122437	10:109913504-109915809	58.967	26.58	-1.14957
GRMZM2G122481	GRMZM2G122481	3:128934630-128938763	214.253	62.4322	-1.77895
GRMZM2G020840	GRMZM2G020840	5:167624697-167626273	195.513	31.8652	-2.61721
GRMZM2G122793	FTRC	9:9969972-9974729	56.1976	18.1096	-1.63375
GRMZM2G086788	GRMZM2G086788	1:61293957-61297489	90.806	14.7956	-2.61762
GRMZM2G122983	GRMZM2G122983	4:131797201-131800731	32.1646	10.7134	-1.58606
GRMZM2G123373	GRMZM2G123373	2:22138333-22142239	20.2754	7.61216	-1.41335
GRMZM2G033493	GRMZM2G033493	7:157316561-157321198	54.9818	8.88182	-2.63003
GRMZM2G429000	GRMZM2G429000	10:138833996-138835213	921.697	148.672	-2.63216
GRMZM2G007201	GRMZM2G007201	5:171933315-171935678	78.8887	12.7221	-2.63248
GRMZM2G123499	GRMZM2G123499	3:1767152-1776009	20.5757	9.17518	-1.16513
GRMZM2G088689	GRMZM2G088689	10:15552598-15556258	67.1996	10.8221	-2.63447
GRMZM2G082924	GRMZM2G082924	7:24237830-24240669	59.6963	9.5948	-2.63732
GRMZM2G123922	GRMZM2G123922	10:111258315-111265830	112.396	46.4977	-1.27336
GRMZM2G013255	GRMZM2G013255	7:140931083-140933160	43.6362	7.00121	-2.63985
GRMZM2G153476	GRMZM2G153476	1:265241092-265242952	127.348	20.3886	-2.64294
GRMZM2G124103	GRMZM2G124103	2:161981400-161984108	100.556	35.5782	-1.49893
GRMZM2G124243	GRMZM2G124243	5:4608732-4612390	13.9099	5.19115	-1.42199
AC211164.5_FG004	AC211164.5_FG004	2:193025134-193027038	40.1324	6.37716	-2.65378
GRMZM2G124307	GRMZM2G124307	1:212101741-212102844	57.5199	21.3637	-1.4289
GRMZM2G124434	GRMZM2G124434	1:240922199-240925273	129.364	42.3012	-1.61267
GRMZM2G124466	GRMZM2G124466	10:146586521-146591112	27.2746	7.35895	-1.88999
GRMZM2G124540	GRMZM2G124540	1:280284827-280286869	32.5385	11.2106	-1.53728
GRMZM2G124701	GRMZM2G124701	8:69709897-69716045	10.2431	5.03695	-1.02403
GRMZM2G159034	GRMZM2G159034	7:167879723-167884147	56.0112	8.87163	-2.65844
GRMZM2G124791	GRMZM2G124791	5:19690152-19693689	361.956	130.326	-1.47369
GRMZM2G125034	GRMZM2G125034	6:153977979-153980913	49.2895	23.4787	-1.06993
GRMZM2G125170	GRMZM2G125170	1:272565320-272565882	12.4628	5.90022	-1.07879
GRMZM2G138338	GRMZM2G138338	3:147442360-147446195	35.6507	5.61821	-2.66575
GRMZM2G130173	GRMZM2G130173	6:38085750-38086440	284.491	44.8262	-2.66597
GRMZM2G125310	GRMZM2G125310	2:82876070-82888218	86.6337	30.1206	-1.52418
GRMZM2G125452	GRMZM2G125452	10:127994954-127997721	153.488	54.2193	-1.50125
GRMZM2G125552	GRMZM2G125552	5:1569817-1577527	19.5758	7.4406	-1.39558
GRMZM2G125635	GRMZM2G125635	10:128008869-128011887	108.669	48.1657	-1.17386
GRMZM2G090718	GRMZM2G090718	5:210643768-210647890	322.184	50.4834	-2.674
GRMZM2G175499	GRMZM2G175499	4:62359340-62364922	45.9616	7.16197	-2.682
GRMZM2G125969	GRMZM2G125969	7:9712576-9716596	15.1898	5.7768	-1.39476
GRMZM2G046952	GRMZM2G046952	10:132120549-132121962	37.5691	5.8498	-2.68309
GRMZM2G126019	GRMZM2G126019	1:268218422-268232042	77.3863	36.3998	-1.08815
GRMZM2G075140	GRMZM2G075140	4:9744390-9747626	64.0563	9.97362	-2.68315
GRMZM2G181505	GRMZM2G181505	5:205395330-205401232	110.691	17.1685	-2.6887
GRMZM2G004699	GRMZM2G004699	4:191756827-191759110	875.955	135.857	-2.68877
GRMZM2G126361	GRMZM2G126361	6:83126965-83131041	68.4943	19.5155	-1.81136
GRMZM2G044027	GRMZM2G044027	1:41473410-41478103	305.591	47.39	-2.68895
GRMZM2G126580	GRMZM2G126580	5:198095631-198096564	34.1713	8.74597	-1.9661
GRMZM2G352132	GRMZM2G352132	4:67046008-67052474	41.0523	6.36509	-2.68921
GRMZM2G018241	GRMZM2G018241	2:161757545-161763704	45.9278	7.11282	-2.69087
GRMZM2G126865	GRMZM2G126865	4:163230306-163233481	41.2692	13.4656	-1.61579
GRMZM2G073943	GRMZM2G073943	10:30375953-30377357	41.9501	6.46659	-2.6976
GRMZM2G361569	GRMZM2G361569	10:122973674-122975628	105.274	16.2163	-2.69863
GRMZM2G045664	GRMZM2G045664	8:74456859-74457773	221.675	34.1143	-2.7
GRMZM2G127123	GRMZM2G127123	1:35582080-35588852	72.1801	22.2875	-1.69537
GRMZM2G127386	GRMZM2G127386	10:17680793-17684285	204.819	84.881	-1.27084
GRMZM2G127393	GRMZM2G127393	10:2657169-2665931	31.1091	13.2336	-1.23313
GRMZM2G127453	GRMZM2G127453	3:191738708-191741785	98.4317	37.9305	-1.37576
GRMZM2G433025	GRMZM2G433025	5:216820553-216821708	55.2641	8.47162	-2.70563
GRMZM2G127609	GRMZM2G127609	9:11084774-11089919	235.821	66.7323	-1.82123
GRMZM2G127798	GRMZM2G127798	6:57903595-57906292	174.02	57.169	-1.60595
GRMZM2G058250	GRMZM2G058250	3:165768441-165770645	195.544	29.9257	-2.70804
GRMZM2G127948	GRMZM2G127948	6:79357042-79359228	259.031	105.914	-1.29023
GRMZM2G128171	GRMZM2G128171	3:64460449-64464396	135.615	44.2377	-1.61617
GRMZM2G128358	GRMZM2G128358	5:212832924-212834876	31.7796	11.1359	-1.51288
GRMZM2G128333	GRMZM2G128333	8:66717773-66720937	35.9765	5.49131	-2.71183
GRMZM2G151496	GRMZM2G151496	9:108316371-108318255	72.1276	11.003	-2.71265
GRMZM2G128491	GRMZM2G128491	9:120334132-120336826	62.4552	23.9381	-1.38351
GRMZM2G128564	GRMZM2G128564	1:275694643-275696890	82.4321	24.6002	-1.74454
GRMZM2G424832	GRMZM2G424832	7:18620329-18626341	93.8062	14.3032	-2.71334
GRMZM2G146246	GRMZM2G146246	3:155015580-155017338	895.655	136.322	-2.71592
GRMZM2G158394	GRMZM2G158394	7:176260710-176262411	553.021	83.8279	-2.72183
GRMZM2G128918	GRMZM2G128918	3:178045694-178046812	19.9186	9.17393	-1.11851
GRMZM2G128995	GRMZM2G128995	8:77266792-77270611	110.344	30.7166	-1.84492
AC208110.2_FG007	AC208110.2_FG007	10:140166883-140168667	91.4708	13.8334	-2.72515
GRMZM2G129071	GRMZM2G129071	10:140355565-140445720	20.0107	6.84391	-1.54788
GRMZM2G129083	GRMZM2G129083	5:13738365-13739360	177.504	46.8053	-1.92311
GRMZM2G147849	GRMZM2G147849	1:273761375-273764703	92.2632	13.9475	-2.72575
GRMZM2G123234	GRMZM2G123234	4:53991136-53993675	188.69	28.524	-2.72577
GRMZM2G129208	GRMZM2G129208	2:111832646-111836733	50.2006	7.57782	-2.72785
GRMZM2G129513	GRMZM2G129513	1:203209823-203213983	59.3819	8.92045	-2.73484
GRMZM2G410991	GRMZM2G410991	1:7561361-7565914	53.5285	8.02749	-2.73729
GRMZM2G176056	GRMZM2G176056	8:90532570-90533800	42.7063	6.39996	-2.73831
GRMZM2G402417	GRMZM2G402417	2:171271426-171273196	79.0044	11.8262	-2.73995
GRMZM2G133844	GRMZM2G133844	8:156915136-156916424	43.8156	6.55785	-2.74015
GRMZM2G130230	GRMZM2G130230	2:37085167-37093582	41.6872	11.0633	-1.91382
GRMZM2G130305	GRMZM2G130305	3:220722779-220725673	43.2864	13.6643	-1.6635
GRMZM2G074792	GRMZM2G074792	6:158417901-158421870	80.2674	11.9866	-2.74339
GRMZM2G165357	GRMZM2G165357	9:139662177-139666536	270.49	40.362	-2.74451
GRMZM2G131055	GRMZM2G131055	8:55451580-55453873	25.0592	6.58512	-1.92806
AC216353.2_FG005	AC216353.2_FG005	5:210643292-210643571	521.96	77.7227	-2.74753
GRMZM2G131120	GRMZM2G131120	10:6014385-6017167	14.8156	6.76943	-1.13001
GRMZM2G131205	GRMZM2G131205	1:211567136-211573211	24.1681	6.42932	-1.91037
GRMZM2G131254	GRMZM2G131254	1:179371865-179374965	30.272	13.2542	-1.19153
GRMZM2G001457	GRMZM2G001457	3:229220591-229241592	49.0758	7.30554	-2.74795
GRMZM2G131340	GRMZM2G131340	7:85604860-85606104	96.3075	37.961	-1.34313
GRMZM2G131431	GRMZM2G131431	6:63723296-63728148	115.321	31.6071	-1.86733
GRMZM2G131912	GRMZM2G131912	2:110205318-110210845	40.5005	11.648	-1.79786
GRMZM2G131939	GRMZM2G131939	1:300951399-300963846	34.3104	11.8756	-1.53064
GRMZM2G132021	CRS2	8:12557721-12566051	17.6357	6.03433	-1.54723
GRMZM2G095826	GRMZM2G095826	10:114204490-114208733	153.679	22.748	-2.75611
GRMZM2G132101	GRMZM2G132101	7:142888499-142892818	19.464	7.62781	-1.35147
GRMZM2G023591	GRMZM2G023591	1:182127065-182129032	54.9825	8.12529	-2.75848
GRMZM2G079668	GRMZM2G079668	1:263209036-263214895	101.944	15.0032	-2.76443
GRMZM2G469898	GRMZM2G469898	9:65038788-65041856	155.211	22.8418	-2.76448
GRMZM2G012276	GRMZM2G012276	6:107906323-107907897	79.0176	11.6221	-2.7653
GRMZM2G000812	GRMZM2G000812	5:126853037-126855915	111.33	16.3276	-2.76946
GRMZM2G132854	GRMZM2G132854	4:237100941-237104590	64.5231	26.4648	-1.28574
GRMZM2G132866	GRMZM2G132866	4:237112751-237116564	64.7878	16.7095	-1.95505
GRMZM2G132898	GRMZM2G132898	1:105679393-105683376	72.9468	32.2201	-1.17888
GRMZM2G097802	GRMZM2G097802	2:102470111-102475626	49.3623	7.23439	-2.77047
GRMZM2G133055	GRMZM2G133055	4:9807207-9808309	142.301	40.5461	-1.81131
GRMZM2G133213	GRMZM2G133213	3:186291884-186295766	141.415	63.5817	-1.15325
GRMZM2G026371	GRMZM2G026371	3:218339055-218342590	41.5388	6.0668	-2.77545
GRMZM2G133291	GRMZM2G133291	3:176410526-176411513	19.0798	5.48419	-1.7987
GRMZM2G133684	GRMZM2G133684	1:261723747-261726329	16.7556	7.96095	-1.07363
GRMZM2G133819	GRMZM2G133819	7:175714266-175718241	22.8394	10.1535	-1.16955
GRMZM2G134020	GRMZM2G134020	6:13653676-13655033	132.378	57.2625	-1.209
GRMZM2G134149	GRMZM2G134149	3:33741290-33744515	33.9774	9.56535	-1.82869
GRMZM2G134308	GRMZM2G134308	8:159928035-159931508	16.6901	5.50966	-1.59896
GRMZM2G134419	GRMZM2G134419	5:98287411-98289514	15.5571	5.546	-1.48805
GRMZM2G565940	GRMZM2G565940	2:132746640-132747026	50.3192	7.26828	-2.79142
GRMZM2G134613	GRMZM2G134613	10:59882331-59885876	40.1895	17.2124	-1.22337
GRMZM2G011129	GRMZM2G011129	7:46493909-46497427	139.417	20.0789	-2.79565
GRMZM2G033555	GRMZM2G033555	9:100416963-100423765	297.272	42.8041	-2.79596
GRMZM2G134738	GRMZM2G134738	8:142405977-142409770	136.6	53.3373	-1.35674
GRMZM2G134747	CYN	1:233290471-233293634	51.3992	22.8816	-1.16756
GRMZM2G134797	GRMZM2G134797	7:149952413-149954818	92.1019	29.0832	-1.66304
GRMZM2G134878	GRMZM2G134878	6:96726530-96727280	43.4751	18.1008	-1.26414
GRMZM5G858887	GRMZM5G858887	5:6680982-6686547	82.5369	11.8457	-2.80067
GRMZM2G094017	GRMZM2G094017	8:96330854-96332948	80.9477	11.6127	-2.80129
GRMZM2G135111	GRMZM2G135111	2:200243144-200243573	16.8266	5.90668	-1.51033
GRMZM2G135132	GRMZM2G135132	4:143110277-143115226	65.3724	19.9064	-1.71545
GRMZM2G135359	GRMZM2G135359	1:45776747-45779979	18.6863	6.0205	-1.63403
GRMZM2G135362	GRMZM2G135362	8:169452954-169455590	15.3948	6.57172	-1.2281
GRMZM2G135470	GRMZM2G135470	10:123393682-123398962	55.7823	26.9899	-1.04739
GRMZM2G153103	GRMZM2G153103	6:144897008-144900282	40.1008	5.7382	-2.80496
GRMZM2G135743	GRMZM2G135743	3:172092879-172099397	24.7929	9.97425	-1.31365
GRMZM2G135763	GRMZM2G135763	7:121285299-121289350	16.9641	8.45691	-1.00428
GRMZM2G036829	GRMZM2G036829	4:25662456-25668109	77.9222	11.1377	-2.80658
GRMZM2G135795	GRMZM2G135795	8:140882889-140885664	52.9742	15.7545	-1.74953
GRMZM2G135816	GRMZM2G135816	5:174668407-174673257	15.0065	6.42185	-1.22453
GRMZM2G135893	GRMZM2G135893	4:153421584-153425648	86.2043	36.658	-1.23363
GRMZM2G041159	GRMZM2G041159	4:236714716-236718993	57.7034	8.23728	-2.80842
GRMZM2G135970	GRMZM2G135970	6:110053042-110055225	59.7499	29.7405	-1.00651
GRMZM2G359127	GRMZM2G359127	1:258942700-258943435	61.1416	8.71201	-2.81108
GRMZM5G864335	GRMZM5G864335	5:169882528-169886596	210.237	29.9255	-2.81257
GRMZM2G136158	GRMZM2G136158	8:3296824-3299812	195.106	65.1471	-1.58249
GRMZM2G061950	GRMZM2G061950	5:208242489-208245487	457.928	65.1297	-2.81373
GRMZM2G136270	GRMZM2G136270	1:56039666-56040142	20.6765	9.18532	-1.17059
GRMZM2G001247	GRMZM2G001247	2:217334516-217335757	47.4575	6.74285	-2.81521
GRMZM2G063592	GRMZM2G063592	10:90002692-90014635	68.113	9.66971	-2.81639
GRMZM2G136344	GRMZM2G136344	10:120802688-120805284	21.5969	9.07476	-1.25089
GRMZM2G036448	GRMZM2G036448	8:169675556-169680745	100.076	14.1827	-2.81889
GRMZM2G141535	AO1	1:286519500-286527285	47.7013	6.75391	-2.82023
GRMZM2G024104	GLN2	1:267953426-267963551	73.8454	10.4518	-2.82076
GRMZM2G136563	GRMZM2G136563	10:17935355-17938617	72.3781	27.2825	-1.40758
GRMZM2G136680	GRMZM2G136680	6:8138451-8143978	24.8448	7.71972	-1.68632
GRMZM2G066326	GRMZM2G066326	6:39529234-39530882	182.131	25.617	-2.8298
GRMZM2G369815	GRMZM2G369815	1:297451769-297458920	108.353	15.2054	-2.83308
GRMZM2G136889	GRMZM2G136889	5:15819399-15824374	53.9418	16.3373	-1.72323
GRMZM2G027640	GRMZM2G027640	4:239287983-239300824	43.291	6.04657	-2.83988
GRMZM2G137118	GRMZM2G137118	6:149354329-149360801	13.32	5.01098	-1.41043
GRMZM2G017013	GRMZM2G017013	7:141612903-141615527	127.881	17.8333	-2.84216
GRMZM2G137312	GRMZM2G137312	1:6540563-6544389	186.312	73.4623	-1.34264
GRMZM2G138053	GRMZM2G138053	1:299487177-299489305	60.9654	21.3388	-1.51451
GRMZM2G138067	GRMZM2G138067	6:158101985-158103004	52.7365	21.8336	-1.27225
GRMZM2G138220	GRMZM2G138220	7:150579409-150587614	98.9811	44.3915	-1.15687
GRMZM2G063975	GRMZM2G063975	8:88186391-88187498	56.9883	7.85338	-2.85928
GRMZM2G079949	GRMZM2G079949	9:7615344-7618099	70.7333	9.73807	-2.86068
GRMZM2G161295	GRMZM2G161295	3:156002613-156005367	62.2079	8.55862	-2.86165
GRMZM2G138419	GRMZM2G138419	1:151744494-151751055	176.139	64.382	-1.45198
GRMZM2G138527	GRMZM2G138527	5:87452468-87457038	340.698	111.876	-1.60659
GRMZM2G077034	GRMZM2G077034	5:6450007-6451004	56.6982	7.78155	-2.86517
GRMZM2G138881	GRMZM2G138881	4:216777925-216782064	51.1456	19.8619	-1.36461
GRMZM2G139035	GRMZM2G139035	5:172331525-172333862	36.9634	10.5212	-1.8128
GRMZM2G139041	GRMZM2G139041	1:295097496-295100438	41.9501	16.3635	-1.35819
GRMZM2G139093	GRMZM2G139093	8:172501623-172504833	35.9252	13.7052	-1.39027
GRMZM2G085854	GRMZM2G085854	4:3270660-3272696	46.7009	6.39538	-2.86835
GRMZM2G139462	GRMZM2G139462	3:145931251-145934946	56.7757	18.9091	-1.58619
GRMZM2G139512	GRMZM2G139512	10:106451589-106454287	26.3924	9.52495	-1.47034
GRMZM2G139533	IDI2	4:12791790-12797416	58.1999	26.3772	-1.14172
GRMZM2G089147	GRMZM2G089147	1:103831976-103834692	66.0776	9.04839	-2.86843
GRMZM2G139621	GRMZM2G139621	4:14835371-14839934	18.5129	8.1088	-1.19097
GRMZM2G139680	GRMZM2G139680	4:110093335-110097464	128.938	43.1689	-1.57861
GRMZM2G053707	GRMZM2G053707	5:67656006-67656832	69.5928	9.51076	-2.87131
GRMZM2G006765	GRMZM2G006765	2:140690302-140692762	188.443	25.7089	-2.87379
GRMZM2G139828	GRMZM2G139828	4:2867358-2871213	20.1345	7.11002	-1.50174
GRMZM2G139874	GRMZM2G139874	8:83313634-83316951	176.693	81.1377	-1.1228
GRMZM2G139920	GRMZM2G139920	5:191640638-191644148	21.3645	7.76516	-1.46013
GRMZM2G139963	GRMZM2G139963	1:14957964-14960921	40.1531	13.27	-1.59734
GRMZM2G060886	GRMZM2G060886	8:152130930-152135975	160.044	21.6241	-2.88776
GRMZM2G140201	GRMZM2G140201	3:197317333-197319832	46.468	16.3143	-1.5101
GRMZM2G060811	GRMZM2G060811	3:232106614-232107679	54.3729	7.34309	-2.88843
GRMZM2G140339	GRMZM2G140339	1:11908439-11941521	15.5181	6.31101	-1.29801
GRMZM2G179703	GRMZM2G179703	1:202955871-202958418	425.063	57.2248	-2.89296
GRMZM2G140545	GRMZM2G140545	4:197081352-197082741	154.719	60.9062	-1.34499
GRMZM2G140651	GRMZM2G140651	5:206668568-206670921	17.5568	6.19886	-1.50196
GRMZM2G140737	GRMZM2G140737	10:17837805-17842618	59.0982	26.4363	-1.16059
GRMZM2G433162	GRMZM2G433162	10:11200702-11203045	65.7469	8.83696	-2.8953
GRMZM2G140809	GRMZM2G140809	4:168114475-168117207	41.3121	17.6298	-1.22855
GRMZM2G140817	GRMZM2G140817	6:155846432-155850897	38.3315	15.7092	-1.28692
AC198923.4_FG002	AC198923.4_FG002	8:158937912-158938377	93.8195	12.5794	-2.89882
GRMZM2G174984	GRMZM2G174984	4:27120208-27123964	49.432	6.62581	-2.89928
GRMZM2G141216	GRMZM2G141216	8:16702935-16706446	19.4395	8.89235	-1.12836
GRMZM2G141299	GRMZM2G141299	3:198284413-198286315	19.3991	6.95031	-1.48084
GRMZM2G141353	GRMZM2G141353	8:74178814-74180134	19.7689	7.88647	-1.32578
GRMZM2G141376	GRMZM2G141376	9:78552684-78557854	27.2685	13.1111	-1.05645
GRMZM2G141386	GRMZM2G141386	1:43769285-43772066	71.7257	21.6879	-1.7256
GRMZM2G074267	GRMZM2G074267	5:206777161-206780578	66.669	8.91568	-2.9026
GRMZM2G346455	GRMZM2G346455	1:228306619-228318304	64.6018	8.6387	-2.90269
GRMZM2G141587	GRMZM2G141587	4:231742732-231752726	70.5664	35.0468	-1.0097
GRMZM2G141731	GRMZM2G141731	6:159397187-159398888	23.0762	10.8104	-1.09399
GRMZM2G141799	GRMZM2G141799	1:39217738-39224044	65.5952	30.8336	-1.08909
GRMZM2G141858	GRMZM2G141858	5:49575118-49577744	29.2219	12.2567	-1.25348
AC231745.1_FG003	AC231745.1_FG003	9:18336569-18338490	64.6107	8.59776	-2.90974
GRMZM2G138268	GRMZM2G138268	3:117785059-117789665	304.268	40.4329	-2.91174
GRMZM2G070015	GRMZM2G070015	5:93197665-93208356	40.8616	5.40056	-2.91957
GRMZM2G142413	GRMZM2G142413	3:9463309-9465481	15.9441	5.1868	-1.62011
GRMZM2G142660	GRMZM2G142660	1:166731471-166736510	23.7112	10.794	-1.13534
GRMZM2G142661	GRMZM2G142661	4:171405280-171409735	116.638	38.4155	-1.60228
GRMZM2G109405	GRMZM2G109405	7:143328770-143332411	49.7991	6.57931	-2.92011
GRMZM2G142709	GRMZM2G142709	5:205803520-205805374	100.147	45.7741	-1.12952
GRMZM2G142802	GRMZM2G142802	10:147860136-147861369	166.17	55.6607	-1.57793
GRMZM2G142863	GRMZM2G142863	2:69920522-69927087	28.6425	12.16	-1.23601
GRMZM2G143128	GRMZM2G143128	3:224586165-224589601	116.522	37.2788	-1.64417
GRMZM2G143234	GRMZM2G143234	3:224544327-224546493	272.313	85.4982	-1.6713
GRMZM2G105005	GRMZM2G105005	8:159840595-159842605	77.8432	10.133	-2.94151
GRMZM2G095763	GRMZM2G095763	7:122570803-122576948	61.7366	8.02402	-2.94373
GRMZM2G143627	GRMZM2G143627	5:215703235-215705092	81.857	38.0682	-1.10452
GRMZM2G098370	GRMZM2G098370	5:70069545-70074019	52.5666	6.82047	-2.9462
GRMZM2G143646	GRMZM2G143646	6:3775855-3780306	11.6825	5.76476	-1.01902
GRMZM2G143651	GRMZM2G143651	5:215707062-215712278	114.705	45.0261	-1.34909
GRMZM2G143723	GRMZM2G143723	3:5885567-5888467	12.1699	5.8808	-1.04923
GRMZM2G143767	GRMZM2G143767	6:93490316-93493512	38.7209	17.4395	-1.15075
GRMZM2G143788	GRMZM2G143788	6:22917533-22921312	82.4977	21.3523	-1.94996
GRMZM2G150791	GRMZM2G150791	7:153608378-153609558	147.409	19.0923	-2.94876
GRMZM2G143955	GRMZM2G143955	7:136898992-136902620	73.1979	23.3091	-1.65091
GRMZM2G144008	GRMZM2G144008	5:2259766-2263658	34.4	14.4662	-1.24972
GRMZM2G144024	GRMZM2G144024	5:2269176-2269949	24.7065	11.4155	-1.1139
GRMZM2G144030	TIF5A	7:163041711-163045353	533.807	255.303	-1.06411
GRMZM2G002165	GRMZM2G002165	3:188589431-188595258	55.1665	7.13256	-2.9513
GRMZM2G144275	GRMZM2G144275	7:137522633-137525144	25.6566	11.6526	-1.13868
GRMZM2G144372	GRMZM2G144372	6:167313270-167317323	91.1025	44.3919	-1.03719
GRMZM2G144648	GRMZM2G144648	3:41742537-41744737	200.981	72.257	-1.47585
GRMZM2G144818	GRMZM2G144818	9:113509156-113517793	12.7819	5.2047	-1.29622
GRMZM2G144890	GRMZM2G144890	2:233129981-233138341	19.218	9.54831	-1.00914
GRMZM2G145029	GRMZM2G145029	8:104182029-104186085	18.3995	7.76229	-1.24511
GRMZM2G145101	GRMZM2G145101	7:127620548-127626940	45.5834	15.2399	-1.58065
GRMZM2G145133	GRMZM2G145133	5:216652191-216653914	66.4243	25.0294	-1.40809
GRMZM2G145396	GRMZM2G145396	6:59035637-59037629	323.539	93.1529	-1.79627
GRMZM2G038636	GRMZM2G038636	7:122016557-122021703	229.025	29.5676	-2.95342
GRMZM2G145500	GRMZM2G145500	5:98679718-98688903	133.222	60.4727	-1.13948
GRMZM2G091419	GRMZM2G091419	8:163288194-163292627	64.2204	8.27131	-2.95684
AC198418.3_FG005	AC198418.3_FG005	1:295187053-295270267	96.9787	12.4763	-2.95848
GRMZM2G145654	GRMZM2G145654	7:2954926-2955882	23.7289	6.14194	-1.94988
GRMZM2G145715	GRMZM2G145715	3:153964270-153968156	136.07	67.2827	-1.01604
GRMZM2G145758	GRMZM2G145758	2:44796340-44798676	41.9181	13.0426	-1.68434
GRMZM2G145825	GRMZM2G145825	2:2112318-2113748	31.5455	11.2544	-1.48694
GRMZM2G145895	GRMZM2G145895	2:171510927-171513398	19.2001	6.6673	-1.52594
GRMZM2G145914	GRMZM2G145914	8:87547432-87554978	26.6636	10.9687	-1.28148
GRMZM2G061969	GRMZM2G061969	8:17391162-17395926	54.501	6.97913	-2.96516
GRMZM2G025231	GRMZM2G025231	7:37037006-37042784	117.498	15.0362	-2.96612
GRMZM2G146192	GRMZM2G146192	4:2485516-2488901	60.9269	26.6385	-1.19357
GRMZM2G146278	GRMZM2G146278	1:219421846-219430454	27.2255	9.71475	-1.48671
GRMZM2G181371	GRMZM2G181371	7:132215973-132217924	1808.7	229.3	-2.97964
GRMZM2G146463	GRMZM2G146463	7:40582835-40586147	60.7668	19.3765	-1.64897
GRMZM2G146553	GRMZM2G146553	4:186214190-186221290	62.7011	30.1582	-1.05594
GRMZM2G146677	GRMZM2G146677	5:146880877-146886034	54.2966	14.1838	-1.93662
GRMZM2G040090	GRMZM2G040090	7:4970132-4971527	40.7044	5.15456	-2.98126
GRMZM2G146885	GRMZM2G146885	8:159991468-159993545	18.8415	6.8383	-1.4622
GRMZM2G026807	GRMZM2G026807	1:14623611-14638761	50.6342	6.39582	-2.98491
GRMZM2G146951	GRMZM2G146951	10:47756413-47760396	105.489	39.023	-1.4347
GRMZM2G147266	GRMZM2G147266	10:1279029-1283646	19.6453	6.70166	-1.55159
GRMZM2G419806	GRMZM2G419806	10:9225306-9229786	127.51	15.9986	-2.99459
GRMZM2G147687	GRMZM2G147687	1:276371914-276377603	254.944	102.765	-1.31083
GRMZM2G147791	GRMZM2G147791	3:54177565-54179283	462.259	187.559	-1.30136
GRMZM5G809292	GRMZM5G809292	7:145184347-145188920	63.9545	7.99172	-3.00047
GRMZM2G148074	GRMZM2G148074	1:93082038-93083670	19.0007	7.23657	-1.39268
GRMZM2G148106	GRMZM2G148106	9:22066395-22069582	120.588	60.0099	-1.00681
GRMZM2G441656	GRMZM2G441656	6:130064005-130065055	223.284	27.8314	-3.00409
GRMZM2G148200	GRMZM2G148200	6:123519255-123524011	235.744	77.3256	-1.6082
GRMZM2G148229	GRMZM2G148229	7:170571685-170582099	41.3064	19.3668	-1.09278
GRMZM2G017110	GRMZM2G017110	1:198263543-198267076	66.5612	8.29242	-3.00482
GRMZM2G174807	GRMZM2G174807	2:18757670-18759694	1399.74	173.163	-3.01496
GRMZM2G008106	GRMZM2G008106	4:201910325-201912023	212.563	26.2394	-3.01808
GRMZM2G087809	GRMZM2G087809	10:121436894-121437752	146.854	18.1184	-3.01885
GRMZM2G167794	GRMZM2G167794	3:118083628-118085345	80.9559	9.95735	-3.0233
GRMZM2G148925	GRMZM2G148925	1:79075654-79077147	117.731	43.9664	-1.42102
GRMZM2G149024	GRMZM2G149024	1:256720151-256721893	40.9387	19.3965	-1.07767
GRMZM2G027976	GRMZM2G027976	3:196217598-196220887	40.8618	5.01283	-3.02706
GRMZM2G149281	GRMZM2G149281	4:176887570-176898143	86.3434	35.0285	-1.30156
GRMZM2G149414	GRMZM2G149414	1:205575444-205577715	76.5467	29.2582	-1.3875
GRMZM2G401883	GRMZM2G401883	10:95090165-95090929	49.1287	6.013	-3.03041
GRMZM2G070252	GRMZM2G070252	1:253566005-253570909	47.8224	5.84899	-3.03143
GRMZM2G149534	GRMZM2G149534	10:25785555-25788800	30.3421	12.1376	-1.32184
GRMZM2G149636	GRMZM2G149636	1:33427558-33429776	34.3692	8.60902	-1.9972
GRMZM2G149639	GRMZM2G149639	3:175609223-175612680	38.2706	15.6579	-1.28935
GRMZM2G149751	GRMZM2G149751	1:176865316-176872994	663.611	229.963	-1.52894
GRMZM2G108766	TUBB3	1:258611046-258615106	140.564	17.1409	-3.03571
GRMZM2G005973	GRMZM2G005973	6:143320297-143325895	124.709	15.1011	-3.04584
GRMZM2G150004	GRMZM2G150004	2:1641536-1649789	28.3873	13.7969	-1.0409
GRMZM2G052422	GRMZM2G052422	5:210825845-210828416	448.831	54.2889	-3.04744
GRMZM2G150030	GRMZM2G150030	1:222176804-222179737	19.1879	7.52919	-1.34963
GRMZM2G150058	GRMZM2G150058	9:152314246-152316624	539.748	252.526	-1.09585
GRMZM2G150190	GRMZM2G150190	4:235613745-235617819	70.7751	18.6632	-1.92304
GRMZM2G150201	GRMZM2G150201	8:112702433-112706321	28.0935	11.2751	-1.3171
GRMZM2G150367	GRMZM2G150367	8:126229253-126231462	209.799	81.4158	-1.36563
GRMZM2G150406	GRMZM2G150406	9:35849285-35852651	21.8878	6.42566	-1.76821
GRMZM2G311036	GRMZM2G311036	1:66310636-66312743	145.69	17.5632	-3.05227
GRMZM2G150485	GRMZM2G150485	8:127020797-127023886	123.687	39.6758	-1.64036
GRMZM2G150503	GRMZM2G150503	2:194151435-194157257	19.5421	6.62944	-1.55963
GRMZM2G176394	GRMZM2G176394	2:234267288-234269174	73.7043	8.88156	-3.05286
GRMZM2G150714	GRMZM2G150714	4:151773202-151775599	24.9019	12.1387	-1.03664
GRMZM2G121360	GRMZM2G121360	9:130353253-130355436	41.896	5.0392	-3.05555
GRMZM2G150867	GRMZM2G150867	1:10588899-10591791	29.51	13.0713	-1.1748
GRMZM2G122937	GRMZM2G122937	2:23614587-23619743	211.382	25.4018	-3.05685
GRMZM2G151041	GRMZM2G151041	10:109817357-109823752	92.4336	29.9069	-1.62794
GRMZM2G151087	GRMZM2G151087	3:17438266-17441684	261.839	101.4	-1.36862
GRMZM2G089136	GRMZM2G089136	6:156450190-156453368	68.9501	8.28136	-3.05761
GRMZM2G151440	GRMZM2G151440	5:211255631-211258791	72.6037	27.1767	-1.41767
GRMZM2G151519	GRMZM2G151519	4:80927424-80930017	16.0037	7.78959	-1.03879
GRMZM2G102183	LIP	2:36945678-36948155	86.138	10.1761	-3.08146
GRMZM2G151992	GRMZM2G151992	9:140100466-140102777	45.4945	19.3051	-1.23671
GRMZM2G152135	GRMZM2G152135	10:136081566-136084686	26.503	9.45355	-1.48723
GRMZM2G181376	GRMZM2G181376	7:132215973-132217924	252.242	29.7563	-3.08354
GRMZM2G152477	GRMZM2G152477	1:32056759-32059717	57.9144	14.773	-1.97096
GRMZM2G152548	GRMZM2G152548	5:10240633-10243610	22.3099	10.5298	-1.08321
GRMZM2G098290	GLN2	10:145900759-145906241	58.2381	6.82906	-3.0922
GRMZM2G152703	GRMZM2G152703	5:210068401-210069831	207.476	92.5406	-1.16479
GRMZM2G152757	GRMZM2G152757	10:15721330-15725740	54.2266	15.097	-1.84474
GRMZM2G152808	GRMZM2G152808	6:73023072-73031381	18.3725	7.30733	-1.33013
GRMZM2G152827	GRMZM2G152827	5:210195423-210200092	144.508	49.6539	-1.54117
GRMZM2G152891	GRMZM2G152891	1:52092837-52096639	469.805	126.018	-1.89843
GRMZM2G152908	GRMZM2G152908	9:122479051-122485725	932.765	457.364	-1.02817
GRMZM2G152925	GRMZM2G152925	1:66953829-66958431	127.144	45.5001	-1.48252
GRMZM2G152952	GRMZM2G152952	3:142722390-142734848	110.646	55.0505	-1.00712
GRMZM5G826838	GRMZM5G826838	1:269559833-269572335	74.0861	8.61565	-3.10417
GRMZM2G181028	PHYA1	5:10111504-10117216	46.597	5.41273	-3.10581
GRMZM2G035278	GRMZM2G035278	3:4542127-4543288	169.368	19.6401	-3.10829
GRMZM2G153369	GRMZM2G153369	2:199044952-199046279	97.0778	31.2812	-1.63385
GRMZM2G153445	GRMZM2G153445	2:188755089-188755661	24.9448	9.21748	-1.4363
GRMZM2G153488	GRMZM2G153488	5:187013898-187014947	797.094	237.432	-1.74724
GRMZM2G153523	GRMZM2G153523	2:199047826-199049991	25.8893	12.8066	-1.01547
GRMZM2G132303	GRMZM2G132303	8:171160420-171162747	70.4452	8.13229	-3.11477
GRMZM2G153760	GRMZM2G153760	4:73632519-73638162	20.7461	10.1578	-1.03025
GRMZM2G153991	GRMZM2G153991	3:161995846-161998599	90.4436	37.2449	-1.27998
GRMZM2G150256	GRMZM2G150256	6:89066266-89071191	182.302	20.9437	-3.12174
GRMZM2G031761	GRMZM2G031761	7:77320341-77332766	64.1613	7.32104	-3.13158
GRMZM2G154344	GRMZM2G154344	2:33136327-33138277	168.652	54.8281	-1.62106
GRMZM2G154397	SAMDC	2:33120216-33123687	1300.48	424.827	-1.6141
GRMZM2G173063	GRMZM2G173063	7:24381513-24383110	88.8249	10.103	-3.13618
GRMZM2G154499	GRMZM2G154499	8:7428273-7431907	24.8637	8.12395	-1.61379
GRMZM2G154509	GRMZM2G154509	10:95777361-95782866	14.2334	6.72961	-1.08069
GRMZM2G136970	GRMZM2G136970	10:144101993-144102794	74.0976	8.42328	-3.13697
GRMZM2G159643	GRMZM2G159643	8:171405152-171408840	193.218	21.9572	-3.13746
GRMZM2G049790	GRMZM2G049790	1:289345119-289345990	166.501	18.9202	-3.13753
GRMZM2G154595	GRMZM2G154595	6:165831536-165836297	325.099	98.6697	-1.7202
GRMZM2G022931	GRMZM2G022931	3:210588268-210590012	295.729	33.4597	-3.14378
GRMZM2G155021	POR1	8:139629327-139632254	39.7411	14.5017	-1.45441
GRMZM2G155111	GRMZM2G155111	10:146444574-146450373	46.3549	21.7678	-1.09053
GRMZM2G155232	GRMZM2G155232	8:15110788-15113681	22.5396	8.52497	-1.4027
GRMZM2G154223	GRMZM2G154223	2:61137165-61138179	249.076	28.0478	-3.15063
GRMZM2G131087	GRMZM2G131087	4:241391645-241395215	64.2997	7.23411	-3.15192
GRMZM2G155343	GRMZM2G155343	6:118278092-118279026	20.3758	7.66221	-1.41102
GRMZM2G380457	GRMZM2G380457	4:166803332-166804641	65.3783	7.35325	-3.15236
GRMZM2G083788	GRMZM2G083788	5:212916276-212921831	61.2059	6.86854	-3.1556
GRMZM2G074914	GRMZM2G074914	2:58290287-58292895	73.8494	8.24897	-3.1623
GRMZM2G155532	GRMZM2G155532	3:170500190-170511244	67.2761	30.1538	-1.15775
GRMZM2G155662	WHY1	6:71779326-71782388	83.7838	21.3612	-1.97168
GRMZM5G832229	GRMZM5G832229	3:13546055-13546720	46.9546	5.23741	-3.16434
GRMZM2G155899	GRMZM2G155899	1:296249752-296266892	29.8385	14.2313	-1.06811
GRMZM2G156019	GRMZM2G156019	3:148278519-148280418	13.0101	5.83969	-1.15567
GRMZM2G156068	GRMZM2G156068	4:161055388-161059346	355.898	132.303	-1.42762
GRMZM2G156227	GRMZM2G156227	2:12110006-12114059	36.2028	15.8629	-1.19044
GRMZM2G156296	GRMZM2G156296	7:117397048-117407481	34.3752	17.0785	-1.00919
GRMZM2G156516	GRMZM2G156516	1:295613902-295617230	32.9423	14.4186	-1.19201
GRMZM2G156517	GRMZM2G156517	6:110559558-110562813	56.1083	18.6153	-1.59172
GRMZM2G156713	GRMZM2G156713	8:12285353-12288966	24.8954	7.34671	-1.76071
GRMZM2G156861	GRMZM2G156861	3:168738872-168882335	1959.85	644.255	-1.60504
GRMZM2G157018	GRMZM2G157018	1:200515884-200519054	372.22	172.948	-1.10582
GRMZM2G095082	GRMZM2G095082	5:141204724-141213269	58.8321	6.46227	-3.18649
GRMZM2G157197	GRMZM2G157197	1:32158358-32162092	18.8219	6.51473	-1.53064
GRMZM2G012160	GRMZM2G012160	8:170965313-170968006	118.724	13.0266	-3.18808
GRMZM2G157263	GRMZM2G157263	6:155408533-155412926	61.9599	29.8331	-1.05442
GRMZM2G157296	GRMZM2G157296	6:3195406-3198425	45.9937	19.828	-1.2139
GRMZM2G157384	GRMZM2G157384	4:195199852-195205598	43.0332	18.4071	-1.22519
GRMZM2G179147	GRMZM2G179147	5:200705193-200707991	53.3771	5.84434	-3.19111
GRMZM2G157564	GRMZM2G157564	8:111349835-111356748	57.7088	17.5381	-1.7183
GRMZM2G139786	GRMZM2G139786	3:127533188-127534038	771.931	83.9073	-3.2016
GRMZM2G157729	GRMZM2G157729	9:128357143-128361983	91.3993	45.3042	-1.01254
GRMZM2G157758	GRMZM2G157758	8:141828358-141832325	210.181	95.8172	-1.13328
GRMZM2G158136	GRMZM2G158136	5:61018116-61024066	29.9619	14.6826	-1.02902
GRMZM2G088669	GRMZM2G088669	6:142098993-142101119	85.1259	9.24359	-3.20307
GRMZM2G158147	GRMZM2G158147	2:113264908-113273161	26.6401	11.8871	-1.1642
GRMZM2G317743	GRMZM2G317743	4:2625965-2626475	180.788	19.6301	-3.20316
GRMZM2G158197	GRMZM2G158197	1:44331243-44336515	25.3858	8.63481	-1.55579
GRMZM2G158228	GRMZM2G158228	3:9037859-9042655	34.2061	11.3817	-1.58754
GRMZM2G079956	GRMZM2G079956	1:197689845-197691677	57.1591	6.1967	-3.20541
GRMZM2G158304	GRMZM2G158304	7:173235559-173258146	309.35	90.5121	-1.77306
GRMZM2G158479	GRMZM2G158479	1:205418689-205435843	85.4631	38.4702	-1.15156
GRMZM2G005887	GRMZM2G005887	1:177054677-177059679	496.714	53.6926	-3.20962
GRMZM2G065718	GRMZM2G065718	1:5946642-5948328	80.0969	8.64859	-3.21121
GRMZM2G158662	GRMZM2G158662	1:57481232-57485126	91.0794	25.5467	-1.83399
GRMZM2G113409	GRMZM2G113409	5:174345529-174354249	67.7419	7.31336	-3.21144
GRMZM2G158872	GRMZM2G158872	2:231189745-231195706	38.1067	17.6116	-1.11352
GRMZM2G158887	GRMZM2G158887	2:216432493-216435678	36.8467	13.5399	-1.44432
GRMZM2G159105	GRMZM2G159105	3:199550851-199557018	40.0576	17.207	-1.21908
GRMZM2G159142	GRMZM2G159142	5:67697235-67701312	16.042	7.7609	-1.04756
GRMZM6G946111	GRMZM6G946111	5:204771773-204772556	71.3184	7.66884	-3.21719
GRMZM2G353076	GRMZM2G353076	3:230480802-230481862	48.5173	5.21325	-3.21824
GRMZM2G159369	GRMZM2G159369	6:126962677-126967338	190.366	66.5189	-1.51694
GRMZM2G159399	GRMZM2G159399	5:27964681-27969438	16.084	5.8962	-1.44777
GRMZM2G116258	GRMZM2G116258	6:155783972-155788301	145.691	15.588	-3.2244
GRMZM2G159477	GRMZM2G159477	1:5039235-5041642	18.9017	6.29493	-1.58625
GRMZM2G159554	GRMZM2G159554	5:208390336-208392311	20.8581	8.82064	-1.24165
AC199526.5_FG002	AC199526.5_FG002	3:58905867-58907052	1162.61	124.276	-3.22575
GRMZM2G159678	GRMZM2G159678	2:88425835-88432335	45.8383	21.971	-1.06095
GRMZM2G159724	GRMZM2G159724	3:201756750-201761835	85.0445	25.97	-1.71137
GRMZM2G159926	GRMZM2G159926	2:190733929-190737879	14.6501	5.55476	-1.39912
GRMZM2G052266	GRMZM2G052266	7:135004532-135006737	59.0291	6.27285	-3.23423
GRMZM2G160327	GRMZM2G160327	5:158861294-158863189	37.0424	18.4229	-1.00768
GRMZM2G053720	GRMZM2G053720	1:88349117-88351781	205.454	21.7879	-3.23722
GRMZM2G160430	GRMZM2G160430	6:165352072-165357787	64.561	29.582	-1.12594
GRMZM2G160452	GRMZM2G160452	1:39072102-39077770	20.5051	9.86577	-1.05548
GRMZM2G160460	GRMZM2G160460	6:165331717-165337586	20.7023	7.42514	-1.4793
GRMZM2G160463	GRMZM2G160463	9:16734687-16738587	47.4635	13.9439	-1.76718
GRMZM2G160569	GRMZM2G160569	7:168291163-168295497	87.5559	29.283	-1.58014
GRMZM2G160585	GRMZM2G160585	2:5235192-5239216	31.0167	8.08312	-1.94006
GRMZM2G162527	GRMZM2G162527	3:17191198-17194774	110.676	11.5896	-3.25544
GRMZM2G160801	GRMZM2G160801	2:33391501-33414606	20.8675	9.77221	-1.0945
GRMZM2G080466	GRMZM2G080466	2:190149382-190151399	4404.99	461.158	-3.25581
GRMZM2G160922	GRMZM2G160922	7:144277395-144289198	41.5682	11.7512	-1.82267
GRMZM2G161097	GRMZM2G161097	7:10170662-10171849	52.8955	14.7989	-1.83765
GRMZM2G044074	GRMZM2G044074	1:56560197-56564777	66.991	7.0022	-3.25809
GRMZM2G161244	GRMZM2G161244	6:110994145-110995780	78.0081	38.3266	-1.02528
GRMZM2G161302	GRMZM2G161302	7:132097522-132107183	56.9801	19.0186	-1.58305
GRMZM2G161335	BX9	1:180333581-180335486	290.072	141.784	-1.03272
GRMZM2G161337	GRMZM2G161337	1:38129501-38135226	156.31	62.7392	-1.31697
GRMZM2G055698	GRMZM2G055698	1:3462299-3464276	284.186	29.3863	-3.27362
GRMZM2G161566	GRMZM2G161566	4:181757979-181760735	102.448	26.4814	-1.95184
GRMZM2G161668	GRMZM2G161668	5:15346252-15349482	21.2055	8.386	-1.33838
GRMZM2G333980	GRMZM2G333980	7:158786965-158788414	513.288	53.0027	-3.27563
GRMZM2G057281	GRMZM2G057281	7:157607232-157609225	61.6796	6.30524	-3.29017
GRMZM2G161932	GRMZM2G161932	2:49219191-49221954	22.0385	5.52829	-1.99512
GRMZM2G161969	GRMZM2G161969	4:230727429-230731783	48.4009	18.6882	-1.37291
GRMZM2G162145	GRMZM2G162145	3:205211863-205216705	59.9362	27.5246	-1.12271
AC207342.3_FG008	AC207342.3_FG008	8:135947434-135949485	104.436	10.6368	-3.29548
GRMZM2G162453	GRMZM2G162453	3:45431233-45434792	37.5528	14.8467	-1.33878
GRMZM2G162663	GRMZM2G162663	5:167704906-167712552	62.3159	30.5414	-1.02883
GRMZM2G162788	GRMZM2G162788	6:120038178-120041733	113.854	37.3088	-1.6096
GRMZM2G162814	GRMZM2G162814	1:14939937-14942616	49.6035	15.8035	-1.6502
GRMZM2G162868	GRMZM2G162868	8:119021006-119022060	51.576	24.5395	-1.07159
GRMZM2G162954	GRMZM2G162954	7:15287195-15293958	24.8974	10.1103	-1.30017
GRMZM2G163067	GRMZM2G163067	2:14277915-14279183	33.9572	16.8293	-1.01274
GRMZM2G028216	RPL29	4:180610546-180612241	168.451	16.9313	-3.31456
GRMZM2G163200	GRMZM2G163200	5:214574878-214580853	24.4195	10.1151	-1.27152
GRMZM2G163233	GRMZM2G163233	2:205125282-205135718	69.1308	26.9679	-1.35809
AC202185.4_FG004	AC202185.4_FG004	1:122169769-122170960	115.295	11.5535	-3.31893
GRMZM2G163421	GRMZM2G163421	2:221208465-221212560	96.3483	27.2058	-1.82434
GRMZM2G163468	GRMZM2G163468	6:154973715-154976684	329.646	89.5381	-1.88034
GRMZM2G163709	GRMZM2G163709	4:195971378-195975150	30.0058	14.2969	-1.06954
GRMZM2G056513	GRMZM2G056513	2:3978726-3979860	75.2214	7.51734	-3.32285
GRMZM2G020043	GRMZM2G020043	2:4305356-4312971	106.835	10.6693	-3.32385
GRMZM2G064605	GRMZM2G064605	1:241529894-241531128	50.2616	5.01854	-3.32412
GRMZM2G163996	GRMZM2G163996	3:31449171-31459047	21.0126	9.32199	-1.17255
GRMZM2G163998	GRMZM2G163998	10:6865399-6866582	103.827	46.259	-1.16638
GRMZM2G164304	GRMZM2G164304	2:199946534-199951083	71.5461	33.802	-1.08176
GRMZM2G164400	GRMZM2G164400	2:7519488-7531928	17.6565	7.34235	-1.26589
GRMZM2G030203	GRMZM2G030203	9:138809905-138810852	84.8156	8.42892	-3.33091
GRMZM2G164413	GRMZM2G164413	2:15906959-15909636	55.1634	16.4052	-1.74956
GRMZM2G164538	GRMZM2G164538	10:95359128-95364860	124.19	38.264	-1.69849
GRMZM2G164649	GRMZM2G164649	10:132021388-132027147	33.903	9.30282	-1.86567
GRMZM2G048672	GRMZM2G048672	5:56050570-56051664	54.8844	5.43515	-3.336
GRMZM2G165176	GRMZM2G165176	3:139313218-139319473	26.1194	12.3065	-1.0857
GRMZM2G165208	GRMZM2G165208	4:4758092-4759848	540.914	267.468	-1.01603
GRMZM2G110567	GRMZM2G110567	10:92550633-92552658	313.077	30.8781	-3.34186
GRMZM2G130358	GRMZM2G130358	3:216545509-216546702	183.464	18.0796	-3.34306
GRMZM2G165483	GRMZM2G165483	4:112838150-112841947	70.0523	22.2227	-1.6564
GRMZM2G165535	GRMZM2G165535	2:961270-964346	75.8201	21.2679	-1.8339
AC210193.4_FG002	AC210193.4_FG002	3:196630718-196631558	70.0422	6.86353	-3.3512
GRMZM2G165987	GRMZM2G165987	8:13592879-13595740	77.6487	21.779	-1.83402
GRMZM2G165991	GRMZM2G165991	4:177468457-177470898	20.5129	7.36152	-1.47846
GRMZM2G166145	GRMZM2G166145	4:238037771-238041407	21.5598	6.97806	-1.62745
GRMZM2G166281	GRMZM2G166281	2:5275101-5279397	179.887	51.4882	-1.80478
GRMZM2G128421	GRMZM2G128421	5:17364529-17365963	85.0503	8.30541	-3.35619
GRMZM2G166646	GRMZM2G166646	3:6927922-6932618	146.86	57.4315	-1.35453
GRMZM2G019404	GRMZM2G019404	2:4305356-4312971	173.999	16.9287	-3.36154
GRMZM2G048430	GRMZM2G048430	6:85585158-85586194	271.662	26.4114	-3.36258
AC194970.5_FG001	AC194970.5_FG001	2:207900563-207901904	57.7603	5.61443	-3.36287
GRMZM2G166903	GRMZM2G166903	10:130833051-130846944	22.2891	10.7356	-1.05393
GRMZM2G092752	GRMZM2G092752	7:162361837-162363812	779.391	75.5237	-3.36735
GRMZM2G167243	GRMZM2G167243	6:147045277-147047785	15.2283	5.79683	-1.39342
GRMZM6G474234	GRMZM6G474234	9:52423317-52424569	54.906	5.31857	-3.36785
GRMZM2G073351	GRMZM2G073351	5:24880736-24884057	212.28	20.5093	-3.37162
GRMZM2G167549	CYP71C2	4:3003161-3005932	808.519	316.895	-1.35128
GRMZM2G167554	GRMZM2G167554	8:19681263-19685447	56.7111	27.5923	-1.03937
GRMZM2G167786	GRMZM2G167786	6:167888302-167890729	20.6212	9.4386	-1.12748
GRMZM2G167812	GRMZM2G167812	4:202401564-202404433	17.0469	6.7078	-1.3456
GRMZM2G168115	GRMZM2G168115	5:62054197-62056856	15.2078	5.98881	-1.34447
GRMZM2G168335	GRMZM2G168335	5:214891633-214894847	41.8028	18.1464	-1.20392
GRMZM2G168364	GRMZM2G168364	7:134168463-134170246	81.8062	23.8693	-1.77705
GRMZM2G107711	GRMZM2G107711	2:9269935-9270828	457.358	43.4427	-3.39614
GRMZM2G168412	GRMZM2G168412	8:156168593-156171327	38.1942	10.8353	-1.81761
GRMZM2G447691	GRMZM2G447691	2:38761023-38770972	159.621	15.1347	-3.39872
GRMZM2G062788	GRMZM2G062788	1:158329235-158340592	85.3327	8.08374	-3.4
GRMZM2G168681	FPS	8:62786954-62791232	108.54	40.0703	-1.43762
GRMZM2G168693	GRMZM2G168693	2:189984624-189985928	20.5108	8.28849	-1.3072
GRMZM2G168706	CPK2	2:203612490-203616678	43.2359	19.9059	-1.11903
GRMZM2G168744	GRMZM2G168744	1:224981379-224983651	27.3544	6.95251	-1.97617
GRMZM2G168762	GRMZM2G168762	5:74647287-74651444	199.557	80.5639	-1.3086
GRMZM2G154007	GRMZM2G154007	1:19326235-19329031	163.53	15.3934	-3.40917
GRMZM2G098239	GRMZM2G098239	2:10630671-10633711	437.431	41.1403	-3.41043
GRMZM2G169201	GRMZM2G169201	7:121052888-121056040	17.131	8.26299	-1.05187
AC215260.3_FG001	AC215260.3_FG001	3:17124393-17124921	330.882	31.0602	-3.41318
GRMZM2G053466	GRMZM2G053466	2:136979302-136984470	77.742	7.25787	-3.42108
GRMZM2G134130	GRMZM2G134130	6:6261447-6262458	77.8578	7.26141	-3.42252
GRMZM2G169558	GRMZM2G169558	5:190287363-190288956	24.7764	9.78666	-1.34008
GRMZM2G169699	GRMZM2G169699	5:70002484-70006187	20.6674	6.22525	-1.73115
GRMZM2G476009	GRMZM2G476009	8:170885630-170888485	112.613	10.4386	-3.43137
GRMZM2G171444	GRMZM2G171444	5:190804913-190807760	221.557	20.5279	-3.43202
GRMZM5G862107	GRMZM5G862107	9:134139947-134144418	132.486	12.2539	-3.43453
GRMZM2G170008	GRMZM2G170008	5:188894597-188899999	43.5071	16.5073	-1.39815
GRMZM2G170049	GRMZM2G170049	5:188966582-188971226	14.0532	6.55791	-1.09959
GRMZM2G087245	GRMZM2G087245	4:180815027-180816217	722.515	66.8098	-3.4349
GRMZM2G170299	GRMZM2G170299	1:184148879-184153833	17.0436	6.6934	-1.34842
GRMZM2G170457	GRMZM2G170457	1:290295023-290298191	184.815	64.6383	-1.51562
GRMZM2G170595	GRMZM2G170595	5:201721148-201726342	42.5031	19.988	-1.08843
GRMZM2G165007	GRMZM2G165007	2:9364535-9367919	146.218	13.4962	-3.43749
GRMZM2G330635	GRMZM2G330635	10:96774297-96775703	217.676	20.0356	-3.44154
GRMZM2G170927	GRMZM2G170927	9:95183055-95188412	63.1652	27.6588	-1.19139
GRMZM2G171080	GRMZM2G171080	4:116455813-116473984	36.1524	15.6812	-1.20505
GRMZM2G171111	GRMZM2G171111	1:194243570-194252745	62.3054	25.3411	-1.29788
GRMZM2G171383	GRMZM2G171383	10:123312540-123317141	50.1615	24.433	-1.03775
GRMZM2G171400	GRMZM2G171400	3:31389202-31393847	37.8274	12.9937	-1.54162
GRMZM2G171430	GRMZM2G171430	3:146636540-146638755	218.776	92.6958	-1.23888
GRMZM2G171476	GRMZM2G171476	4:186759615-186763167	243.604	84.0573	-1.53509
GRMZM2G171664	GRMZM2G171664	2:63616735-63621854	122.936	40.9909	-1.58453
GRMZM2G171677	GRMZM2G171677	3:30054876-30058988	30.0299	14.2418	-1.07627
GRMZM2G171716	GRMZM2G171716	10:95055202-95056891	17.4327	5.45842	-1.67524
GRMZM2G171912	GRMZM2G171912	8:17665205-17666030	29.3651	13.2671	-1.14625
GRMZM2G420733	GRMZM2G420733	7:1272839-1273906	283.384	25.3123	-3.48485
GRMZM2G172152	GRMZM2G172152	9:47500112-47508268	29.8578	13.2054	-1.17698
GRMZM2G172204	GRMZM2G172204	7:26167429-26169874	551.174	169.419	-1.70191
GRMZM2G172322	GRMZM2G172322	1:12985601-12991971	58.227	21.3988	-1.44416
GRMZM2G172357	GRMZM2G172357	9:107228727-107231827	143.596	49.7409	-1.52951
GRMZM2G102838	GRMZM2G102838	6:81891033-81893207	59.5136	5.25114	-3.50252
GRMZM2G143392	GRMZM2G143392	4:17349491-17354543	61.961	5.45487	-3.50574
GRMZM2G172930	GRMZM2G172930	10:147140039-147141867	26.8551	12.1949	-1.13892
GRMZM2G172945	GRMZM2G172945	2:199819640-199821135	66.3813	22.7375	-1.5457
GRMZM2G173341	GRMZM2G173341	2:3809742-3812470	80.9866	35.4267	-1.19285
GRMZM2G173501	GRMZM2G173501	5:180912345-180912956	22.5604	7.03953	-1.68024
GRMZM2G173536	GRMZM2G173536	2:73700205-73705756	52.588	19.067	-1.46366
GRMZM2G173641	GRMZM2G173641	9:20471359-20476373	21.5686	9.85794	-1.12958
GRMZM2G081462	GRMZM2G081462	8:1889040-1891415	88.8311	7.735	-3.52159
GRMZM2G173756	GRMZM2G173756	7:79030481-79034786	48.1851	16.6755	-1.53086
GRMZM2G173863	GRMZM2G173863	7:155996480-155999754	87.8094	28.9824	-1.5992
GRMZM2G173878	RAB2B	10:124319405-124322173	28.7217	10.2019	-1.4933
GRMZM2G173923	CAF1	7:42211042-42244189	13.6694	6.53125	-1.06552
GRMZM2G144155	GRMZM2G144155	1:107193081-107196179	87.5496	7.6117	-3.52381
GRMZM2G174136	GRMZM2G174136	1:286242619-286246088	26.5009	7.50818	-1.81951
GRMZM2G174145	GRMZM2G174145	5:27119180-27122602	12.8334	6.08603	-1.07633
GRMZM2G174315	GRMZM2G174315	6:118783890-118788430	25.9161	10.5805	-1.29244
GRMZM2G026117	GRMZM2G026117	5:84284463-84290452	150.016	13.0324	-3.52494
GRMZM2G174554	GRMZM2G174554	1:180539570-180547525	11.4986	5.38674	-1.09398
GRMZM2G174558	GRMZM2G174558	6:160912841-160914213	18.1507	8.98743	-1.01405
GRMZM2G174644	GRMZM2G174644	1:40226664-40231221	109.713	51.0372	-1.10411
GRMZM2G110881	GRMZM2G110881	5:2576259-2603889	85.1224	7.35882	-3.53199
GRMZM2G011213	GRMZM2G011213	8:14070895-14073613	188.53	16.2895	-3.53278
GRMZM2G174855	GRMZM2G174855	7:154293668-154295758	100.641	45.0038	-1.1611
GRMZM2G174896	GRMZM2G174896	1:52148169-52153288	98.0814	25.4238	-1.9478
GRMZM2G407996	GRMZM2G407996	4:131204369-131207279	86.9117	7.43356	-3.54743
GRMZM2G174975	GRMZM2G174975	3:60644880-60648384	24.3686	9.53468	-1.35377
GRMZM2G175031	GRMZM2G175031	3:1566647-1571829	21.6642	9.18564	-1.23786
GRMZM2G047513	GRMZM2G047513	1:23961975-23966539	75.9018	6.44813	-3.55718
GRMZM2G175134	GRMZM2G175134	1:85725084-85726426	43.4276	21.2115	-1.03377
GRMZM2G175171	GRMZM2G175171	8:17969337-17973572	31.5619	13.4	-1.23595
GRMZM2G175447	GRMZM2G175447	2:12119103-12119941	72.8375	29.4517	-1.30633
GRMZM2G175453	GRMZM2G175453	4:212749745-212754027	24.2588	9.55078	-1.34482
GRMZM2G175816	GRMZM2G175816	2:21160406-21162874	27.5661	11.8719	-1.21534
GRMZM2G175867	GRMZM2G175867	6:66286471-66290700	53.1282	22.3778	-1.24741
GRMZM2G106061	GRMZM2G106061	5:180683063-180685070	161.424	13.6103	-3.56808
GRMZM2G176028	GRMZM2G176028	8:171065166-171072195	20.9976	8.64453	-1.28037
GRMZM2G176253	GRMZM2G176253	5:177886239-177889881	30.1269	7.77911	-1.95338
GRMZM2G044359	GRMZM2G044359	5:180233375-180236176	63.9098	5.33621	-3.58215
GRMZM2G176307	GRMZM2G176307	5:181570932-181575725	208.375	70.1467	-1.57073
GRMZM2G137151	GRMZM2G137151	6:146570741-146575010	62.1573	5.18814	-3.58263
GRMZM2G176397	GRMZM2G176397	1:8131180-8143070	119.555	39.2983	-1.60514
GRMZM2G076348	GRMZM2G076348	4:70147949-70149770	242.655	20.1804	-3.58788
GRMZM2G176546	GRMZM2G176546	10:1546076-1562905	41.1384	16.9482	-1.27935
GRMZM2G176651	GRMZM2G176651	6:145719695-145722014	22.9585	7.23056	-1.66685
GRMZM2G177001	GRMZM2G177001	6:136594022-136599094	54.5908	22.2541	-1.29459
GRMZM2G177005	GRMZM2G177005	2:137255039-137257585	317.754	93.8853	-1.75894
GRMZM2G047298	GRMZM2G047298	3:213856364-213860258	177.642	14.6956	-3.59552
GRMZM2G004909	GRMZM2G004909	6:162843434-162844175	69.3172	5.72981	-3.59665
GRMZM2G034985	GRMZM2G034985	3:224760340-224764683	786.647	64.797	-3.60172
GRMZM2G177532	GRMZM2G177532	1:58708412-58722793	22.178	9.74262	-1.18675
GRMZM2G177631	GRMZM2G177631	7:26503596-26509680	165.635	57.7969	-1.51894
GRMZM2G177659	GRMZM2G177659	9:98544149-98547667	103.865	30.3532	-1.77479
GRMZM2G177812	GRMZM2G177812	2:24498592-24503843	61.7586	24.2089	-1.3511
GRMZM2G177912	GRMZM2G177912	3:230593786-230600906	53.8624	18.2135	-1.56427
GRMZM2G177923	GRMZM2G177923	2:24093635-24097497	33.6996	10.0017	-1.75249
GRMZM2G177937	GRMZM2G177937	2:24097701-24101330	50.2767	21.6832	-1.21331
GRMZM2G054149	GRMZM2G054149	4:224586231-224589900	80.9874	6.62694	-3.61128
GRMZM2G178192	GRMZM2G178192	6:2450157-2455264	46.4328	16.1675	-1.52205
GRMZM2G047219	GRMZM2G047219	8:133611477-133618609	77.3392	6.31116	-3.61522
GRMZM2G178797	GRMZM2G178797	6:151035850-151039745	46.6581	14.2223	-1.71397
GRMZM2G178958	GRMZM2G178958	5:213590123-213594002	158.979	66.6769	-1.25358
GRMZM2G178960	GRMZM2G178960	9:151582531-151586407	17.3477	6.15472	-1.49498
GRMZM2G178972	GRMZM2G178972	4:173331846-173336409	48.9507	17.4923	-1.48461
GRMZM2G179090	GRMZM2G179090	7:15480923-15483395	23.4577	7.50431	-1.64427
GRMZM2G164965	GRMZM2G164965	1:27501887-27503825	192.094	15.6069	-3.62156
GRMZM2G179215	GRMZM2G179215	8:154539745-154543608	40.8163	18.1488	-1.16927
GRMZM2G058032	GRMZM2G058032	1:277056017-277057597	76.7397	6.19137	-3.63164
GRMZM2G179737	GRMZM2G179737	4:185695936-185699546	181.198	59.8982	-1.59698
GRMZM2G179985	GRMZM2G179985	8:168794647-168796469	32.7758	15.7121	-1.06075
GRMZM2G180418	GRMZM2G180418	5:214171177-214181309	36.6322	9.69275	-1.91813
AC196475.3_FG004	AC196475.3_FG004	4:32278570-32280767	270.747	21.5611	-3.65044
GRMZM2G180596	GRMZM2G180596	10:6537637-6543057	17.8028	6.29195	-1.50053
GRMZM2G180625	GAPC2	6:6901482-6906034	849.133	374.265	-1.18193
GRMZM2G170870	GRMZM2G170870	9:128916346-128920210	104.48	8.28023	-3.65741
GRMZM2G180732	GRMZM2G180732	3:217642097-217647835	64.822	17.6743	-1.87483
GRMZM2G180982	GRMZM2G180982	1:263806151-263810392	44.3953	22.0331	-1.01073
GRMZM2G180988	GRMZM2G180988	8:157629074-157639502	91.0723	27.9703	-1.70312
GRMZM2G180990	GRMZM2G180990	8:33668090-33672677	79.8783	39.7573	-1.00658
GRMZM2G181151	GRMZM2G181151	6:104274310-104281719	253.842	77.357	-1.71433
GRMZM2G181231	GRMZM2G181231	1:223828091-223830114	21.413	7.07898	-1.59687
GRMZM2G181362	GRMZM2G181362	4:175769671-175780762	32.3271	13.5335	-1.25621
GRMZM2G157007	GRMZM2G157007	8:1830836-1832237	148.24	11.5587	-3.68088
GRMZM2G150656	GRMZM2G150656	9:8196418-8198717	240.982	18.779	-3.68173
GRMZM2G121700	GRMZM2G121700	2:38821154-38822873	105.582	8.21098	-3.68467
GRMZM2G302195	GRMZM2G302195	8:146005130-146010892	22.4901	10.2295	-1.13655
GRMZM2G302233	GRMZM2G302233	2:230338151-230345719	41.2999	16.0468	-1.36385
GRMZM2G304474	GRMZM2G304474	3:193439687-193440157	23.3424	7.94676	-1.55451
GRMZM2G305048	GRMZM2G305048	3:3698439-3698944	82.4338	37.5333	-1.13506
GRMZM2G305280	GRMZM2G305280	7:159943752-159944792	502.341	153.462	-1.71079
GRMZM2G306104	GRMZM2G306104	1:106503645-106506894	84.6289	33.6789	-1.32931
GRMZM2G306741	GRMZM2G306741	2:28210011-28218234	20.1585	9.71719	-1.05278
GRMZM2G307252	GRMZM2G307252	1:279748501-279753240	69.0503	32.6293	-1.08148
GRMZM2G307368	GRMZM2G307368	5:163778564-163779731	16.1412	5.08628	-1.66607
GRMZM2G307561	GRMZM2G307561	3:94809650-94815766	36.7794	15.5525	-1.24175
AC234157.1_FG002	AC234157.1_FG002	1:281175268-281177006	166.668	12.5948	-3.72608
GRMZM2G307992	GRMZM2G307992	1:45932915-45942551	77.4483	23.4359	-1.72451
GRMZM2G308106	GRMZM2G308106	5:67175423-67177650	22.1935	6.35197	-1.80486
GRMZM2G035708	GRMZM2G035708	5:208123143-208124834	72.7122	5.48493	-3.72865
GRMZM2G120539	GRMZM2G120539	5:70710603-70713043	80.8313	6.06783	-3.73566
GRMZM2G310944	GRMZM2G310944	8:147028901-147036349	23.0924	10.2051	-1.17813
GRMZM2G035584	GRMZM2G035584	5:183658121-183663110	148.294	11.0034	-3.75244
GRMZM2G311898	GRMZM2G311898	8:69273805-69274643	12.7984	5.51682	-1.21406
GRMZM2G311919	GRMZM2G311919	5:143222806-143237989	24.9115	6.63343	-1.90899
GRMZM2G312838	GRMZM2G312838	7:64600624-64602365	43.4049	20.5918	-1.07579
GRMZM2G096962	GRMZM2G096962	5:214422986-214429185	134.216	9.86507	-3.76608
GRMZM2G313009	GRMZM2G313009	1:72006343-72022381	88.7123	41.126	-1.10908
GRMZM2G158232	GRMZM2G158232	3:20541670-20542514	87.1325	6.39135	-3.76902
GRMZM2G314652	GRMZM2G314652	3:71264149-71324656	54.7933	22.3368	-1.29458
GRMZM2G314679	GRMZM2G314679	7:128465158-128478871	102.705	39.183	-1.39021
GRMZM2G315072	GRMZM2G315072	4:68791542-68799475	38.5028	17.0734	-1.17321
GRMZM2G315375	GRMZM2G315375	1:202334823-202342008	68.9797	30.7165	-1.16716
GRMZM2G315806	GRMZM2G315806	1:11687865-11691260	39.4477	15.8633	-1.31425
GRMZM2G025855	GRMZM2G025855	1:222599894-222603595	126.278	9.11701	-3.7919
GRMZM2G039757	GRMZM2G039757	7:168785029-168787324	72.5015	5.22299	-3.79506
GRMZM2G382379	GRMZM2G382379	8:23641546-23643018	139.131	10.0142	-3.79632
GRMZM2G112530	GRMZM2G112530	2:33976488-33979227	166.592	11.958	-3.80027
GRMZM2G318346	GRMZM2G318346	5:3540055-3545275	118.339	42.891	-1.46418
GRMZM2G477325	GRMZM2G477325	7:168441641-168442771	435.42	30.7417	-3.82414
GRMZM2G178415	GDH1	1:287360595-287367735	181.416	12.7223	-3.83387
GRMZM2G154648	GRMZM2G154648	6:164972789-164978045	240.417	16.8351	-3.83599
GRMZM2G176820	GRMZM2G176820	1:4751567-4754549	93.9657	6.55282	-3.84195
GRMZM2G320099	GRMZM2G320099	1:3701759-3706769	12.9161	5.77018	-1.16248
GRMZM2G119471	GRMZM2G119471	1:5338769-5343424	227.219	15.8048	-3.84565
GRMZM2G320307	GRMZM2G320307	5:201317848-201326036	23.6081	8.3106	-1.50626
GRMZM2G320506	GRMZM2G320506	5:4670692-4674066	20.4125	5.6087	-1.86372
GRMZM2G321725	GRMZM2G321725	9:147172657-147176871	225.878	98.503	-1.1973
GRMZM2G322817	GRMZM2G322817	2:14233436-14234354	73.0841	22.1332	-1.72335
GRMZM2G068715	GRMZM2G068715	2:214027169-214029280	222.261	15.2836	-3.8622
GRMZM2G323504	GRMZM2G323504	2:187466681-187468109	23.0469	10.4518	-1.14082
GRMZM2G117942	GRMZM2G117942	4:9703015-9703902	76.8515	5.27626	-3.86449
GRMZM2G056068	GRMZM2G056068	8:90247045-90249997	101.45	6.93919	-3.86986
GRMZM2G323888	GRMZM2G323888	6:128648201-128649046	134.548	66.5942	-1.01465
GRMZM2G109165	GRMZM2G109165	5:76970868-76976307	255.484	17.2621	-3.88755
GRMZM2G325575	FER1	4:183760830-183763850	288.142	100.747	-1.51604
GRMZM2G325804	GRMZM2G325804	6:138372259-138380446	17.5918	6.41261	-1.45592
GRMZM2G326195	GRMZM2G326195	5:1608895-1612025	29.3643	9.17658	-1.67804
GRMZM2G107562	GRMZM2G107562	7:159168807-159175289	196.697	13.2854	-3.88806
GRMZM2G328094	GRMZM2G328094	8:6457161-6458737	170.995	42.8706	-1.99589
GRMZM2G328500	GRMZM2G328500	1:278192783-278199532	404.002	112.238	-1.8478
GRMZM2G328893	GRMZM2G328893	3:33565964-33571557	26.2416	11.3684	-1.20683
GRMZM2G329181	GRMZM2G329181	1:286049788-286052959	154.177	58.663	-1.39406
GRMZM2G329454	GRMZM2G329454	5:192488045-192491679	38.3619	12.6012	-1.60611
GRMZM2G360021	GRMZM2G360021	3:211808804-211809914	198.673	13.2545	-3.90584
GRMZM2G330430	RAB2A	2:40054091-40056877	27.4421	8.11426	-1.75786
GRMZM2G068963	GRMZM2G068963	5:11701200-11707005	86.3786	5.75072	-3.90886
GRMZM2G163988	GRMZM2G163988	8:150405029-150407119	225.989	14.9987	-3.91334
GRMZM2G383404	GRMZM2G383404	6:120201717-120203603	170.79	11.2626	-3.92261
GRMZM2G335657	GRMZM2G335657	8:39214773-39217651	50.1628	21.5884	-1.21636
GRMZM2G472852	GRMZM2G472852	7:172716582-172717293	100.11	6.42421	-3.96192
GRMZM2G085646	GRMZM2G085646	5:5287241-5288719	112.316	7.18647	-3.96614
AC215201.3_FG005	AC215201.3_FG005	6:142273602-142277674	256.95	16.395	-3.97016
GRMZM2G340065	GRMZM2G340065	10:146893781-146899188	67.2366	29.2506	-1.20078
GRMZM2G424205	GRMZM2G424205	7:174382575-174384945	123.834	7.83303	-3.98269
GRMZM2G372074	GRMZM2G372074	2:5929772-5935485	270.327	17.0949	-3.98307
GRMZM2G341729	GRMZM2G341729	6:126329537-126334786	71.1582	30.7048	-1.21257
GRMZM2G342243	GRMZM2G342243	6:78981562-78985166	42.5443	13.3074	-1.67674
GRMZM2G381051	GRMZM2G381051	6:27107997-27115702	157.895	9.92186	-3.99221
GRMZM2G344205	GRMZM2G344205	5:72724156-72726875	21.8572	9.28197	-1.23561
GRMZM2G345081	GRMZM2G345081	7:140743497-140747962	29.1656	8.16278	-1.83714
GRMZM2G010196	GRMZM2G010196	1:54599335-54602391	173.439	10.7752	-4.00864
GRMZM2G346133	GRMZM2G346133	5:136486684-136487717	40.5756	19.2898	-1.07277
GRMZM2G077356	GRMZM2G077356	5:7780494-7783441	248.48	15.3959	-4.01251
GRMZM2G108643	GRMZM2G108643	5:2811743-2814691	201.832	12.4938	-4.01387
GRMZM2G049675	GRMZM2G049675	5:175629507-175630860	112.637	6.95486	-4.01752
GRMZM2G347056	GRMZM2G347056	1:292165518-292171793	297.241	103.153	-1.52685
GRMZM2G347956	GRMZM2G347956	1:299549198-299550799	44.4197	11.5449	-1.94394
GRMZM2G033787	GRMZM2G033787	1:264577416-264580455	148.129	9.09925	-4.02496
GRMZM2G348873	GRMZM2G348873	6:165448577-165453759	17.4098	5.29659	-1.71676
GRMZM2G348909	GRMZM2G348909	2:3414301-3419644	16.1866	8.03621	-1.01021
GRMZM2G352415	GRMZM2G352415	1:297095585-297098598	227.171	99.6258	-1.18919
GRMZM2G352607	GRMZM2G352607	9:44243519-44250275	16.6512	5.36246	-1.63466
GRMZM2G005552	GRMZM2G005552	8:132711339-132712947	456.615	27.2327	-4.06757
GRMZM2G071089	GRMZM2G071089	5:128142051-128144004	244.099	14.5372	-4.06964
GRMZM2G145962	GRMZM2G145962	4:235038349-235040547	117.827	6.97176	-4.079
GRMZM2G356938	GRMZM2G356938	5:215861535-215867283	73.7881	34.0789	-1.11451
GRMZM2G357399	GRMZM2G357399	3:186634200-186637449	52.2512	21.5117	-1.28034
GRMZM2G357620	GRMZM2G357620	4:187117289-187123420	31.931	14.3316	-1.15576
GRMZM2G038833	GRMZM2G038833	1:238485908-238487010	126.862	7.45568	-4.08878
GRMZM2G054896	GRMZM2G054896	4:210678141-210678900	245.977	14.389	-4.09548
GRMZM2G359038	GRMZM2G359038	5:157561995-157565372	120.558	57.5909	-1.06581
GRMZM2G359234	GRMZM2G359234	3:181758937-181762907	33.8781	14.386	-1.23569
GRMZM2G071450	GRMZM2G071450	6:54372729-54374538	293.61	16.9808	-4.11192
GRMZM2G360589	GRMZM2G360589	5:163648819-163659188	41.4088	19.6088	-1.07844
GRMZM5G821637	GRMZM5G821637	1:298766997-298771703	133.386	7.64828	-4.12433
GRMZM2G001514	GRMZM2G001514	8:69108350-69110464	415.861	23.7413	-4.13063
GRMZM2G363545	GRMZM2G363545	1:291051940-291057953	24.8923	10.881	-1.19389
GRMZM2G363813	GRMZM2G363813	1:262562209-262567990	15.539	6.71661	-1.21009
GRMZM2G165461	GRMZM2G165461	4:4865880-4866960	157.044	8.75754	-4.1645
GRMZM2G026470	GRMZM2G026470	8:100378803-100381018	132.364	7.37309	-4.1661
GRMZM2G364748	GRMZM2G364748	10:68937176-68938935	187.246	68.6443	-1.44772
GRMZM2G365298	GRMZM2G365298	4:162299119-162300478	19.7682	9.44877	-1.06498
GRMZM2G365770	GRMZM2G365770	10:5908700-5909737	16.5243	7.61772	-1.11716
GRMZM2G365961	GRMZM2G365961	6:85959825-85961557	13.5901	5.91786	-1.19941
GRMZM2G366065	GRMZM2G366065	2:31828617-31847974	20.669	7.73056	-1.41882
GRMZM2G043212	GRMZM2G043212	3:197791605-197794746	174.792	9.64995	-4.17897
GRMZM5G825759	GRMZM5G825759	9:139449304-139450253	96.2123	5.29964	-4.18226
GRMZM2G174107	GRMZM2G174107	1:221538827-221543181	167.642	9.22204	-4.18415
GRMZM2G366681	GRMZM2G366681	1:296067674-296069043	37.9597	14.8742	-1.35166
GRMZM2G366910	GRMZM2G366910	5:157241006-157241636	19.8401	7.44918	-1.41327
GRMZM2G118951	GRMZM2G118951	6:132410085-132411768	141.405	7.75231	-4.18906
GRMZM2G102356	GRMZM2G102356	2:41216938-41217919	495.952	27.0619	-4.19586
GRMZM2G369445	GRMZM2G369445	2:223317054-223317824	23.9326	9.06258	-1.40098
GRMZM2G369472	GRMZM2G369472	1:199674462-199675600	19.0432	9.05399	-1.07265
GRMZM2G370745	GRMZM2G370745	3:217067315-217070532	22.1755	10.8361	-1.03312
GRMZM2G370852	GRMZM2G370852	5:72949362-72953503	79.9868	29.3627	-1.44578
GRMZM2G371795	GRMZM2G371795	5:209190621-209195938	25.5198	10.177	-1.3263
GRMZM2G371944	GRMZM2G371944	2:3089702-3094119	16.8029	7.96375	-1.07719
GRMZM2G372077	GRMZM2G372077	3:35930343-35933775	71.8427	19.604	-1.87369
GRMZM2G373420	GRMZM2G373420	5:61090424-61091493	31.1206	8.45231	-1.88045
GRMZM2G374475	GRMZM2G374475	5:66451782-66453446	143.254	47.501	-1.59255
GRMZM2G142097	GRMZM2G142097	1:295347647-295351317	311.93	16.6611	-4.22667
GRMZM2G042492	GRMZM2G042492	3:187660793-187662932	244.335	13.0365	-4.22823
GRMZM2G377761	GRMZM2G377761	7:8177461-8199889	31.138	8.76423	-1.82898
GRMZM2G377904	GRMZM2G377904	5:6442412-6445177	15.026	5.00705	-1.58543
GRMZM2G378442	GRMZM2G378442	3:45047680-45048782	28.5177	9.78778	-1.5428
GRMZM2G378653	GRMZM2G378653	9:102204170-102210509	24.2878	10.9576	-1.1483
GRMZM2G378717	GRMZM2G378717	3:16316431-16321804	25.6161	11.695	-1.13116
GRMZM2G378762	GRMZM2G378762	6:86790341-86791721	22.0248	8.4358	-1.38453
GRMZM2G378907	GRMZM2G378907	1:60094997-60103977	26.551	12.6789	-1.06634
GRMZM2G379005	GRMZM2G379005	4:172789632-172794795	52.3504	20.5194	-1.35121
GRMZM2G381129	GRMZM2G381129	8:126410116-126490175	42.2606	19.3544	-1.12665
GRMZM2G381739	GRMZM2G381739	6:164015842-164018799	26.166	6.95393	-1.91179
GRMZM2G382914	GRMZM2G382914	5:84858053-84862186	477.877	177.652	-1.42759
GRMZM2G383122	GRMZM2G383122	2:9131187-9137089	19.0628	5.75172	-1.7287
GRMZM2G383735	GRMZM2G383735	5:14525360-14525687	20.2073	9.35197	-1.11154
GRMZM2G384293	GRMZM2G384293	4:241018914-241022802	31.6596	12.647	-1.32385
GRMZM2G384338	GRMZM2G384338	5:889475-893914	47.3486	20.5693	-1.20283
GRMZM2G386525	GRMZM2G386525	2:4699296-4706609	84.0039	39.0903	-1.10365
GRMZM2G386817	GRMZM2G386817	5:163980239-163980953	69.0629	22.7003	-1.6052
GRMZM2G386995	GRMZM2G386995	6:164120677-164122605	13.2558	5.18737	-1.35355
GRMZM2G386998	GRMZM2G386998	9:147154849-147169845	18.1934	6.35162	-1.51822
GRMZM2G388882	GRMZM2G388882	1:227844226-227847844	57.0502	26.1365	-1.12617
GRMZM2G389173	GRMZM2G389173	7:124417172-124422099	77.9903	24.0164	-1.69927
GRMZM2G034152	GRMZM2G034152	10:62260919-62265303	895.134	44.3385	-4.33547
GRMZM2G390076	GRMZM2G390076	5:216126698-216135540	17.3664	5.01164	-1.79294
GRMZM2G143870	GRMZM2G143870	7:71344459-71346417	127.568	6.25788	-4.34945
GRMZM2G392116	GRMZM2G392116	10:147290365-147291826	26.9532	11.6129	-1.21473
GRMZM2G308687	GRMZM2G308687	1:285410264-285411865	194.554	9.44258	-4.36485
GRMZM2G392975	PIP1-3	4:153654422-153658268	150.145	62.3057	-1.26892
GRMZM2G393349	GRMZM2G393349	7:130936525-130937589	77.7286	31.8597	-1.28671
GRMZM2G393671	GRMZM2G393671	7:165054073-165055852	85.5606	40.3877	-1.08303
GRMZM2G394403	GRMZM2G394403	1:106163522-106175546	65.2604	29.2193	-1.15929
GRMZM2G394410	GRMZM2G394410	1:106163522-106175546	19.036	6.10137	-1.64153
GRMZM2G394528	GRMZM2G394528	4:155320586-155324867	66.2487	17.4718	-1.92286
GRMZM2G175562	GRMZM2G175562	6:88908078-88909780	161.811	7.77534	-4.37926
GRMZM2G395354	GRMZM2G395354	1:285591149-285593822	28.3242	13.458	-1.07357
GRMZM2G396397	GRMZM2G396397	7:161724075-161732784	68.3855	30.0836	-1.18471
GRMZM2G396540	GRMZM2G396540	7:44191145-44194525	146.442	62.0556	-1.2387
GRMZM2G396553	GRMZM2G396553	9:23537709-23541078	144.542	64.1828	-1.17123
GRMZM2G398755	GRMZM2G398755	4:148257669-148265342	25.6076	11.6521	-1.13598
GRMZM2G401040	GRMZM2G401040	5:8344953-8348199	38.6255	18.7877	-1.03976
GRMZM2G401139	GRMZM2G401139	6:123262869-123266244	133.08	64.0526	-1.05496
GRMZM2G403797	GRMZM2G403797	8:71815345-71817424	25.0608	9.71528	-1.36711
GRMZM2G136106	GRMZM2G136106	3:56283552-56289706	208.183	9.54751	-4.44658
GRMZM2G117989	GRMZM2G117989	4:9662594-9664016	305.033	13.9848	-4.44703
GRMZM2G085661	CYP71C4	4:3265212-3267368	437.797	20.0333	-4.44979
GRMZM2G405178	GRMZM2G405178	9:18894556-18902508	56.7397	15.5257	-1.8697
GRMZM2G405567	GRMZM2G405567	5:206893582-206896941	16.4928	7.27659	-1.1805
GRMZM2G406074	GRMZM2G406074	10:148287342-148294011	47.8211	23.1247	-1.04821
GRMZM2G341934	GRMZM2G341934	1:4594771-4598264	198.588	8.71595	-4.50998
GRMZM2G410352	GRMZM2G410352	8:62520848-62521852	37.8571	10.1323	-1.9016
GRMZM2G410515	PDS1	1:17660121-17666235	27.8249	7.41007	-1.90882
GRMZM2G412296	GRMZM2G412296	7:170457516-170459460	135.65	47.4756	-1.51463
GRMZM2G080530	GRMZM2G080530	1:139470288-139474062	187.237	7.95631	-4.55662
GRMZM2G413162	GRMZM2G413162	6:167059366-167061933	36.1911	13.5513	-1.4172
GRMZM2G413337	GRMZM2G413337	9:155047085-155048057	57.8149	24.241	-1.25399
GRMZM2G413652	GRMZM2G413652	8:70041130-70044614	69.6281	29.2137	-1.25302
GRMZM2G147014	GRMZM2G147014	5:193902114-193903647	129.168	5.43103	-4.57188
GRMZM2G414540	GRMZM2G414540	1:285855400-285856824	32.5062	10.5694	-1.62082
GRMZM2G414727	GRMZM2G414727	1:224437175-224438294	18.2514	5.76314	-1.66308
GRMZM2G415359	GRMZM2G415359	1:231398147-231403913	420.193	107.688	-1.96419
GRMZM2G079638	GRMZM2G079638	8:34394596-34395869	120.301	5.04904	-4.5745
GRMZM2G013342	GRMZM2G013342	1:290521009-290522107	208.226	8.72672	-4.57657
GRMZM2G417125	GRMZM2G417125	8:2078997-2081368	16.2877	6.43199	-1.34045
GRMZM2G021794	GRMZM2G021794	6:164751210-164752438	260.654	10.7245	-4.60315
GRMZM2G418415	GRMZM2G418415	2:206372637-206378204	15.2665	6.57459	-1.2154
GRMZM2G419844	GRMZM2G419844	4:237401821-237405606	47.4624	21.3835	-1.15029
GRMZM2G420436	GRMZM2G420436	1:260979920-260988130	16.4339	6.71522	-1.29117
GRMZM2G064818	GRMZM2G064818	10:21867770-21868383	186.753	7.35713	-4.66584
GRMZM2G421234	GRMZM2G421234	5:174635789-174638892	79.6904	32.1074	-1.3115
GRMZM2G099454	GRMZM2G099454	1:7398291-7402945	372.472	14.6109	-4.67201
GRMZM2G421791	GRMZM2G421791	6:159626480-159630744	35.225	15.2562	-1.2072
GRMZM2G421857	GRMZM2G421857	4:235983601-235992984	315.625	117.834	-1.42146
GRMZM2G422671	GRMZM2G422671	1:299041579-299042851	23.8142	9.058	-1.39456
GRMZM2G089836	GRMZM2G089836	5:67537392-67540691	505.473	19.3375	-4.70816
GRMZM2G379035	GRMZM2G379035	8:170560121-170570245	405.446	15.4582	-4.71306
GRMZM2G426046	GRMZM2G426046	3:147659494-147660806	25.4343	6.71679	-1.92093
GRMZM2G427097	GRMZM2G427097	10:134077908-134083866	41.1816	19.8754	-1.05102
GRMZM2G158835	GRMZM2G158835	7:167862248-167864329	467.822	17.6003	-4.73229
GRMZM2G118005	GRMZM2G118005	1:297126515-297134060	178.397	6.66897	-4.74148
GRMZM2G428386	GRMZM2G428386	2:26915450-26922494	15.3652	6.4245	-1.25801
GRMZM2G174708	GRMZM2G174708	1:76347452-76348507	144.373	5.37411	-4.74763
GRMZM2G431412	GRMZM2G431412	1:230272257-230272906	14.1032	5.10248	-1.46675
GRMZM2G431524	GRMZM2G431524	9:93559996-93563477	30.6746	14.0175	-1.12981
GRMZM2G431900	GRMZM2G431900	7:22165859-22172173	13.8491	5.99472	-1.20803
GRMZM2G432128	GRMZM2G432128	8:147224300-147229189	70.5231	24.1611	-1.54541
GRMZM2G432926	GRMZM2G432926	5:38223536-38224749	13.8896	6.7579	-1.03936
GRMZM2G434173	GRMZM2G434173	1:300067859-300072489	209.938	72.4813	-1.53428
GRMZM2G435001	GRMZM2G435001	9:106344299-106346631	10.6908	5.20304	-1.03894
GRMZM2G436001	GRMZM2G436001	2:228710699-228721042	27.6254	8.24542	-1.74433
GRMZM2G436328	GRMZM2G436328	5:174664688-174666873	12.9272	5.79708	-1.15701
GRMZM2G053669	GRMZM2G053669	1:45118779-45122813	497.732	17.6931	-4.81411
GRMZM2G079348	CAT3	4:240651913-240655881	1173.94	41.6768	-4.81597
GRMZM2G436835	GRMZM2G436835	8:153128149-153133910	77.8311	34.0752	-1.19162
GRMZM2G033885	GRMZM2G033885	7:157314546-157315990	185.081	6.50498	-4.83047
GRMZM2G440259	GRMZM2G440259	10:147866357-147868279	16.2229	7.04382	-1.2036
GRMZM2G145496	GRMZM2G145496	8:160627699-160629731	190.496	6.57869	-4.85582
GRMZM2G050730	GRMZM2G050730	10:4994122-4995149	571.22	19.3892	-4.88072
GRMZM2G443453	GRMZM2G443453	1:270723657-270729322	25.8874	10.5546	-1.29438
GRMZM2G443655	GRMZM2G443655	1:44191310-44191866	61.7093	23.683	-1.38164
GRMZM2G443785	GRMZM2G443785	9:136954274-136956387	36.6546	9.39853	-1.96349
GRMZM2G445057	GRMZM2G445057	3:5569091-5572894	44.6549	12.3084	-1.85917
GRMZM2G445602	GRMZM2G445602	1:16821855-16825679	503.949	178.334	-1.4987
GRMZM2G446170	GRMZM2G446170	8:175285915-175288181	31.6233	8.47162	-1.90028
GRMZM2G447987	GRMZM2G447987	2:221523579-221528269	14.5102	6.22618	-1.22065
GRMZM2G448701	GRMZM2G448701	1:6148852-6149887	37.2389	17.015	-1.13
GRMZM2G449274	GRMZM2G449274	1:176865316-176872994	290.62	97.92	-1.56946
GRMZM2G034206	GRMZM2G034206	10:110105804-110106399	457.267	14.2806	-5.00091
GRMZM2G450498	GRMZM2G450498	1:223225650-223229063	113.45	37.3683	-1.60217
GRMZM2G451281	GRMZM2G451281	5:170444783-170450259	130.669	46.6135	-1.4871
GRMZM2G451366	GRMZM2G451366	4:195800344-195805942	44.9331	18.7705	-1.25931
GRMZM2G454081	GRMZM2G454081	3:194102172-194108365	27.8672	9.06909	-1.61954
GRMZM2G454952	ZDS1	7:17481577-17490013	23.8409	11.1297	-1.09902
GRMZM2G455085	GRMZM2G455085	7:149205721-149210560	29.6821	13.5047	-1.13613
GRMZM2G456023	GRMZM2G456023	6:61126244-61137948	21.3162	7.55422	-1.4966
GRMZM2G456086	GRMZM2G456086	7:9373904-9377657	57.6598	17.6521	-1.70773
GRMZM2G457699	GRMZM2G457699	6:3190760-3195290	38.9464	13.0318	-1.57945
GRMZM2G458538	GRMZM2G458538	6:167079041-167082138	44.4491	14.806	-1.58597
GRMZM2G459291	GRMZM2G459291	1:229664349-229670272	24.948	12.4258	-1.00558
GRMZM2G007249	GRMZM2G007249	7:124313853-124315851	270.21	7.94078	-5.08866
GRMZM2G459755	GRMZM2G459755	5:134525261-134533010	20.083	7.2122	-1.47746
GRMZM2G460078	GRMZM2G460078	3:195169399-195191181	49.2034	14.6639	-1.74649
GRMZM2G462140	GRMZM2G462140	3:59845169-59852663	73.0938	33.7952	-1.11293
GRMZM2G126900	GRMZM2G126900	9:57432620-57435925	269.466	7.53122	-5.16108
GRMZM2G465383	GRMZM2G465383	9:111136619-111137577	13.8147	6.44729	-1.09944
GRMZM2G466833	GRMZM2G466833	3:213978037-213986724	102.408	43.259	-1.24326
GRMZM2G467007	GRMZM2G467007	9:154575742-154581167	44.6384	13.8833	-1.68493
GRMZM2G467370	GRMZM2G467370	8:24535068-24535889	33.3743	16.4596	-1.01981
GRMZM2G467756	GRMZM2G467756	5:214126398-214126887	24.6874	10.5618	-1.22492
GRMZM2G467992	GRMZM2G467992	9:24519828-24523365	86.9128	25.2836	-1.78137
GRMZM2G468661	GRMZM2G468661	10:132547729-132549509	14.0267	6.29018	-1.157
GRMZM2G112968	GRMZM2G112968	8:11503196-11507304	188.085	5.01056	-5.23027
GRMZM2G469380	GRMZM2G469380	7:173595108-173596932	350.891	121.392	-1.53135
GRMZM2G469499	GRMZM2G469499	4:22129475-22130618	25.9401	10.5124	-1.30309
GRMZM2G092311	GRMZM2G092311	5:85425434-85426742	242.619	6.11219	-5.31086
GRMZM2G472266	GRMZM2G472266	1:12251708-12253267	16.7728	7.92756	-1.08118
GRMZM2G472376	GRMZM2G472376	7:104643977-104648480	44.0042	21.2277	-1.05169
GRMZM2G169372	GRMZM2G169372	1:259363953-259365311	268.588	6.7461	-5.3152
AC187262.4_FG007	AC187262.4_FG007	1:184732929-184733551	2036.97	50.461	-5.33511
GRMZM2G473463	GRMZM2G473463	5:167984268-167989970	47.2255	22.7642	-1.0528
GRMZM2G475293	GRMZM2G475293	9:26831057-26839136	23.8343	9.62946	-1.30751
GRMZM2G073114	GRMZM2G073114	5:24994672-24995519	1272.83	30.5937	-5.37866
GRMZM2G477236	GRMZM2G477236	5:73153962-73167997	141.228	53.7547	-1.39356
GRMZM2G479125	GRMZM2G479125	2:114530313-114533610	51.2226	18.3235	-1.48308
[truncated: 139 more rows]

## Sheet: Tassel_up
gene_id	gene	locus	Shoot_RPKM	Tassel_RPKM	log2(fold_change)
AC148167.6_FG001	AC148167.6_FG001	7:11670461-11676398	16.7558	36.9684	1.14163
AC149818.2_FG004	AC149818.2_FG004	9:152703157-152703638	84.4121	286.866	1.76486
AC155434.2_FG004	AC155434.2_FG004	7:173870269-173881429	12.9959	32.9071	1.34034
AC187157.4_FG002	AC187157.4_FG002	8:22683480-22687343	12.8477	29.0189	1.17548
AC187891.3_FG006	AC187891.3_FG006	10:6406677-6407469	7.95005	26.1686	1.7188
AC190909.3_FG004	AC190909.3_FG004	5:64363734-64367310	42.0059	88.4489	1.07425
AC190999.2_FG004	AC190999.2_FG004	2:184584416-184594798	7.23861	17.1005	1.24025
GRMZM2G154523	GRMZM2G154523	4:5460336-5462342	9.65528	929.241	6.58859
AC191771.3_FG008	AC191771.3_FG008	5:60628740-60630484	28.6954	57.3988	1.0002
AC192367.2_FG002	AC192367.2_FG002	4:58518574-58521812	6.80256	21.0105	1.62696
AC194970.5_FG009	AC194970.5_FG009	2:207929472-207932536	24.9694	62.5872	1.32571
AC196090.3_FG006	AC196090.3_FG006	9:154286013-154288260	31.4671	91.0006	1.53203
AC196278.2_FG003	AC196278.2_FG003	4:208661137-208663313	15.7754	37.4303	1.24653
AC196278.2_FG004	AC196278.2_FG004	4:208592930-208597877	9.78724	22.5389	1.20344
AC197146.3_FG001	AC197146.3_FG001	10:2482961-2484788	12.3935	25.0213	1.01357
AC199363.4_FG003	AC199363.4_FG003	8:84482363-84486051	7.6159	15.2452	1.00127
AC202435.3_FG001	AC202435.3_FG001	2:72836253-72837650	7.8977	25.6839	1.70136
AC204763.2_FG001	AC204763.2_FG001	6:159665741-159666982	8.8124	33.7714	1.9382
AC205574.3_FG006	AC205574.3_FG006	3:3475924-3478586	50.4199	101.848	1.01435
AC205664.3_FG001	AC205664.3_FG001	4:61122833-61123178	9.16156	19.1911	1.06677
AC205725.3_FG010	AC205725.3_FG010	1:23581656-23585141	7.96639	24.1653	1.60094
AC205730.3_FG002	AC205730.3_FG002	1:166343075-166359595	10.1448	21.2675	1.06791
AC205982.3_FG014	AC205982.3_FG014	6:159378553-159379129	8.68189	31.0228	1.83725
AC206989.4_FG002	AC206989.4_FG002	1:196339497-196340171	17.5742	41.7591	1.24863
AC207427.3_FG005	AC207427.3_FG005	3:199004702-199005257	8.96714	33.4822	1.90067
AC208204.3_FG006	AC208204.3_FG006	1:38641586-38642063	53.5567	126.238	1.23701
AC208346.3_FG004	AC208346.3_FG004	3:183632832-183634776	8.25853	20.032	1.27835
AC208440.3_FG003	AC208440.3_FG003	1:227507113-227513614	8.15534	17.2984	1.08482
AC209877.3_FG002	AC209877.3_FG002	9:92786808-92797509	6.41558	15.2278	1.24706
AC210003.2_FG004	AC210003.2_FG004	2:4216907-4219207	70.6182	164.662	1.2214
AC210013.4_FG012	AC210013.4_FG012	5:3400503-3401274	8.55603	20.4961	1.26034
AC210173.4_FG002	AC210173.4_FG002	1:224154659-224156545	5.72319	16.2532	1.50583
AC211401.4_FG003	AC211401.4_FG003	1:271251593-271252826	7.84181	17.7258	1.17659
AC212353.4_FG004	AC212353.4_FG004	9:3476383-3477619	7.62131	16.244	1.0918
AC216010.3_FG001	AC216010.3_FG001	3:139058878-139066206	7.24751	20.884	1.52684
AC216886.3_FG002	AC216886.3_FG002	9:34716861-34718301	17.8637	50.4419	1.49759
AC218998.2_FG007	AC218998.2_FG007	4:6074771-6078633	14.082	30.0863	1.09525
AC220927.3_FG007	AC220927.3_FG007	5:208724192-208725137	184.998	598.604	1.69409
AC225193.3_FG003	AC225193.3_FG003	9:113078264-113081316	33.5183	72.8742	1.12046
AC226373.2_FG010	AC226373.2_FG010	6:156609806-156613859	11.6562	33.2683	1.51305
GRMZM2G171702	GRMZM2G171702	4:186818288-186821067	6.57875	157.31	4.57965
AC233887.1_FG006	AC233887.1_FG006	2:56079507-56084221	5.2077	10.6107	1.0268
AC233893.1_FG002	AC233893.1_FG002	9:146513307-146516110	20.6176	45.6066	1.14537
AC233961.1_FG001	AC233961.1_FG001	7:20255013-20257584	13.2557	27.0395	1.02846
AC234164.1_FG004	AC234164.1_FG004	9:24984784-24987244	23.2697	53.4579	1.19995
AC234183.1_FG002	AC234183.1_FG002	6:20999882-21008195	5.48272	12.4676	1.18522
AC234203.1_FG010	AC234203.1_FG010	1:188097106-188099898	12.4298	24.8908	1.00181
AC235541.1_FG002	AC235541.1_FG002	2:70334194-70338285	16.6822	35.2094	1.07765
GRMZM2G017087	KN-1	1:271407489-271415210	7.69365	162.16	4.39761
EF517601.1_FG016	MFS18	3:34681197-34681584	306.914	769.991	1.32701
GRMZM2G000093	GRMZM2G000093	2:5691330-5698273	5.56032	15.09	1.44035
GRMZM2G000245	GRMZM2G000245	10:128583775-128590953	5.216	19.1828	1.8788
GRMZM2G000264	GRMZM2G000264	7:138130885-138155635	31.2636	85.341	1.44875
GRMZM2G000288	GRMZM2G000288	7:138128864-138130245	36.5629	91.699	1.32653
GRMZM2G000608	GRMZM2G000608	4:202064268-202067037	8.98771	29.4513	1.71231
GRMZM2G000686	GRMZM2G000686	1:15805372-15808637	12.0962	48.141	1.99271
GRMZM2G180246	GRMZM2G180246	1:273393235-273396891	20.1644	382.071	4.24396
GRMZM2G000980	GRMZM2G000980	2:72416122-72420409	8.22275	19.0211	1.20991
GRMZM2G001289	GRMZM2G001289	2:8289449-8295761	13.4263	31.5255	1.23146
GRMZM2G001334	GRMZM2G001334	2:8295856-8302610	22.0131	47.2285	1.1013
GRMZM2G001421	GRMZM2G001421	8:26349954-26355149	13.3901	45.407	1.76175
GRMZM2G001426	GRMZM2G001426	3:69955113-69957195	6.14845	18.6335	1.5996
GRMZM2G116614	GRMZM2G116614	7:121257088-121259224	8.13189	144.756	4.15389
GRMZM2G001869	GRMZM2G001869	1:274785487-274790445	7.64455	16.5144	1.11122
GRMZM2G001930	GRMZM2G001930	1:98363080-98365897	36.5598	88.6027	1.27709
GRMZM2G002023	GRMZM2G002023	8:164783952-164789519	22.9146	47.4491	1.05011
GRMZM2G002147	GRMZM2G002147	8:159431234-159433017	43.4132	89.8951	1.05011
GRMZM2G002178	GRMZM2G002178	1:28926394-28928612	42.9165	103.531	1.27046
GRMZM2G003368	GRMZM2G003368	1:120854789-120856675	13.3706	227.925	4.09142
GRMZM2G002427	GRMZM2G002427	8:128947504-128950587	8.93756	18.7894	1.07197
GRMZM2G002483	GRMZM2G002483	10:46005661-46006214	23.6346	68.4054	1.53321
GRMZM2G002765	GRMZM2G002765	5:2387256-2400960	7.8423	20.9432	1.41713
GRMZM2G002830	GRMZM2G002830	3:41472817-41474176	61.753	134.751	1.12571
GRMZM2G002903	GRMZM2G002903	2:29192377-29197908	13.1589	32.9027	1.32217
GRMZM2G002978	GRMZM2G002978	2:59987055-59992370	6.22879	14.2318	1.1921
GRMZM2G003043	RBR1	2:224644894-224652148	8.37947	18.2435	1.12245
GRMZM2G003068	GRMZM2G003068	5:2358645-2361757	7.30959	14.8321	1.02086
GRMZM2G003354	GRMZM2G003354	3:212326087-212330815	23.4079	51.2226	1.12978
GRMZM2G003379	GRMZM2G003379	1:54183455-54187810	5.26042	16.8535	1.6798
GRMZM2G003424	GRMZM2G003424	1:54122527-54126795	47.9843	171.757	1.83973
GRMZM2G003488	GRMZM2G003488	9:69698893-69703920	7.3151	18.0366	1.30198
GRMZM2G003725	GRMZM2G003725	6:113961414-113963344	6.01597	12.4561	1.04998
GRMZM2G003861	GRMZM2G003861	8:10284340-10287345	11.8318	30.0545	1.34491
GRMZM2G004012	GRMZM2G004012	1:267212959-267213968	13.9502	46.3302	1.73167
GRMZM2G085964	GRMZM2G085964	6:138751830-138753113	16.2004	239.799	3.88772
GRMZM2G004079	GRMZM2G004079	1:201226716-201229957	6.47002	16.4715	1.34813
GRMZM2G069389	GRMZM2G069389	10:147366968-147369460	8.33821	122.144	3.8727
GRMZM2G004528	GRMZM2G004528	9:149505655-149510749	19.1045	47.1619	1.30371
GRMZM2G004741	GRMZM2G004741	4:226531220-226537109	9.94097	29.3507	1.56194
GRMZM2G004878	GRMZM2G004878	4:81276743-81278113	66.2262	225.061	1.76484
GRMZM5G851266	GRMZM5G851266	10:59669630-59671907	65.0434	931.285	3.83975
GRMZM2G004988	GRMZM2G004988	3:135313189-135330761	10.3037	20.9587	1.02439
GRMZM2G005061	GRMZM2G005061	8:165078477-165084160	12.7028	41.1837	1.69693
GRMZM2G005256	GRMZM2G005256	4:162793965-162802658	9.61955	22.7253	1.24026
GRMZM2G005640	GRMZM2G005640	4:220150949-220154360	39.8709	118.168	1.56743
GRMZM2G005998	GRMZM2G005998	5:84284463-84290452	13.5076	34.6568	1.35937
GRMZM2G149481	GRMZM2G149481	1:33322464-33326460	6.86732	90.5667	3.72116
GRMZM2G006206	GRMZM2G006206	10:19546423-19548798	5.08515	10.201	1.00435
GRMZM2G006234	GRMZM2G006234	4:240227371-240228931	8.48213	18.0515	1.08962
GRMZM2G006246	GRMZM2G006246	5:26333084-26337585	7.13253	14.8899	1.06185
GRMZM2G006453	GRMZM2G006453	3:169620143-169623093	7.2753	17.4291	1.26042
GRMZM2G014844	GRMZM2G014844	10:34733948-34737952	20.6106	259.975	3.65691
GRMZM2G006790	GRMZM2G006790	9:103791664-103794882	9.76701	22.4799	1.20265
GRMZM2G007028	GRMZM2G007028	2:226494748-226502955	23.8539	60.9668	1.3538
GRMZM2G007324	GRMZM2G007324	2:209663433-209665721	6.50489	22.9753	1.82049
GRMZM2G125850	GRMZM2G125850	2:204288580-204291752	15.1713	186.659	3.62099
GRMZM2G007729	GRMZM2G007729	4:179852642-179853912	12.8665	30.2515	1.23339
GRMZM2G008234	GRMZM2G008234	7:3186861-3189788	14.255	31.1617	1.12831
GRMZM2G008250	GRMZM2G008250	1:174871998-174875364	5.03461	10.4884	1.05884
GRMZM2G008263	GRMZM2G008263	7:34885172-34892432	13.6342	40.3217	1.56433
GRMZM2G008287	GRMZM2G008287	10:147697079-147702531	14.191	33.1057	1.2221
GRMZM2G008359	GRMZM2G008359	9:107092503-107093992	13.0587	31.5253	1.2715
GRMZM2G043584	GRMZM2G043584	1:30258403-30262357	12.4693	148.467	3.57369
GRMZM2G114140	GRMZM2G114140	7:154937800-154940247	13.0303	154.003	3.56302
GRMZM2G008691	GRMZM2G008691	4:179831784-179834012	10.895	34.7192	1.67207
GRMZM2G089698	GRMZM2G089698	4:86309090-86310926	20.9563	243.545	3.53873
GRMZM2G008862	GRMZM2G008862	2:233056276-233063078	6.68118	14.3637	1.10425
GRMZM2G341405	GRMZM2G341405	2:183158826-183173609	40.4982	464.499	3.51975
GRMZM2G068476	GRMZM2G068476	1:262230776-262236243	5.05095	57.6846	3.51356
GRMZM2G009265	GRMZM2G009265	7:171227375-171231746	18.9713	52.1506	1.45886
GRMZM2G009413	GRMZM2G009413	2:3711930-3715976	8.54681	20.2518	1.24459
GRMZM2G132486	GRMZM2G132486	7:140268521-140272049	5.01741	57.0781	3.50792
GRMZM2G009530	GRMZM2G009530	1:177060035-177061909	5.09575	10.8913	1.09581
GRMZM2G009544	GRMZM2G009544	1:267633785-267635073	46.5631	112.704	1.27528
GRMZM2G009598	GRMZM2G009598	1:292178940-292180261	24.5577	59.748	1.28271
GRMZM2G009719	GRMZM2G009719	8:36510439-36512011	8.94231	33.3499	1.89896
GRMZM2G010011	GRMZM2G010011	2:14450180-14459904	16.9387	34.7397	1.03626
GRMZM2G010037	GRMZM2G010037	1:276275208-276276720	5.07014	13.258	1.38677
GRMZM2G010065	GRMZM2G010065	8:159531437-159539425	6.78948	17.5752	1.37217
GRMZM2G010075	GRMZM2G010075	5:142518689-142524589	7.17466	17.0178	1.24606
GRMZM2G010105	GRMZM2G010105	8:163906200-163912934	9.29479	18.9742	1.02955
GRMZM2G010452	GRMZM2G010452	8:115313248-115318961	9.93311	26.1986	1.39917
GRMZM2G055435	GRMZM2G055435	5:193607635-193611956	10.0461	110.789	3.46311
GRMZM2G010551	GRMZM2G010551	2:217268307-217272447	6.34589	16.7193	1.39762
GRMZM2G010693	GRMZM2G010693	3:12429858-12434725	9.66605	30.6205	1.6635
GRMZM2G010783	GRMZM2G010783	2:217276426-217278951	14.8265	34.8406	1.23259
GRMZM2G010831	GRMZM2G010831	1:246455165-246458746	7.19666	15.8384	1.13803
GRMZM2G011483	GRMZM2G011483	1:49648037-49656761	61.4738	188.098	1.61344
GRMZM2G011662	GRMZM2G011662	6:165549783-165553311	7.9558	17.8013	1.1619
GRMZM2G012031	GRMZM2G012031	7:5113134-5132924	16.5257	39.0154	1.23933
GRMZM2G161382	GRMZM2G161382	2:163951422-163953820	7.18713	74.4449	3.37269
GRMZM2G012224	GRMZM2G012224	1:290594630-290596761	279.883	874.666	1.64391
GRMZM2G012229	GRMZM2G012229	5:1054830-1063894	16.9775	35.2377	1.0535
GRMZM2G012413	GRMZM2G012413	7:147416839-147419875	19.9778	45.086	1.17428
GRMZM2G077752	GRMZM2G077752	8:157286609-157288482	6.28118	63.4783	3.33716
GRMZM2G012654	GRMZM2G012654	7:68994824-68997112	18.1878	36.6158	1.00949
GRMZM2G012891	GRMZM2G012891	7:137860953-137862395	19.9374	46.0638	1.20816
GRMZM2G036262	GRMZM2G036262	2:6459751-6460436	22.1067	221.419	3.32422
GRMZM2G012970	GRMZM2G012970	9:131180227-131182741	18.0658	51.692	1.51668
GRMZM2G013100	GRMZM2G013100	8:134250951-134260001	8.70522	20.2701	1.2194
GRMZM2G013196	GRMZM2G013196	5:39923030-39930244	13.4902	37.9261	1.49128
GRMZM2G105335	GRMZM2G105335	4:177152122-177154056	10.2173	101.437	3.3115
GRMZM2G013448	GRMZM2G013448	8:138395511-138397199	21.3967	73.2899	1.77623
GRMZM2G013465	GRMZM2G013465	8:65988112-65990840	6.61233	22.0509	1.73761
GRMZM2G013555	GRMZM2G013555	3:201251020-201253820	5.31528	14.5728	1.45506
GRMZM2G107003	GRMZM2G107003	2:41221410-41222584	16.6076	160.825	3.27558
GRMZM2G013821	GRMZM2G013821	5:194096096-194097995	101.654	207.589	1.03006
GRMZM2G013957	GRMZM2G013957	1:48653924-48657230	8.34472	29.2328	1.80865
GRMZM2G013986	GRMZM2G013986	1:4046389-4049199	58.4704	172.476	1.56062
GRMZM2G136831	GRMZM2G136831	9:3310245-3313061	11.6506	111.207	3.25477
GRMZM2G014276	GRMZM2G014276	2:13353495-13359679	5.14405	11.5233	1.16358
GRMZM2G014346	GRMZM2G014346	8:149452501-149455964	6.44833	14.4416	1.16323
GRMZM2G014419	GRMZM2G014419	1:37669066-37670519	16.3355	34.9239	1.0962
GRMZM2G014454	GRMZM2G014454	3:181734299-181742881	8.93811	20.2232	1.17797
GRMZM2G014612	GRMZM2G014612	4:44204563-44219743	5.83467	12.2218	1.06673
GRMZM2G163307	GRMZM2G163307	2:205143743-205147992	14.8942	138.159	3.21351
GRMZM2G014979	GRMZM2G014979	3:184209450-184211341	9.09255	28.1699	1.6314
GRMZM2G015190	GRMZM2G015190	4:104065538-104069207	8.61895	20.5021	1.25019
GRMZM2G015219	GRMZM2G015219	1:22887706-22892411	9.3379	28.852	1.6275
GRMZM2G015277	GRMZM2G015277	3:68361129-68362391	23.5024	53.4952	1.1866
GRMZM2G170969	GRMZM2G170969	8:162305490-162306120	10.723	97.7195	3.18794
GRMZM2G015730	GRMZM2G015730	9:138396741-138402892	5.5242	11.5589	1.06517
GRMZM2G015886	GRMZM2G015886	10:22270074-22274479	24.5566	52.5551	1.09772
GRMZM2G016097	GRMZM2G016097	10:143733447-143740302	8.91286	22.4433	1.33233
GRMZM2G016210	GRMZM2G016210	1:201673512-201678322	15.8764	33.0913	1.05957
GRMZM2G143883	GRMZM2G143883	1:232462369-232467510	18.0324	157.541	3.12706
GRMZM2G016477	GRMZM2G016477	10:136139045-136143214	5.08661	19.94	1.97089
GRMZM2G016503	GRMZM2G016503	6:161833044-161846216	7.39565	16.5149	1.15902
GRMZM5G843748	GRMZM5G843748	7:129390662-129395207	6.27866	54.5345	3.11864
GRMZM2G016605	GRMZM2G016605	8:106153812-106156418	10.5003	30.1557	1.522
GRMZM2G016671	GRMZM2G016671	1:276396790-276431002	11.5327	32.9113	1.51285
GRMZM2G005082	GRMZM2G005082	3:199694406-199713402	24.4871	209.709	3.09829
GRMZM2G016939	GRMZM2G016939	10:134434837-134438537	14.2617	36.7494	1.36557
GRMZM2G119705	GRMZM2G119705	7:162849639-162851038	6.44047	54.7108	3.08659
GRMZM2G004060	GRMZM2G004060	10:12108515-12110234	9.11372	77.2086	3.08265
GRMZM2G017365	GRMZM2G017365	4:168574584-168580262	7.81961	19.3086	1.30408
GRMZM2G005353	GRMZM2G005353	10:133133766-133136401	11.8368	98.8888	3.06253
GRMZM2G017536	GRMZM2G017536	1:47993856-47998056	9.4745	20.7199	1.1289
GRMZM2G017634	GRMZM2G017634	7:20206164-20213502	5.5018	14.216	1.36954
GRMZM2G017643	GRMZM2G017643	2:54887433-54889174	6.64798	13.5202	1.02413
GRMZM2G017821	GRMZM2G017821	8:77106423-77108655	14.5839	30.4108	1.06021
GRMZM2G099862	GRMZM2G099862	2:225828391-225831803	8.02483	66.1999	3.04429
GRMZM2G017923	GRMZM2G017923	5:213333373-213337573	9.98046	20.4443	1.03452
GRMZM2G018006	GRMZM2G018006	9:23963177-23966958	7.39425	14.9089	1.0117
GRMZM2G018062	GRMZM2G018062	1:78994511-78997218	5.65891	13.5019	1.25457
GRMZM2G018142	GRMZM2G018142	8:77760711-77775495	5.07493	13.0814	1.36606
GRMZM2G018336	GRMZM2G018336	5:28659784-28661138	10.0904	22.6529	1.16671
GRMZM2G018369	GRMZM2G018369	6:120993854-120995810	8.27973	18.4795	1.15827
GRMZM2G018414	GRMZM2G018414	1:257246034-257248752	6.255	13.351	1.09387
GRMZM2G018955	GRMZM2G018955	2:172379896-172384237	19.266	61.8001	1.68155
GRMZM2G019225	GRMZM2G019225	6:8272014-8277539	5.24276	14.514	1.46905
GRMZM2G019251	GRMZM2G019251	2:158692992-158700989	37.3312	78.416	1.07077
GRMZM2G019317	GRMZM2G019317	5:204644181-204648555	15.6798	32.4351	1.04865
GRMZM2G019358	GRMZM2G019358	4:229164321-229170448	11.4171	29.9057	1.38922
GRMZM2G019621	GRMZM2G019621	10:125235393-125241253	6.07112	14.0971	1.21536
GRMZM2G019738	GRMZM2G019738	3:207492234-207495732	10.67	22.4252	1.07156
GRMZM2G020187	SGS3	6:17165516-17171948	48.4549	155.763	1.68464
GRMZM2G138074	GRMZM2G138074	3:187768901-187771862	18.9404	150.785	2.99295
GRMZM2G020548	GRMZM2G020548	1:7034341-7040091	5.51995	12.5461	1.18451
GRMZM2G136635	GRMZM2G136635	3:146756646-146757488	5.91472	46.8661	2.98616
GRMZM2G020912	GRMZM2G020912	6:82128338-82134870	10.5816	22.0562	1.05963
GRMZM2G020928	GRMZM2G020928	6:164773158-164775979	21.8612	47.7211	1.12625
GRMZM2G020974	GRMZM2G020974	1:235419633-235426976	16.0437	41.8306	1.38255
GRMZM2G021223	GRMZM2G021223	2:111763829-111766785	13.0983	26.3805	1.01009
GRMZM2G021233	GRMZM2G021233	7:152614900-152621652	9.12899	21.0374	1.20443
GRMZM2G021270	GRMZM2G021270	5:199912823-199920035	17.0726	39.3843	1.20594
GRMZM2G155242	GRMZM2G155242	1:25282950-25287161	5.40845	42.6349	2.97875
GRMZM2G069911	GRMZM2G069911	9:23826466-23827831	98.4106	766.366	2.96115
GRMZM2G021896	GRMZM2G021896	7:14894823-14897646	6.3597	18.1911	1.5162
GRMZM2G022061	GRMZM2G022061	1:68883872-68889949	20.5994	49.5633	1.26667
GRMZM2G022065	GRMZM2G022065	6:164732468-164735613	7.49467	21.8274	1.5422
GRMZM2G022107	GRMZM2G022107	2:81212618-81216912	5.54459	12.231	1.14139
GRMZM2G022188	GRMZM2G022188	4:184628798-184633543	5.05251	10.837	1.10089
GRMZM2G022253	GRMZM2G022253	3:196154706-196155500	133.914	315.39	1.23583
GRMZM2G038485	GRMZM2G038485	1:10086891-10088127	6.22328	48.0977	2.95022
GRMZM2G022997	GRMZM2G022997	1:262211596-262216386	9.33573	19.9086	1.09256
GRMZM2G023110	GRMZM2G023110	1:267933160-267936681	15.7893	34.6657	1.13456
GRMZM2G023220	GRMZM2G023220	3:214386584-214391385	11.3258	27.2453	1.26639
GRMZM2G023285	GRMZM2G023285	3:200770761-200772307	7.53413	18.7782	1.31755
GRMZM2G023291	GRMZM2G023291	1:251772747-251774599	37.4456	82.3087	1.13625
GRMZM2G023438	GRMZM2G023438	7:174189331-174193300	7.70272	19.1716	1.31553
GRMZM2G047347	GRMZM2G047347	2:18827067-18842114	7.35122	56.0066	2.92954
GRMZM2G105266	GRMZM2G105266	3:170265320-170267160	7.22022	54.8415	2.92515
GRMZM2G024119	GRMZM2G024119	2:44642228-44663882	13.6471	28.0772	1.0408
GRMZM2G024686	GRMZM2G024686	1:298391948-298398559	14.0678	30.9941	1.1396
GRMZM2G024697	GRMZM2G024697	5:175745723-175750145	6.38123	15.3137	1.26292
GRMZM2G024882	GRMZM2G024882	5:82120182-82137797	9.47374	22.8702	1.27146
GRMZM2G025014	GRMZM2G025014	2:233311307-233314199	41.0696	85.3435	1.05521
GRMZM2G025059	GRMZM2G025059	8:14347501-14351772	14.4997	31.3237	1.11123
GRMZM2G025074	GRMZM2G025074	6:146654814-146668070	12.9847	31.2589	1.26745
GRMZM2G025095	GRMZM2G025095	2:191314650-191336825	28.2129	57.435	1.02557
GRMZM2G025154	GRMZM2G025154	4:13176995-13180889	6.2695	22.7548	1.85975
AC206201.3_FG004	AC206201.3_FG004	1:295078250-295079639	34.2271	249.774	2.86741
GRMZM5G853392	GRMZM5G853392	5:8709194-8720923	8.89337	64.7919	2.86501
GRMZM2G026301	GRMZM2G026301	2:159243155-159248057	14.3838	40.7015	1.50064
GRMZM5G836683	GRMZM5G836683	5:3501431-3505909	6.50812	46.7146	2.84356
GRMZM2G178686	GRMZM2G178686	8:129743769-129745126	6.04193	43.3121	2.84169
GRMZM2G026560	GRMZM2G026560	5:206516787-206525584	10.6655	26.9623	1.33799
GRMZM2G026580	GRMZM2G026580	10:125990305-125995582	6.24496	13.3954	1.10097
GRMZM2G106393	GRMZM2G106393	2:6982788-6983559	15.0824	108.063	2.84093
GRMZM2G019686	GRMZM2G019686	3:155132783-155133636	19.146	136.881	2.83781
GRMZM2G304926	GRMZM2G304926	1:161242968-161243756	8.82754	63.026	2.83586
GRMZM2G026855	GRMZM2G026855	3:169114539-169123896	22.1791	48.2035	1.11994
GRMZM2G161905	GRMZM2G161905	9:155866675-155867611	7.09873	50.617	2.83399
GRMZM2G026991	GRMZM2G026991	7:168953772-168962368	18.5657	38.1959	1.04078
GRMZM2G172448	GRMZM2G172448	1:12970332-12975008	7.24127	51.6298	2.83389
GRMZM2G027075	GRMZM2G027075	4:172459735-172468782	6.45472	18.2154	1.49673
GRMZM2G027183	GRMZM2G027183	7:163159904-163163380	5.66018	14.2933	1.33642
GRMZM2G124744	GRMZM2G124744	10:85325381-85326606	20.8545	147.889	2.82608
GRMZM2G027462	GRMZM2G027462	1:230428703-230434399	16.804	53.4878	1.6704
GRMZM2G027495	GRMZM2G027495	5:4657200-4660880	5.23892	15.7376	1.58688
GRMZM2G027955	GRMZM2G027955	6:166787451-166793059	67.5554	232.382	1.78236
GRMZM5G893630	GRMZM5G893630	6:166178449-166179710	9.34548	65.7032	2.81362
GRMZM2G124715	GRMZM2G124715	2:131979386-131980997	5.66436	39.7342	2.8104
GRMZM2G346113	GRMZM2G346113	4:185559570-185563721	8.79251	61.1358	2.79767
GRMZM2G028438	GRMZM2G028438	4:156049664-156051935	5.52825	17.5389	1.66566
GRMZM2G331566	GRMZM2G331566	8:35006011-35008598	11.0109	76.0069	2.7872
GRMZM2G028718	GRMZM2G028718	3:16095587-16108860	5.7078	11.7355	1.03987
GRMZM2G028726	GRMZM2G028726	1:208478251-208483075	8.01511	23.0458	1.52371
GRMZM2G029113	GRMZM2G029113	2:4059070-4061012	12.0201	24.7512	1.04205
GRMZM2G029194	GRMZM2G029194	2:3672732-3680273	11.3753	29.6605	1.38264
GRMZM2G168807	GRMZM2G168807	5:165358481-165361786	5.14213	34.6498	2.75241
GRMZM2G097313	GRMZM2G097313	9:22489479-22493454	8.70146	58.5928	2.75139
GRMZM2G029785	GRMZM2G029785	3:193907313-193910915	5.05971	13.5401	1.42011
GRMZM2G029810	GRMZM2G029810	5:180484119-180486550	6.04361	14.0059	1.21255
GRMZM2G123140	GRMZM2G123140	1:100912575-100918541	8.3185	55.9176	2.74891
GRMZM2G017187	GRMZM2G017187	2:48136355-48141220	24.5257	164.314	2.74409
GRMZM2G029912	GRMZM2G029912	9:106197768-106204349	30.9245	88.5107	1.5171
GRMZM2G029951	GRMZM2G029951	5:121445069-121449579	5.60103	13.4348	1.26221
GRMZM2G125832	GRMZM2G125832	3:103813358-103816991	6.63963	44.4081	2.74165
GRMZM2G030123	GRMZM2G030123	6:133066687-133074177	6.19057	15.1154	1.28788
GRMZM2G030128	GRMZM2G030128	4:99823497-99905606	6.78353	19.7037	1.53836
GRMZM2G030284	GRMZM2G030284	8:150976183-150980648	21.4361	51.0336	1.2514
GRMZM2G030458	GRMZM2G030458	9:127611739-127613300	6.45118	16.3434	1.34107
GRMZM2G030710	GRMZM2G030710	6:164719892-164725158	33.9838	69.2504	1.02698
GRMZM2G030744	GRMZM2G030744	5:214476566-214480784	8.8939	27.6008	1.63382
GRMZM2G030768	GRMZM2G030768	4:60830588-60836982	16.7286	35.6962	1.09345
GRMZM2G162276	GRMZM2G162276	2:19823667-19824729	22.3858	147.267	2.71778
GRMZM2G031261	GRMZM2G031261	10:4752398-4753182	6.811	17.1398	1.33141
GRMZM2G031656	GRMZM2G031656	10:7125800-7131451	11.1164	23.4294	1.07563
GRMZM2G031837	GRMZM2G031837	2:189869541-189875315	16.8042	36.5437	1.1208
GRMZM2G031917	GRMZM2G031917	8:21815160-21820639	17.8063	37.2168	1.06357
GRMZM2G032022	GRMZM2G032022	2:5112234-5120564	6.92367	15.1519	1.12989
GRMZM2G032071	GRMZM2G032071	7:156890359-156896840	17.3351	37.3175	1.10616
GRMZM2G032104	GRMZM2G032104	1:644607-652093	9.43702	24.1594	1.35618
GRMZM2G032132	GRMZM2G032132	3:156677428-156682046	7.89956	16.9276	1.09953
GRMZM2G032209	GRMZM2G032209	2:5107107-5112091	5.73873	15.97	1.47656
GRMZM2G032865	GRMZM2G032865	6:148305263-148307276	10.7836	23.9036	1.14839
GRMZM2G033138	GRMZM2G033138	5:79734098-79747217	9.17188	21.0763	1.20033
GRMZM2G076049	GRMZM2G076049	5:205097780-205100938	21.0914	133.657	2.66381
GRMZM2G033478	GRMZM2G033478	1:90554211-90566121	22.5131	46.3925	1.04313
GRMZM2G033489	GRMZM2G033489	5:13809754-13811807	5.30519	11.4617	1.11135
GRMZM2G033671	GRMZM2G033671	3:213412471-213420740	12.0862	31.2203	1.36912
GRMZM2G033694	GRMZM2G033694	2:174419090-174436402	11.9039	24.8638	1.06261
GRMZM2G040965	GRMZM2G040965	2:194268974-194272556	9.31268	57.6738	2.63065
GRMZM2G116557	GRMZM2G116557	8:159641545-159646951	31.5688	194.519	2.62334
GRMZM2G305362	GRMZM2G305362	8:39022757-39024659	5.29346	32.6136	2.62319
GRMZM2G034372	GRMZM2G034372	1:112335597-112344832	7.03701	16.7829	1.25396
GRMZM2G034383	GRMZM2G034383	1:97674181-97677184	10.2114	27.0701	1.40652
GRMZM2G034526	GRMZM2G034526	3:209933504-209936300	12.2221	28.5113	1.22204
GRMZM2G006721	GRMZM2G006721	9:148058005-148060224	5.44252	33.3767	2.6165
GRMZM2G034572	GRMZM2G034572	2:237789994-237798040	27.7421	102.918	1.89135
GRMZM2G034647	GRMZM2G034647	8:119587819-119590668	22.0486	46.6026	1.07972
GRMZM2G034690	GRMZM2G034690	1:164967274-164970900	6.85821	23.0105	1.74639
GRMZM2G034748	GRMZM2G034748	2:2915483-2917828	8.22161	16.7252	1.02453
GRMZM2G034779	GRMZM2G034779	7:159789992-159791916	17.3997	35.4858	1.02818
GRMZM2G034833	GRMZM2G034833	3:157689785-157693067	9.17431	21.4026	1.22212
GRMZM2G034943	GRMZM2G034943	3:223392261-223395012	19.3007	61.5284	1.6726
GRMZM5G822449	GRMZM5G822449	10:2785063-2786391	15.8461	96.6312	2.60836
GRMZM2G035008	GRMZM2G035008	3:4557296-4566386	13.187	27.7825	1.07506
GRMZM2G035118	GRMZM2G035118	4:41810634-41820569	8.56141	24.1169	1.49412
GRMZM2G381576	GRMZM2G381576	5:54640244-54642479	9.01214	54.9111	2.60716
GRMZM2G035305	GRMZM2G035305	10:37103250-37104797	5.08812	19.0809	1.90693
GRMZM2G035579	GRMZM2G035579	9:90339001-90339854	11.7615	27.7035	1.236
GRMZM2G035651	GRMZM2G035651	8:122458158-122463865	6.26584	14.2885	1.18928
GRMZM2G005996	GRMZM2G005996	5:193704698-193708918	5.03945	30.32	2.58893
GRMZM2G036019	GRMZM2G036019	3:141717832-141729519	17.6169	37.4103	1.08648
GRMZM2G036286	GRMZM2G036286	5:208118329-208119808	12.9964	39.9792	1.62114
GRMZM2G036908	GRMZM2G036908	6:24607854-24611639	12.7718	35.3436	1.46849
GRMZM2G032244	GRMZM2G032244	3:215419543-215419920	9.02841	53.4872	2.56665
GRMZM2G037624	GRMZM2G037624	9:27237635-27243276	11.0121	26.2373	1.25253
GRMZM2G038281	GRMZM2G038281	3:173058396-173066203	30.3126	81.8311	1.43273
GRMZM2G038284	GRMZM2G038284	6:164572346-164575688	104.221	251.199	1.26918
GRMZM5G893216	GRMZM5G893216	10:143339231-143340022	11.2903	66.301	2.55395
GRMZM2G391795	GRMZM2G391795	7:84392849-84394590	7.91663	46.473	2.55343
GRMZM2G003752	GRMZM2G003752	2:16230476-16232542	20.8476	121.49	2.54288
GRMZM2G038988	GRMZM2G038988	1:250245382-250261082	9.56191	31.5085	1.72037
GRMZM2G099097	GRMZM2G099097	4:171759786-171764794	19.142	110.603	2.53058
GRMZM2G039443	GRMZM2G039443	5:140019862-140023683	5.62104	13.3968	1.25298
GRMZM2G039455	GRMZM2G039455	2:17563300-17573156	43.0183	124.01	1.52743
GRMZM2G039600	GRMZM2G039600	10:126042453-126049989	5.63504	13.143	1.2218
GRMZM2G140739	GRMZM2G140739	5:201459393-201460625	7.07094	40.5473	2.51963
GRMZM2G039683	GRMZM2G039683	5:212138847-212152040	6.12946	13.7008	1.16043
GRMZM2G039746	GRMZM2G039746	7:16920741-16923818	11.2272	22.5449	1.0058
GRMZM2G039855	GRMZM2G039855	5:206358950-206362952	13.3873	28.3013	1.08
GRMZM2G039919	GRMZM2G039919	9:144146525-144149307	28.9566	82.785	1.51548
GRMZM2G040079	GRMZM2G040079	7:139387506-139395749	12.32	26.8536	1.12411
GRMZM2G022820	GRMZM2G022820	6:44167390-44258301	17.9827	102.568	2.5119
GRMZM2G358386	GRMZM2G358386	7:155430956-155432253	5.06106	28.8178	2.50945
GRMZM2G040389	GRMZM2G040389	10:15399015-15402276	31.4935	65.333	1.05276
GRMZM2G040627	GRMZM2G040627	2:2072013-2081975	8.29245	27.6848	1.73922
GRMZM2G131756	GRMZM2G131756	6:150018274-150029231	6.2655	35.6075	2.50668
GRMZM2G040762	GRMZM2G040762	1:4600840-4608248	15.6823	42.0849	1.42416
GRMZM2G417089	GRMZM2G417089	1:248568097-248575059	7.61569	43.0099	2.49762
GRMZM2G040945	GRMZM2G040945	7:118322504-118337770	11.4482	28.7693	1.32941
AC233788.2_FG002	AC233788.2_FG002	8:168969992-168970142	19.6591	110.87	2.4956
GRMZM2G041141	GRMZM2G041141	5:171218910-171220574	12.8861	26.8337	1.05823
GRMZM2G150688	GRMZM2G150688	1:256145756-256146645	19.6513	110.351	2.4894
GRMZM2G041223	GRMZM2G041223	2:12202774-12208055	12.7282	25.789	1.01873
GRMZM2G166218	GRMZM2G166218	4:188502637-188503914	9.44488	52.6798	2.47965
GRMZM2G041876	GRMZM2G041876	2:32075760-32082205	11.5951	28.1662	1.28045
GRMZM2G042036	GRMZM2G042036	6:100369417-100378782	9.89066	19.986	1.01485
GRMZM2G042055	GRMZM2G042055	2:7294588-7297743	8.45814	21.484	1.34485
GRMZM2G138382	GRMZM2G138382	1:295080145-295084217	17.8379	99.0791	2.47363
GRMZM2G441347	GRMZM2G441347	2:28745741-28748887	36.4339	202.327	2.47334
GRMZM2G042173	GRMZM2G042173	5:187134365-187138476	6.9914	16.5256	1.24105
GRMZM5G854045	GRMZM5G854045	5:3087126-3091710	6.04746	33.5393	2.47145
GRMZM2G075255	GRMZM2G075255	5:185743609-185749171	66.1977	366.838	2.47029
GRMZM2G061624	GRMZM2G061624	1:61453634-61457337	10.0319	55.5735	2.4698
GRMZM2G455642	GRMZM2G455642	6:118266825-118270797	15.0358	82.9489	2.46382
GRMZM2G042438	GRMZM2G042438	5:204685662-204688072	15.2836	33.2472	1.12125
GRMZM2G093096	GRMZM2G093096	9:120411437-120416701	6.25262	34.4757	2.46305
GRMZM2G042593	GRMZM2G042593	8:129029193-129031765	7.73961	15.6449	1.01536
GRMZM2G042602	GRMZM2G042602	4:238761328-238763472	12.0906	24.2563	1.00447
GRMZM5G832491	GRMZM5G832491	3:178853654-178856001	13.9311	76.6608	2.46018
GRMZM2G042704	GRMZM2G042704	1:231242417-231245804	6.63147	16.2578	1.29373
GRMZM2G042992	GRMZM2G042992	10:76650033-76659099	43.7309	122.997	1.4919
GRMZM2G136081	GRMZM2G136081	1:12850923-12852768	6.40597	34.7564	2.43979
GRMZM2G052389	GRMZM2G052389	9:28517991-28523621	5.19076	28.1056	2.43684
GRMZM2G043338	GRMZM2G043338	9:130782903-130785450	22.1442	63.5143	1.52015
GRMZM2G153797	GRMZM2G153797	4:237927582-237929247	7.46741	40.3683	2.43454
GRMZM2G043980	GRMZM2G043980	9:126096583-126104093	19.5229	58.1593	1.57484
GRMZM2G043992	GRMZM2G043992	2:2824278-2827449	7.26412	17.5021	1.26867
GRMZM2G028535	GRMZM2G028535	8:167716846-167725004	5.24683	28.2433	2.42839
GRMZM2G044317	GRMZM2G044317	10:6593114-6599307	17.7346	35.8397	1.01499
GRMZM2G113840	GRMZM2G113840	1:183837553-183842497	17.8906	96.2448	2.42751
GRMZM2G044495	GRMZM2G044495	5:196226810-196230030	6.02847	13.9233	1.20764
GRMZM2G124566	GRMZM2G124566	4:155831892-155833246	14.8076	79.0463	2.41636
GRMZM2G044762	GRMZM2G044762	1:258054296-258055568	68.6875	153.736	1.16234
GRMZM2G122013	GRMZM2G122013	6:62759742-62762266	6.76994	36.0056	2.41101
GRMZM2G044968	GRMZM2G044968	7:135242016-135245316	9.27106	24.6634	1.41157
GRMZM2G099101	GRMZM2G099101	9:132128942-132133712	6.0719	32.2788	2.41037
GRMZM2G086614	GRMZM2G086614	9:132165987-132170589	13.0507	69.1001	2.40456
GRMZM2G045686	GRMZM2G045686	6:103745062-103756437	5.90941	11.8543	1.00433
GRMZM2G045699	GRMZM2G045699	1:228324145-228326276	8.35918	17.1884	1.04
GRMZM2G171073	GRMZM2G171073	1:23562529-23566071	6.06919	32.0413	2.40036
GRMZM2G173372	GRMZM2G173372	1:7991270-7993431	6.10134	32.1603	2.39808
GRMZM2G045781	GRMZM2G045781	1:294209662-294213978	16.9273	52.4898	1.63268
GRMZM2G045977	GRMZM2G045977	5:196193199-196194593	11.6985	43.8754	1.90709
GRMZM2G046201	GRMZM2G046201	2:145353799-145356892	10.852	37.3392	1.78273
GRMZM2G110714	GRMZM2G110714	8:173256052-173268974	9.94853	51.754	2.37912
AC209206.3_FG011	AC209206.3_FG011	10:137506876-137513415	18.9395	98.4091	2.37739
GRMZM2G046382	GRMZM2G046382	1:38723647-38725514	57.3524	143.096	1.31906
GRMZM2G001048	GRMZM2G001048	4:14748386-14751790	12.3126	63.7179	2.37156
GRMZM2G046676	GRMZM2G046676	5:17881122-17884825	18.0608	48.4569	1.42384
GRMZM2G042895	GRMZM2G042895	10:76600001-76602213	30.0311	154.559	2.36363
GRMZM2G046861	GRMZM2G046861	10:65004420-65013655	7.87252	17.0743	1.11693
GRMZM2G025062	GRMZM2G025062	7:172768123-172772631	9.49997	48.8805	2.36326
GRMZM2G047002	GRMZM2G047002	1:8973596-8975454	45.5246	111.829	1.29658
GRMZM2G148057	GRMZM2G148057	9:154833848-154836561	11.603	59.6108	2.36107
GRMZM2G047143	MAD2	10:126511888-126517196	22.9228	59.644	1.37959
GRMZM2G047187	GRMZM2G047187	1:85839687-85844369	7.22171	23.6024	1.70852
GRMZM5G809695	GRMZM5G809695	6:108369696-108377055	62.2583	316.812	2.34729
GRMZM2G047546	GRMZM2G047546	9:125311463-125318125	58.6084	150.692	1.36242
GRMZM2G048287	GRMZM2G048287	9:148248613-148251726	6.44873	14.1283	1.1315
GRMZM2G048335	GRMZM2G048335	3:43658994-43661620	34.1275	87.3825	1.35641
GRMZM2G048411	GRMZM2G048411	2:188802764-188808500	8.97091	19.0276	1.08477
GRMZM2G048651	GRMZM2G048651	4:4064581-4066340	8.73161	18.4704	1.0809
GRMZM2G048740	GRMZM2G048740	1:7681770-7696208	6.32038	13.3368	1.07733
GRMZM2G048987	GRMZM2G048987	7:152856121-152861721	5.73109	12.4037	1.11389
GRMZM2G049168	GRMZM2G049168	9:155727585-155741960	5.95292	17.7482	1.576
GRMZM2G049229	GRMZM2G049229	9:112025168-112028072	17.6055	42.6897	1.27786
GRMZM2G108032	GRMZM2G108032	1:33126619-33130048	8.6397	43.1328	2.31973
GRMZM2G049759	GRMZM2G049759	3:193912321-193917589	5.46107	15.315	1.48769
GRMZM2G088242	GRMZM2G088242	2:185666361-185668432	6.71602	33.1749	2.30441
GRMZM2G006505	GRMZM2G006505	7:159946712-159949167	6.38355	31.3963	2.29816
GRMZM2G050412	GRMZM2G050412	6:31707694-31709328	159.463	458.696	1.52432
GRMZM2G050548	GRMZM2G050548	8:141765270-141771284	10.3843	40.2222	1.95359
GRMZM2G050882	GRMZM2G050882	10:130081663-130095543	8.68263	30.2206	1.79933
GRMZM2G051043	GRMZM2G051043	3:4160387-4163828	24.0777	62.7076	1.38094
GRMZM2G078178	GRMZM2G078178	5:17398325-17403647	9.51645	46.5158	2.28923
GRMZM2G051179	GRMZM2G051179	2:22257918-22262692	9.41111	18.9503	1.00978
GRMZM2G051256	GRMZM2G051256	3:54471015-54474812	8.77714	27.92	1.66948
GRMZM2G075502	GRMZM2G075502	1:58474499-58476584	7.36025	35.8471	2.28403
GRMZM2G051637	CR4	10:5591910-5595821	8.13852	24.4316	1.58591
GRMZM2G022120	GRMZM2G022120	7:1365221-1370513	6.58192	31.9701	2.28014
GRMZM2G051842	GRMZM2G051842	8:7516446-7520814	22.3505	60.5264	1.43726
GRMZM2G141978	GRMZM2G141978	5:12564581-12565243	5.87728	28.5313	2.27933
GRMZM2G051955	GRMZM2G051955	2:181822881-181824556	9.04628	20.6359	1.18976
GRMZM2G151955	GRMZM2G151955	1:211306416-211312057	10.2233	49.5382	2.27668
GRMZM2G052111	GRMZM2G052111	6:169023879-169027647	5.14302	19.4269	1.91737
GRMZM2G052166	GRMZM2G052166	10:101748274-101751536	18.9044	43.352	1.19738
GRMZM2G353097	GRMZM2G353097	4:5515980-5516247	16.0938	77.1998	2.26209
GRMZM2G052507	GRMZM2G052507	2:223631393-223634693	16.402	46.1984	1.49397
GRMZM2G052515	GRMZM2G052515	10:6663938-6668632	6.79877	17.0171	1.32364
GRMZM2G052581	GRMZM2G052581	1:43509810-43513460	7.67549	15.4482	1.00911
GRMZM2G052586	GRMZM2G052586	1:1034669-1040163	6.93855	27.4587	1.98456
GRMZM2G053008	GRMZM2G053008	10:103703897-103800766	5.56244	11.2515	1.01633
GRMZM2G145651	GRMZM2G145651	2:145617175-145619917	10.1868	48.7002	2.25723
GRMZM2G053140	GRMZM2G053140	3:217912862-217918357	9.91549	47.3196	2.25468
GRMZM5G821755	GRMZM5G821755	3:136934214-136936196	7.24176	34.5397	2.25384
GRMZM2G006042	GRMZM2G006042	10:13788442-13794457	12.442	59.2586	2.25181
GRMZM2G053766	GRMZM2G053766	4:175602334-175614089	10.4146	27.8801	1.42063
GRMZM2G053914	GRMZM2G053914	3:94396046-94397384	7.60515	29.2365	1.94272
GRMZM2G163178	GRMZM2G163178	9:43799921-43802150	5.11942	24.2503	2.24395
GRMZM2G054221	GRMZM2G054221	3:202783151-202787886	32.9604	93.0666	1.49753
GRMZM2G054225	GRMZM2G054225	2:6336517-6347954	13.518	28.5867	1.08046
GRMZM2G054380	GRMZM2G054380	8:159782942-159797629	15.9931	43.8267	1.45436
GRMZM2G054397	GRMZM2G054397	10:80929712-80936324	33.5904	79.2047	1.23754
GRMZM2G054615	GRMZM2G054615	10:133391910-133394043	33.4472	97.314	1.54076
GRMZM2G054651	GRMZM2G054651	4:6555126-6559285	17.2684	40.425	1.22711
GRMZM2G054678	GRMZM2G054678	5:38102-51860	12.8328	30.986	1.27178
GRMZM2G336448	GRMZM2G336448	4:186680999-186686184	7.21187	34.0258	2.23818
GRMZM2G055089	GRMZM2G055089	3:4674590-4680773	14.358	40.1776	1.48454
GRMZM2G055180	GRMZM2G055180	2:21347525-21348862	16.1443	42.5608	1.3985
GRMZM2G055404	GRMZM2G055404	3:4722241-4723323	11.6604	41.3444	1.82607
GRMZM2G009724	GRMZM2G009724	9:110588222-110590058	9.38318	44.1186	2.23324
GRMZM2G055844	GRMZM2G055844	2:5379669-5385668	17.2017	36.5057	1.08557
GRMZM2G055968	GRMZM2G055968	1:198766599-198768550	5.37147	13.8692	1.3685
GRMZM2G056075	MUS1	7:162805706-162815421	10.2878	27.5789	1.42263
GRMZM2G056079	GRMZM2G056079	8:67738963-67744714	7.17258	15.6467	1.1253
GRMZM2G056120	GRMZM2G056120	3:196638144-196644110	17.3261	39.2771	1.18074
GRMZM2G056357	GRMZM2G056357	1:225547253-225553549	13.7369	28.5085	1.05334
GRMZM2G056403	GRMZM2G056403	5:43832033-43852685	15.9235	42.2684	1.40842
GRMZM2G056661	GRMZM2G056661	5:113766129-113816550	16.452	38.1647	1.21398
GRMZM2G056920	GRMZM2G056920	4:234301707-234304462	6.7243	16.6181	1.3053
GRMZM2G054415	GRMZM2G054415	4:5508408-5513442	6.92946	32.0103	2.20772
GRMZM2G168404	GRMZM2G168404	4:230935012-230937134	8.03532	37.0868	2.20648
GRMZM2G057522	GRMZM2G057522	1:121663535-121666403	7.94738	18.2471	1.19912
GRMZM2G057571	GRMZM2G057571	5:65118285-65119911	15.8102	35.8503	1.18113
GRMZM2G004957	GRMZM2G004957	10:84242541-84246083	8.02532	36.9984	2.20483
GRMZM2G054032	GRMZM2G054032	7:165784223-165785899	6.08939	27.9355	2.19773
GRMZM2G058087	GRMZM2G058087	7:160628521-160632132	13.9425	41.668	1.57945
GRMZM2G128426	GRMZM2G128426	4:204550920-204556706	7.39248	33.8099	2.19332
GRMZM2G148998	GRMZM2G148998	2:8957136-8959247	7.03345	32.1635	2.19312
GRMZM2G058484	GRMZM2G058484	7:55649344-55652214	5.02109	14.7006	1.5498
GRMZM2G058531	GRMZM2G058531	10:3187671-3191169	5.6542	17.6549	1.64267
GRMZM2G040689	GRMZM2G040689	9:95479488-95481392	155.158	706.64	2.18724
GRMZM2G059212	GRMZM2G059212	5:64317705-64322036	55.7445	128.522	1.20511
GRMZM2G123355	GRMZM2G123355	4:191221815-191224187	5.39092	24.3707	2.17654
GRMZM2G005293	GRMZM2G005293	6:140972884-140976768	31.7827	143.522	2.17496
GRMZM2G059397	GRMZM2G059397	1:210787421-210788637	11.3542	26.0737	1.19937
GRMZM2G124047	GRMZM2G124047	8:172582833-172588707	8.13118	36.6709	2.1731
GRMZM2G147857	GRMZM2G147857	3:93326317-93329971	17.3805	78.349	2.17244
GRMZM2G106445	GRMZM2G106445	2:6975675-6976610	19.5777	88.2522	2.17242
GRMZM2G003715	GRMZM2G003715	10:78142497-78146839	6.65201	29.9033	2.16844
GRMZM2G060001	GRMZM2G060001	1:79013314-79014269	5.12473	12.4382	1.27923
GRMZM2G060027	GRMZM2G060027	3:176855194-176862127	7.61498	18.0074	1.24168
GRMZM2G386824	GRMZM2G386824	7:175788654-175797308	12.5354	56.2419	2.16564
GRMZM2G121309	GRMZM2G121309	5:151751415-151755323	6.17979	27.7264	2.16563
GRMZM2G060170	GRMZM2G060170	6:158012794-158016012	7.89042	15.9121	1.01195
GRMZM2G042443	GRMZM2G042443	2:41131323-41136928	7.82341	35.036	2.16297
GRMZM2G060554	GRMZM2G060554	4:178527135-178533303	20.0322	43.6871	1.12489
GRMZM2G060690	GRMZM2G060690	1:161631258-161634079	17.3921	34.924	1.00579
GRMZM2G064701	GRMZM2G064701	4:162287172-162296056	17.6395	78.7469	2.15841
GRMZM5G851807	GRMZM5G851807	4:237933906-237936944	7.56659	33.6185	2.15154
GRMZM2G060924	GRMZM2G060924	1:286730670-286741315	16.4475	39.6832	1.27066
GRMZM2G061043	GRMZM2G061043	8:166638224-166643039	17.515	49.398	1.49586
GRMZM2G049781	GRMZM2G049781	8:10862572-10865304	10.0953	44.408	2.13713
GRMZM2G055334	GRMZM2G055334	3:4710840-4715737	6.8048	29.8436	2.1328
GRMZM2G061728	GRMZM2G061728	10:86435046-86444161	5.99479	16.5302	1.46332
GRMZM2G154414	GRMZM2G154414	4:5410266-5411691	5.65211	24.7495	2.13054
GRMZM2G111324	GRMZM2G111324	1:27626869-27631651	21.9799	95.9198	2.12564
GRMZM2G114055	GRMZM2G114055	1:21756542-21775704	14.9429	65.2062	2.12555
GRMZM2G062084	GRMZM2G062084	4:172084973-172089808	6.00953	16.539	1.46055
GRMZM2G319798	GRMZM2G319798	7:107808136-107810770	23.5491	102.715	2.1249
GRMZM2G062333	GRMZM2G062333	6:133658804-133665111	9.2538	20.9362	1.17788
GRMZM2G062577	GRMZM2G062577	6:147882744-147886357	38.1255	143.18	1.909
GRMZM2G062591	GRMZM2G062591	4:37353724-37357664	5.1507	18.0891	1.81228
GRMZM2G063162	GRMZM2G063162	5:139395265-139403105	12.1882	38.4537	1.65764
GRMZM2G063188	GRMZM2G063188	4:68262660-68273317	11.1722	25.4968	1.1904
GRMZM2G063192	GRMZM2G063192	4:159201601-159204082	68.1784	171.823	1.33354
GRMZM2G063220	GRMZM2G063220	4:167068632-167070463	7.88798	18.7272	1.24741
GRMZM2G063328	GRMZM2G063328	2:4355548-4372250	6.15439	21.1934	1.78393
GRMZM2G063737	GRMZM2G063737	8:174087438-174092584	6.2203	13.1243	1.07719
GRMZM2G063864	GRMZM2G063864	5:174455048-174458989	45.0586	126.049	1.48411
GRMZM5G877929	GRMZM5G877929	1:274578972-274579305	17.6533	76.307	2.11188
GRMZM2G359521	GRMZM2G359521	2:181475705-181477399	10.6333	45.8262	2.10758
GRMZM2G114276	GRMZM2G114276	2:16005189-16009431	16.5952	71.4677	2.10652
GRMZM2G064107	GRMZM2G064107	3:157782389-157799784	7.17406	22.5925	1.65498
GRMZM2G034876	GRMZM2G034876	5:200344612-200348143	20.6149	88.5841	2.10336
GRMZM2G064328	GRMZM2G064328	4:234391360-234395800	11.0718	23.184	1.06624
GRMZM2G064374	GRMZM2G064374	6:99846626-99850321	14.1084	32.9375	1.22318
GRMZM2G064426	GRMZM2G064426	8:117330070-117333930	31.3611	66.4232	1.08271
GRMZM2G064613	GRMZM2G064613	4:78804910-78811296	7.33302	16.8996	1.20451
GRMZM2G044004	GRMZM2G044004	3:230611402-230615986	24.1508	103.616	2.1011
GRMZM2G064852	GRMZM2G064852	5:15787510-15791065	10.7836	21.6285	1.00409
GRMZM2G065171	GRMZM2G065171	2:43429633-43434223	5.50412	12.6451	1.2
GRMZM2G065205	GRMZM2G065205	1:147093832-147098733	21.7217	52.3355	1.26865
GRMZM2G065210	GRMZM2G065210	9:141427404-141432024	13.2694	37.5598	1.50109
GRMZM2G065552	GRMZM2G065552	1:44344381-44345273	19.5054	39.2897	1.01028
GRMZM2G065566	GRMZM2G065566	8:118205923-118208539	21.6652	45.6936	1.07661
GRMZM2G065599	GRMZM2G065599	8:129490868-129493053	9.81601	25.8698	1.39806
GRMZM2G014022	GRMZM2G014022	10:114529702-114531364	7.54062	32.1328	2.09129
GRMZM2G065655	GRMZM2G065655	4:203579621-203581872	6.06013	18.5889	1.61702
GRMZM2G001764	GRMZM2G001764	1:233507304-233511801	8.50124	36.1148	2.08685
GRMZM2G066169	GRMZM2G066169	2:5768695-5772664	10.981	28.1126	1.35621
GRMZM2G066225	GRMZM2G066225	6:150945760-150949276	11.5745	25.8425	1.1588
GRMZM2G066341	GRMZM2G066341	6:131022671-131025667	10.606	23.4239	1.1431
GRMZM2G121495	GRMZM2G121495	4:230885161-230889587	10.8724	46.0944	2.08392
GRMZM2G066400	GRMZM2G066400	6:9193295-9197320	8.66771	22.9707	1.40607
GRMZM2G352159	GRMZM2G352159	3:107585491-107591866	6.07882	25.7513	2.08278
GRMZM2G166692	GRMZM2G166692	7:99876086-99877627	9.50639	40.2156	2.08079
GRMZM2G174598	GRMZM2G174598	4:225448057-225450881	17.2133	72.7648	2.07972
GRMZM2G067122	GRMZM2G067122	6:149153744-149156081	16.7631	38.5501	1.20145
GRMZM2G067156	GRMZM2G067156	6:150997416-151000157	30.2651	99.639	1.71906
GRMZM2G067426	GRMZM2G067426	9:145590199-145595203	8.5131	21.4797	1.33522
GRMZM2G147399	GRMZM2G147399	9:20677132-20678372	5.39067	22.7243	2.0757
GRMZM2G039454	GRMZM2G039454	3:11648912-11655958	18.0334	75.9507	2.07439
GRMZM2G154442	GRMZM2G154442	4:5441546-5443977	25.1708	105.948	2.07353
GRMZM2G067789	GRMZM2G067789	5:45362878-45367052	25.803	54.4926	1.07852
GRMZM2G067929	GRMZM2G067929	1:124824337-124828323	6.25816	13.6324	1.12323
GRMZM2G062245	GRMZM2G062245	3:25129872-25133014	5.20943	21.8975	2.07157
GRMZM2G068193	GRMZM2G068193	1:189437530-189439951	27.9655	72.2352	1.36905
GRMZM2G429982	GRMZM2G429982	3:181331051-181332269	17.7494	74.4415	2.06834
GRMZM2G068590	GRMZM2G068590	2:61504553-61506258	27.6881	62.5278	1.17523
GRMZM2G068913	GRMZM2G068913	3:152214616-152221102	12.2144	31.8147	1.38111
GRMZM2G409893	GRMZM2G409893	3:100262599-100300288	5.26794	21.8731	2.05385
GRMZM2G069405	GRMZM2G069405	7:163954708-163959989	15.9515	32.5079	1.0271
GRMZM2G069408	GRMZM2G069408	3:143081709-143087556	6.09873	17.6382	1.53212
GRMZM2G069651	GRMZM2G069651	7:131816485-131820321	48.2796	128.86	1.41632
GRMZM2G703348	GRMZM2G703348	2:207897502-207899364	7.67722	31.7611	2.04861
GRMZM2G130425	GRMZM2G130425	5:137431852-137435424	32.7791	135.516	2.04761
GRMZM2G069827	GRMZM2G069827	3:32231831-32240883	24.493	55.8983	1.19043
GRMZM2G069856	GRMZM2G069856	2:61290417-61296910	5.05008	17.6797	1.80772
GRMZM2G070054	GRMZM2G070054	2:154561488-154577047	35.2419	96.2679	1.44976
GRMZM2G070075	GRMZM2G070075	6:147904223-147915023	12.152	25.8482	1.08887
GRMZM2G070167	GRMZM2G070167	3:32241093-32242303	7.84469	18.2556	1.21855
GRMZM2G070255	GRMZM2G070255	10:127636763-127637980	43.4241	116.181	1.41981
GRMZM2G070259	GRMZM2G070259	1:4986317-4988531	9.84521	19.9706	1.02038
GRMZM2G070273	GRMZM2G070273	2:3067259-3076483	5.30596	18.4683	1.79937
GRMZM2G070639	GRMZM2G070639	4:29197165-29201100	6.09628	15.4356	1.34026
GRMZM2G070863	GRMZM2G070863	2:23128164-23137499	7.69222	23.0114	1.58088
GRMZM2G070885	GRMZM2G070885	7:106518288-106522429	5.08144	13.7762	1.43887
GRMZM2G071025	GRMZM2G071025	1:270318385-270325104	19.8901	44.255	1.15379
GRMZM2G442000	GRMZM2G442000	10:146376653-146378029	5.90022	24.2604	2.03976
GRMZM2G071589	GRMZM2G071589	5:32678600-32688632	29.5848	66.6629	1.17203
GRMZM2G071599	GRMZM2G071599	7:176067163-176070982	6.50059	16.7484	1.36538
GRMZM2G071626	GRMZM2G071626	5:99760991-99763110	6.96052	15.8914	1.19098
GRMZM2G091235	GRMZM2G091235	3:229900894-229901757	8.16659	33.4316	2.03341
GRMZM2G378580	GRMZM2G378580	4:23548741-23554591	30.9128	126.416	2.0319
GRMZM2G313448	GRMZM2G313448	6:28126616-28173452	12.3971	50.5952	2.029
GRMZM2G072973	GRMZM2G072973	5:49831278-49832601	10.241	21.3274	1.05835
GRMZM2G073054	GRMZM2G073054	2:59216709-59226937	31.0213	69.6348	1.16655
GRMZM2G073199	GRMZM2G073199	4:199962520-199966536	8.99099	21.9604	1.28835
GRMZM2G073521	GRMZM2G073521	6:3047562-3053320	26.4191	73.706	1.4802
GRMZM2G068330	GRMZM2G068330	4:11278502-11281332	16.162	65.4058	2.01681
GRMZM2G073609	GRMZM2G073609	5:217656046-217665082	5.89654	19.2732	1.70866
GRMZM2G141818	GRMZM2G141818	6:168642188-168650358	26.1122	105.384	2.01286
GRMZM2G073731	GRMZM2G073731	4:239962036-239964187	6.55284	17.8815	1.44828
GRMZM2G073826	GRMZM2G073826	5:135342823-135344111	13.6756	37.0207	1.43673
GRMZM2G073836	GRMZM2G073836	5:135315691-135321511	7.84451	21.4778	1.45309
GRMZM6G986025	GRMZM6G986025	6:13177742-13179142	7.59903	30.5927	2.0093
GRMZM2G074017	GRMZM2G074017	5:169273915-169274971	21.4603	56.3279	1.39218
GRMZM2G314667	GRMZM2G314667	3:59506190-59507000	21.7109	87.2127	2.00612
GRMZM2G024466	GRMZM2G024466	10:130059160-130061644	7.05667	28.3383	2.00569
GRMZM5G844173	GRMZM5G844173	3:9306264-9317285	10.4533	41.9783	2.00568
GRMZM2G074599	GRMZM2G074599	3:223083221-223085568	10.5209	21.1175	1.00518
AC203989.4_FG001	AC203989.4_FG001	1:176784749-176786229	10.3558	41.5171	2.00327
GRMZM2G074818	GRMZM2G074818	10:42886668-42891888	6.47026	15.4029	1.25131
GRMZM2G075150	GRMZM2G075150	5:33985374-33989353	5.10355	16.479	1.69106
GRMZM2G075582	GRMZM2G075582	9:16661106-16682704	12.2204	28.0486	1.19864
GRMZM2G075901	GRMZM2G075901	1:8034803-8035622	5.10213	15.9896	1.64796
GRMZM2G076279	GRMZM2G076279	2:29268016-29272660	6.5148	13.6359	1.06562
GRMZM2G076613	GRMZM2G076613	9:83999649-84002441	21.529	48.0613	1.15859
GRMZM2G077227	GRMZM2G077227	3:5995365-5998366	25.992	65.4976	1.33337
GRMZM2G077233	GRMZM2G077233	8:607068-620653	26.8906	54.6598	1.02338
GRMZM2G077718	GRMZM2G077718	2:186257700-186258592	38.5608	87.9409	1.1894
GRMZM2G077842	GRMZM2G077842	3:113611707-113613522	9.48617	19.4155	1.03331
GRMZM2G077845	GRMZM2G077845	2:209674796-209678310	5.92559	16.0513	1.43766
GRMZM2G077922	GRMZM2G077922	6:93136023-93138224	6.68038	17.412	1.38208
GRMZM2G078116	GRMZM2G078116	2:79999346-80001707	12.7807	29.4958	1.20654
GRMZM2G078294	GRMZM2G078294	5:148448398-148450961	21.2737	51.6599	1.27997
GRMZM2G078379	GRMZM2G078379	5:22758788-22771815	7.37039	19.0469	1.36974
GRMZM2G078691	GRMZM2G078691	7:131218517-131219657	76.5862	157.996	1.04473
GRMZM2G079089	GRMZM2G079089	3:219419738-219421147	148.275	298.452	1.00922
GRMZM2G079127	GRMZM2G079127	2:150148298-150150973	35.3105	115.221	1.70623
GRMZM2G079290	GRMZM2G079290	3:143262465-143263677	16.6602	34.648	1.05637
GRMZM2G079823	GRMZM2G079823	1:26198118-26204511	18.8502	37.7635	1.00241
GRMZM2G080139	GRMZM2G080139	2:157491669-157500666	5.42212	11.568	1.09321
GRMZM2G080174	GRMZM2G080174	7:154310324-154337663	6.93397	13.8791	1.00116
GRMZM2G080917	GRMZM2G080917	3:170149612-170154226	17.1652	49.8392	1.53779
GRMZM2G080930	GRMZM2G080930	5:213083605-213087243	13.3042	27.8321	1.06487
GRMZM2G081053	GRMZM2G081053	2:35195608-35204781	12.1012	36.0679	1.57556
GRMZM2G081585	GRMZM2G081585	10:103975244-103979249	5.20302	11.895	1.19294
GRMZM2G081668	GRMZM2G081668	7:159008323-159016236	14.7375	58.4521	1.98776
GRMZM2G081841	GRMZM2G081841	7:98587996-98596936	17.2658	34.8666	1.01393
GRMZM2G081892	GRMZM2G081892	8:12197383-12199394	38.8222	99.0919	1.35189
GRMZM2G081924	GRMZM2G081924	3:219273324-219280023	11.5429	24.3934	1.07948
GRMZM2G082032	GRMZM2G082032	2:5073952-5075447	31.5775	107.973	1.7737
GRMZM2G082384	GRMZM2G082384	8:115948006-115952111	20.2771	57.0059	1.49126
GRMZM2G082390	GRMZM2G082390	8:161721256-161724576	83.2547	190.376	1.19325
GRMZM2G082809	GRMZM2G082809	2:233657042-233662860	6.6192	22.1435	1.74216
GRMZM2G082855	GRMZM2G082855	9:24074353-24081173	31.0017	87.3884	1.49509
GRMZM2G083058	GRMZM2G083058	7:94050602-94054974	45.2861	109.092	1.2684
GRMZM2G083309	GRMZM2G083309	4:199344645-199361220	7.91913	18.3576	1.21296
GRMZM2G083477	GRMZM2G083477	6:162893119-162894293	6.27179	17.1571	1.45186
GRMZM2G083526	GRMZM2G083526	5:90378697-90384920	50.0595	158.513	1.66289
GRMZM2G083745	GRMZM2G083745	5:214219579-214222877	7.69719	15.914	1.04789
GRMZM2G083783	GRMZM2G083783	1:260678440-260682715	23.2306	49.0212	1.07738
GRMZM2G083964	GRMZM2G083964	1:298942486-298959287	8.57189	22.3197	1.38063
GRMZM2G083972	GRMZM2G083972	2:164195044-164198873	6.38869	16.0638	1.33022
GRMZM2G084164	GRMZM2G084164	5:883068-888827	6.01923	19.1654	1.67085
GRMZM2G084899	GRMZM2G084899	6:148970778-148973267	8.71202	33.7501	1.95381
GRMZM2G085266	GRMZM2G085266	3:3200791-3209093	5.92854	12.0713	1.02583
GRMZM2G085303	GRMZM2G085303	4:3235896-3238967	14.3582	34.0483	1.24571
GRMZM2G086072	GRMZM2G086072	1:11479831-11487112	6.39387	16.6156	1.37778
GRMZM2G086553	GRMZM2G086553	10:135597642-135602163	20.2798	78.1049	1.94537
GRMZM2G086604	GRMZM2G086604	1:21524409-21542754	5.25003	14.0483	1.42
GRMZM2G086637	GRMZM2G086637	8:94636777-94640687	30.5404	104.629	1.77649
GRMZM2G086805	GRMZM2G086805	2:213026312-213031535	29.8557	69.0789	1.21024
GRMZM2G086904	GRMZM2G086904	5:19478192-19483856	55.9995	116.767	1.06015
GRMZM2G086971	YPTM1	2:47740881-47746771	10.7983	29.9936	1.47385
GRMZM2G087186	GRMZM2G087186	1:45517323-45520500	62.6989	145.264	1.21217
GRMZM2G087482	GRMZM2G087482	5:7451873-7467413	6.49741	25.8804	1.99392
GRMZM2G087678	GRMZM2G087678	2:18865920-18874433	10.0424	34.1206	1.76454
GRMZM2G087741	GRMZM2G087741	3:53883226-53893066	23.9993	67.3704	1.48912
GRMZM2G088083	GRMZM2G088083	1:259576371-259582374	7.98523	28.4454	1.83279
GRMZM2G088140	GRMZM2G088140	10:37914655-37954097	13.8064	27.9795	1.01903
GRMZM2G088375	GRMZM2G088375	1:174319587-174326026	15.8187	50.8913	1.68579
GRMZM2G088524	GRMZM2G088524	1:94375920-94377959	27.3283	61.1433	1.1618
GRMZM2G088539	GRMZM2G088539	10:36031866-36056874	7.21196	16.2003	1.16756
GRMZM2G088543	GRMZM2G088543	5:171092310-171094241	8.2505	17.4982	1.08465
GRMZM2G089517	GRMZM2G089517	5:179240777-179243919	6.94663	15.449	1.15313
GRMZM2G089562	GRMZM2G089562	6:121392562-121397196	5.76558	12.3221	1.09571
GRMZM2G089567	GRMZM2G089567	6:13080588-13087410	20.7569	57.0996	1.45989
GRMZM2G089640	GRMZM2G089640	6:91485003-91487958	12.1661	42.2511	1.79612
GRMZM2G089743	GRMZM2G089743	3:43646011-43657336	31.1099	78.7281	1.3395
GRMZM2G090480	GRMZM2G090480	5:123874742-123877316	10.4584	26.1686	1.32317
GRMZM2G090595	GRMZM2G090595	5:194215973-194223601	10.0252	26.6699	1.41158
GRMZM2G090657	GRMZM2G090657	1:157976424-157977271	9.45952	25.7837	1.44662
GRMZM2G090739	GRMZM2G090739	7:126257730-126258718	6.65103	19.424	1.54619
GRMZM2G091006	GRMZM2G091006	8:171112260-171118519	12.4619	40.949	1.7163
GRMZM2G091031	GRMZM2G091031	7:26874376-26880096	5.16014	10.9618	1.087
GRMZM2G091069	GRMZM2G091069	4:157580066-157584218	10.1206	21.2144	1.06775
GRMZM2G091578	GRMZM2G091578	1:279251758-279254567	145.823	340.291	1.22255
GRMZM2G092232	GRMZM2G092232	1:3123303-3129299	18.2647	36.8535	1.01274
GRMZM2G092595	GRMZM2G092595	1:215254511-215259644	6.1792	17.3158	1.4866
GRMZM2G092749	GRMZM2G092749	5:200542413-200548725	38.9637	85.8273	1.13931
GRMZM2G093175	GRMZM2G093175	3:229507262-229511632	6.74415	20.5877	1.61007
GRMZM2G093603	GRMZM2G093603	2:10562531-10567539	10.3282	36.5749	1.82426
GRMZM2G093826	GRMZM2G093826	2:62482766-62487721	13.1817	29.7964	1.1766
GRMZM2G094039	GRMZM2G094039	8:140037448-140042127	18.3688	43.1921	1.23351
GRMZM2G094083	GRMZM2G094083	4:139504118-139510295	29.379	65.7937	1.16316
GRMZM2G094353	GRMZM2G094353	5:112033687-112034938	53.2832	140.157	1.39529
GRMZM2G094444	GRMZM2G094444	1:25884585-25889437	5.346	17.3622	1.69942
GRMZM2G094666	GRMZM2G094666	6:131671407-131672463	6.27117	16.2929	1.37744
GRMZM2G095219	GRMZM2G095219	9:114111078-114128935	8.92076	20.8143	1.22234
GRMZM2G095363	GRMZM2G095363	4:194082557-194083365	10.384	21.446	1.04635
GRMZM2G095634	GRMZM2G095634	8:174463897-174467871	7.5972	15.5111	1.02976
GRMZM2G095798	GRMZM2G095798	1:274549093-274550074	9.83255	22.254	1.17843
GRMZM2G095899	GRMZM2G095899	1:257635032-257637914	5.38159	16.9613	1.65614
GRMZM2G096092	GRMZM2G096092	7:123368241-123371381	9.97289	24.5926	1.30214
GRMZM2G096480	GRMZM2G096480	4:205946269-205956738	6.3914	14.8845	1.21961
GRMZM2G096920	GRMZM2G096920	3:191580197-191588902	5.09713	11.5407	1.17897
GRMZM2G096958	GRMZM2G096958	4:220114791-220118307	5.39296	20.3584	1.91648
GRMZM2G097032	GRMZM2G097032	8:172557684-172561185	6.11582	13.4655	1.13865
GRMZM2G097289	GRMZM2G097289	10:89218736-89223927	13.3253	28.0856	1.07566
GRMZM2G097434	GRMZM2G097434	1:17240328-17260005	5.67962	12.305	1.11538
GRMZM2G097573	GRMZM2G097573	2:32216622-32219970	6.10364	14.6212	1.26032
GRMZM2G097747	GRMZM2G097747	2:65560397-65561109	24.6462	65.4503	1.40903
GRMZM2G097989	GRMZM2G097989	6:147253084-147254465	95.7435	313.821	1.7127
GRMZM2G098167	GRMZM2G098167	5:212297571-212298668	14.6511	31.9497	1.12479
GRMZM2G098594	GRMZM2G098594	6:60352537-60355691	9.55905	37.3391	1.96575
GRMZM2G098606	GRMZM2G098606	7:48976984-48980406	9.92957	22.6318	1.18855
GRMZM2G098714	GRMZM2G098714	1:26327307-26330729	21.7426	45.4423	1.06351
GRMZM2G098800	GRMZM2G098800	4:153223583-153226721	13.0348	29.4359	1.17521
GRMZM2G098988	GRMZM2G098988	9:78708541-78711328	7.00295	19.1149	1.44866
GRMZM2G099074	GRMZM2G099074	10:2232050-2235960	6.01008	12.8518	1.09652
GRMZM2G099191	GRMZM2G099191	5:56451480-56458107	12.1531	38.9076	1.67873
GRMZM2G099253	GRMZM2G099253	7:168026571-168030593	9.1201	18.3458	1.00833
GRMZM2G099337	GRMZM2G099337	9:113231668-113239690	6.91894	14.4478	1.06223
GRMZM2G099340	GRMZM2G099340	3:17614008-17614990	7.37293	22.1553	1.58734
GRMZM2G099425	GRMZM2G099425	2:206590669-206594333	13.2096	26.8186	1.02165
GRMZM2G099583	GRMZM2G099583	4:6408532-6419448	7.94185	18.0831	1.1871
GRMZM2G099622	GRMZM2G099622	2:206567609-206570522	13.0703	31.3057	1.26013
GRMZM2G100020	GRMZM2G100020	1:299060683-299064812	5.04141	18.6205	1.88499
GRMZM2G100263	GRMZM2G100263	2:37674936-37676875	6.82927	13.8748	1.02266
GRMZM2G100457	GRMZM2G100457	4:44155080-44157471	5.91413	14.4251	1.28634
GRMZM2G100478	GRMZM2G100478	5:8341622-8343239	21.0506	54.819	1.38081
GRMZM2G100505	GRMZM2G100505	6:133009255-133012520	9.56883	19.1568	1.00144
GRMZM2G100898	GRMZM2G100898	3:17928018-17933818	8.51549	18.773	1.1405
GRMZM2G101179	GRMZM2G101179	10:145772110-145774663	9.6431	20.6456	1.09827
GRMZM2G101900	GRMZM2G101900	10:54945936-54950418	13.1442	26.4687	1.00986
GRMZM2G102156	GRMZM2G102156	10:49904375-49914711	7.7387	18.5653	1.26245
GRMZM2G102475	GRMZM2G102475	5:12224549-12228021	23.9549	60.6801	1.3409
GRMZM2G102605	GRMZM2G102605	6:165096683-165100062	15.7843	51.1079	1.69506
GRMZM2G102625	GRMZM2G102625	2:210742546-210760415	7.34884	28.488	1.95477
GRMZM2G102760	GRMZM2G102760	5:12285655-12290564	130.583	338.454	1.37399
GRMZM2G102815	GRMZM2G102815	4:171717828-171724328	9.13903	23.1358	1.34001
GRMZM2G102845	GRMZM2G102845	5:78415885-78423936	5.14639	19.3821	1.91309
GRMZM2G102944	GRMZM2G102944	2:213748521-213764919	9.61575	24.4163	1.34437
GRMZM2G103113	GRMZM2G103113	9:144633036-144640654	6.78373	14.9699	1.14191
GRMZM2G103152	GRMZM2G103152	5:177488878-177497075	11.6777	23.4112	1.00344
GRMZM2G103783	GRMZM2G103783	7:133402090-133405607	8.09959	25.9917	1.68213
GRMZM2G103825	GRMZM2G103825	10:95570076-95571667	11.0595	23.9332	1.11373
GRMZM2G103873	GRMZM2G103873	1:24307402-24308201	11.3547	35.9433	1.66243
GRMZM2G103902	GRMZM2G103902	7:133392693-133400249	9.37391	20.0277	1.09527
GRMZM2G104013	GRMZM2G104013	2:116798980-116803186	13.0135	26.4506	1.02329
GRMZM2G104176	GRMZM2G104176	3:7118666-7121305	7.59886	16.0553	1.0792
GRMZM2G104199	GRMZM2G104199	10:145555474-145562891	15.2916	51.6695	1.75657
GRMZM2G104258	GRMZM2G104258	7:31785258-31790644	21.8406	44.7987	1.03644
GRMZM2G105224	GRMZM2G105224	3:190121698-190124115	6.40378	21.7253	1.76238
GRMZM2G105317	GRMZM2G105317	2:225260745-225264684	13.8765	29.7054	1.09808
GRMZM2G105750	GRMZM2G105750	7:151985559-152001155	5.33233	15.7075	1.55862
GRMZM2G105801	GRMZM2G105801	10:138324275-138326264	9.89998	21.4235	1.1137
GRMZM2G105844	GRMZM2G105844	5:206888608-206890560	28.7916	73.7732	1.35745
GRMZM2G105863	GRMZM2G105863	3:196027448-196029880	33.3981	115.368	1.7884
GRMZM2G106308	GRMZM2G106308	4:137367816-137374947	16.4944	36.0796	1.12921
GRMZM2G106376	GRMZM2G106376	10:146402763-146407217	5.70837	13.7962	1.27312
GRMZM2G106413	GRMZM2G106413	2:6980500-6981214	27.5667	62.1889	1.17373
GRMZM2G106683	GRMZM2G106683	9:20313402-20321177	7.68568	19.826	1.36715
GRMZM2G106732	GRMZM2G106732	7:173463973-173474476	7.66875	28.0808	1.87252
GRMZM2G106766	GRMZM2G106766	4:26526922-26530117	5.8748	12.1236	1.04521
GRMZM2G106790	GRMZM2G106790	7:173448888-173462476	8.68647	20.4063	1.23217
GRMZM2G107309	GRMZM2G107309	7:7273052-7285361	13.4983	27.1072	1.0059
GRMZM2G107437	GRMZM2G107437	5:56076161-56077922	5.48761	11.9212	1.11928
GRMZM2G107463	GRMZM2G107463	1:53171371-53176168	8.06024	22.8818	1.50531
GRMZM2G107499	GRMZM2G107499	1:67412619-67419212	10.2358	38.3845	1.9069
GRMZM2G107807	GRMZM2G107807	4:120648397-120651921	26.3926	71.2317	1.43239
GRMZM2G107984	GRMZM2G107984	1:172955232-172959676	42.3255	92.2082	1.12337
GRMZM2G107987	GRMZM2G107987	7:146783176-146806461	8.56853	22.5954	1.39891
GRMZM2G108008	GRMZM2G108008	1:211248232-211252003	6.32358	18.6699	1.5619
GRMZM2G108149	GRMZM2G108149	9:101890354-101894621	19.6209	70.7039	1.8494
GRMZM2G108273	TIP4-2	8:110236660-110239074	5.40063	14.2936	1.40417
GRMZM2G108716	GRMZM2G108716	5:2792515-2796308	9.95418	29.765	1.58024
GRMZM2G108737	GRMZM2G108737	7:80332556-80352244	6.55324	14.5747	1.15319
GRMZM2G108741	GRMZM2G108741	5:60306604-60311625	6.88924	25.3474	1.87942
GRMZM2G108991	GRMZM2G108991	2:197173052-197175727	12.5772	27.6648	1.13724
GRMZM2G109056	GRMZM2G109056	1:264275082-264291510	8.78637	28.6975	1.70759
GRMZM2G109140	GRMZM2G109140	4:180229330-180232615	13.5605	30.4922	1.16903
GRMZM2G109152	GRMZM2G109152	8:145600479-145603634	6.44248	13.7183	1.09041
GRMZM2G109480	GRMZM2G109480	1:17698815-17700801	16.6959	48.9744	1.55253
GRMZM2G109624	GRMZM2G109624	9:155953473-155957976	20.998	59.5406	1.50362
GRMZM2G109869	GRMZM2G109869	2:15351726-15354059	11.9958	28.5762	1.25228
GRMZM2G109987	GRMZM2G109987	9:154910677-154920527	24.9214	79.8468	1.67985
GRMZM2G110212	GRMZM2G110212	3:9425061-9436121	6.30224	19.9696	1.66387
GRMZM2G110582	GRMZM2G110582	9:78317641-78332274	8.3385	17.6034	1.078
GRMZM2G110869	GRMZM2G110869	10:148738548-148741164	10.5019	23.258	1.14708
GRMZM2G111191	GRMZM2G111191	1:20989319-20994288	19.7455	43.8433	1.15083
GRMZM2G111309	GRMZM2G111309	7:148490574-148493173	17.317	44.4705	1.36066
GRMZM2G111451	GRMZM2G111451	4:173831378-173834049	13.1091	38.9216	1.57
GRMZM2G111510	GRMZM2G111510	3:200107688-200115853	9.62117	32.0195	1.73467
GRMZM2G111846	GRMZM2G111846	3:8805662-8828573	23.722	52.5005	1.14611
GRMZM2G111872	GRMZM2G111872	5:164161180-164164835	11.6953	44.9408	1.9421
GRMZM2G111906	GRMZM2G111906	6:82660394-82663470	16.6024	38.0025	1.1947
GRMZM2G111907	GRMZM2G111907	3:177837989-177843405	15.7705	32.0623	1.02365
GRMZM2G112072	GRMZM2G112072	2:36987355-36989956	8.1265	19.5009	1.26284
GRMZM2G112284	GRMZM2G112284	8:96141389-96143770	18.7754	41.4031	1.14089
GRMZM2G112456	GRMZM2G112456	4:157943334-157948027	5.88277	13.6487	1.2142
GRMZM2G112535	GRMZM2G112535	8:153332085-153334819	11.4391	23.3176	1.02745
GRMZM2G113139	GRMZM2G113139	1:66581682-66586858	12.0521	27.0738	1.16761
GRMZM2G113158	GRMZM2G113158	1:296740217-296743555	12.1417	25.3657	1.06291
GRMZM2G113351	GRMZM2G113351	1:17734173-17742150	8.08388	16.501	1.02943
GRMZM2G113355	GRMZM2G113355	6:167671445-167674098	16.0082	33.6061	1.06991
GRMZM2G113415	GRMZM2G113415	8:133698772-133702837	21.9139	53.811	1.29605
GRMZM2G113554	GRMZM2G113554	8:118383045-118386574	8.45541	21.3716	1.33775
GRMZM2G113742	GRMZM2G113742	1:221627182-221637379	10.0626	24.5512	1.28679
GRMZM2G113863	GRMZM2G113863	7:172537057-172538647	39.8786	101.594	1.34913
GRMZM2G114107	GRMZM2G114107	2:197056810-197062437	8.94765	18.1607	1.02124
GRMZM2G114459	GRMZM2G114459	1:2088571-2102312	7.61392	18.1725	1.25505
GRMZM2G114672	GRMZM2G114672	9:87302708-87309202	18.7365	38.739	1.04793
GRMZM2G114681	GRMZM2G114681	2:180086932-180089653	31.8849	80.0317	1.3277
GRMZM2G114748	GRMZM2G114748	7:145262461-145271504	5.69935	14.0404	1.30072
GRMZM2G114775	GRMZM2G114775	1:295848927-295850422	103.822	302.384	1.54227
GRMZM2G114816	GRMZM2G114816	1:193898444-193903583	12.6655	33.6839	1.41115
GRMZM2G115000	GRMZM2G115000	3:166474851-166479505	12.0903	26.5845	1.13673
GRMZM2G115245	GRMZM2G115245	4:208570970-208581479	19.1303	45.732	1.25734
GRMZM2G115499	GRMZM2G115499	4:185109362-185112676	12.9227	32.2566	1.31969
GRMZM2G115633	GRMZM2G115633	9:153306085-153310665	9.15975	22.0093	1.26473
GRMZM2G115646	GRMZM2G115646	1:235704588-235728305	12.5693	31.7043	1.33477
GRMZM2G115755	GRMZM2G115755	5:181882232-181885543	7.68278	15.5914	1.02105
GRMZM2G115834	GRMZM2G115834	3:6520898-6529832	10.1469	27.1839	1.42171
GRMZM2G115998	GRMZM2G115998	1:238025104-238028248	6.25927	14.2834	1.19027
GRMZM2G116087	GRMZM2G116087	8:172665322-172669357	7.68677	24.7468	1.68679
GRMZM2G116185	GRMZM2G116185	5:206328317-206331088	10.951	28.8429	1.39715
GRMZM2G116314	GRMZM2G116314	4:227644696-227649541	15.6004	33.3195	1.09478
GRMZM2G116592	GRMZM2G116592	3:213284255-213290392	5.41233	10.9602	1.01795
GRMZM2G116750	GRMZM2G116750	9:154192739-154194612	6.28368	14.1464	1.17075
GRMZM2G117016	GRMZM2G117016	1:280087751-280089093	10.7127	27.9374	1.38287
GRMZM2G117064	GRMZM2G117064	4:204514550-204518940	9.44113	20.1238	1.09187
GRMZM2G117346	GRMZM2G117346	4:238220387-238226297	10.8272	26.9756	1.31699
GRMZM2G117360	GRMZM2G117360	9:92758863-92777441	11.224	26.443	1.2363
GRMZM2G117513	GRMZM2G117513	1:69894563-69897090	35.677	72.3179	1.01936
GRMZM2G117614	GRMZM2G117614	4:192128275-192133408	11.0364	24.321	1.13993
GRMZM2G117776	GRMZM2G117776	3:140634401-140636037	7.49372	20.5657	1.45649
GRMZM2G118014	GRMZM2G118014	1:297126515-297134060	21.2474	47.6755	1.16596
GRMZM2G118208	GRMZM2G118208	1:37846458-37854844	7.40581	16.1854	1.12796
GRMZM2G118344	GRMZM2G118344	6:124840712-124850629	9.944	22.2339	1.16086
GRMZM2G118403	GRMZM2G118403	3:212775403-212781235	10.9792	28.4064	1.37144
GRMZM2G118917	GRMZM2G118917	1:238384035-238403459	18.1781	40.4638	1.15443
GRMZM2G119359	GRMZM2G119359	9:25722858-25725873	12.3954	49.0347	1.984
GRMZM2G119426	GRMZM2G119426	4:240480314-240483456	22.5722	58.0207	1.36202
GRMZM2G119483	GRMZM2G119483	8:130656950-130660777	11.9409	25.5336	1.09648
GRMZM2G119490	GRMZM2G119490	5:192184382-192188978	9.6125	20.4953	1.09231
GRMZM2G119823	GRMZM2G119823	10:105635763-105638288	7.65366	16.3264	1.09299
GRMZM2G119850	GRMZM2G119850	1:56075119-56079122	20.8089	68.4143	1.7171
GRMZM2G120085	GRMZM2G120085	1:244618362-244621656	42.6623	98.2166	1.203
GRMZM2G120178	GRMZM2G120178	8:126605579-126607613	8.70045	19.9	1.19361
GRMZM2G120657	GRMZM2G120657	1:286916334-286924957	11.2666	43.1043	1.93578
GRMZM2G120954	GRMZM2G120954	7:169492824-169497883	7.83262	24.9006	1.66861
GRMZM2G121047	GRMZM2G121047	1:253422016-253423228	6.0381	14.4298	1.25689
GRMZM2G121210	GRMZM2G121210	4:158520333-158524645	65.0971	131.458	1.01394
GRMZM2G121262	GRMZM2G121262	6:161916080-161920668	23.1809	53.4771	1.20598
GRMZM2G121269	GRMZM2G121269	4:238904731-238908413	15.315	49.6901	1.69801
GRMZM2G121905	GRMZM2G121905	4:184523900-184550968	5.25321	15.1293	1.52608
GRMZM2G122306	GRMZM2G122306	6:55411670-55416720	26.5241	54.8712	1.04875
GRMZM2G122863	GRMZM2G122863	5:9339453-9342646	5.89516	16.5278	1.48729
GRMZM2G122897	GRMZM2G122897	10:142812772-142817535	22.7495	57.4223	1.33578
GRMZM2G123029	GRMZM2G123029	10:87103467-87106603	24.8097	61.9541	1.3203
GRMZM2G123089	GRMZM2G123089	3:220254010-220258502	8.84067	18.3097	1.05038
GRMZM2G123486	GRMZM2G123486	2:216859591-216861107	7.43213	16.523	1.15263
GRMZM2G123714	GRMZM2G123714	1:277910573-277913398	41.1437	96.2994	1.22686
GRMZM2G123876	GRMZM2G123876	1:294963340-294966931	6.59048	18.4824	1.4877
GRMZM2G124066	GRMZM2G124066	3:31555859-31559126	12.6766	28.1291	1.14989
GRMZM2G124079	GRMZM2G124079	2:39322131-39324061	9.31079	19.715	1.08232
GRMZM2G124096	GRMZM2G124096	2:39325525-39335581	8.0879	17.5329	1.11623
GRMZM2G124179	GRMZM2G124179	8:92642391-92643861	8.98402	23.4721	1.38551
GRMZM2G124371	GRMZM2G124371	2:24654785-24661097	7.81044	20.7637	1.41059
GRMZM2G124421	GRMZM2G124421	9:110475999-110480388	14.285	34.0851	1.25464
GRMZM2G124460	GRMZM2G124460	5:212227940-212248198	8.11224	18.2337	1.16844
GRMZM2G124530	GRMZM2G124530	4:41863836-41869040	6.96407	25.4248	1.86823
GRMZM2G124567	GRMZM2G124567	9:131113020-131115202	5.65772	18.9892	1.74689
GRMZM2G124573	GRMZM2G124573	5:126606729-126612497	10.7276	22.7969	1.08751
GRMZM2G124809	GRMZM2G124809	2:221592496-221596008	6.34603	15.8435	1.31997
GRMZM2G125233	GRMZM2G125233	10:122246129-122249995	15.4726	42.6684	1.46345
GRMZM2G125239	GRMZM2G125239	4:221138447-221144193	13.6505	28.7792	1.07607
GRMZM2G125304	GRMZM2G125304	1:82498392-82505931	18.0247	55.1303	1.61287
GRMZM2G125342	GRMZM2G125342	4:221183919-221194638	5.22342	10.9605	1.06925
GRMZM2G125516	GRMZM2G125516	7:17529647-17533581	33.1491	99.4005	1.58428
GRMZM2G125688	GRMZM2G125688	2:192773784-192778443	8.34837	20.741	1.31292
GRMZM2G125976	GRMZM2G125976	6:151227593-151231779	9.01595	29.1386	1.69238
GRMZM2G126048	GRMZM2G126048	6:161225807-161233289	11.2972	26.7933	1.24591
GRMZM2G126413	GRMZM2G126413	7:100550756-100552414	5.51356	11.8505	1.10389
GRMZM2G126774	GRMZM2G126774	7:168489193-168508722	7.56276	19.2153	1.34527
GRMZM2G126832	GRMZM2G126832	7:86073257-86087925	13.8683	35.6879	1.36364
GRMZM2G126839	GRMZM2G126839	9:152259011-152266291	10.114	20.951	1.05066
GRMZM2G126990	GRMZM2G126990	5:60703276-60703883	12.2593	25.3369	1.04736
GRMZM2G127299	GRMZM2G127299	6:7134992-7140529	6.86043	13.7708	1.00524
GRMZM2G127656	GRMZM2G127656	1:267849097-267851281	13.6541	32.333	1.24367
GRMZM2G127665	GRMZM2G127665	3:196201549-196212195	13.0368	49.3112	1.91932
GRMZM2G128176	GRMZM2G128176	7:171605885-171616500	11.4326	26.2967	1.20173
GRMZM2G128319	GRMZM2G128319	10:113847913-113851820	13.1003	36.7643	1.4887
GRMZM2G128663	GRMZM2G128663	1:292000333-292004696	8.85398	17.7581	1.00408
GRMZM2G128744	GRMZM2G128744	1:26822317-26824667	7.98764	16.3707	1.03528
GRMZM2G128807	GRMZM2G128807	5:62292036-62293983	59.2718	144.342	1.28407
GRMZM2G128902	GRMZM2G128902	5:182300307-182304040	16.4522	48.7688	1.56768
GRMZM2G129147	GRMZM2G129147	10:140355565-140445720	22.1448	62.8424	1.50477
GRMZM2G129150	GRMZM2G129150	5:13731851-13734143	7.00525	19.8644	1.50368
GRMZM2G129431	GRMZM2G129431	6:106506501-106519735	23.8809	48.057	1.00889
GRMZM2G129554	GRMZM2G129554	5:9183742-9194614	13.2325	28.0451	1.08366
GRMZM2G129575	GRMZM2G129575	2:208887427-208891800	11.1086	39.1941	1.81896
GRMZM2G129973	GRMZM2G129973	7:156754355-156755988	10.1908	23.3739	1.19763
GRMZM2G130034	GRMZM2G130034	1:167870527-167883027	11.1712	27.9765	1.32443
GRMZM2G130366	GRMZM2G130366	3:46130170-46134105	10.2757	26.87	1.38676
GRMZM2G130375	GRMZM2G130375	3:220735847-220743609	19.4057	45.5658	1.23147
GRMZM2G130528	GRMZM2G130528	6:75909994-75912893	25.5942	56.007	1.12979
GRMZM2G130548	GRMZM2G130548	5:207427338-207436255	11.4634	34.7644	1.60057
GRMZM2G131421	GRMZM2G131421	9:20705210-20706472	14.3166	43.8262	1.6141
GRMZM2G131525	GRMZM2G131525	1:273842905-273849374	8.10691	17.3403	1.09691
GRMZM2G131554	GRMZM2G131554	2:216186525-216188890	12.0711	29.2403	1.2764
GRMZM2G131595	GRMZM2G131595	4:36447226-36452013	6.05795	13.469	1.15274
GRMZM2G131650	GRMZM2G131650	6:129677100-129679524	5.88008	11.7706	1.00128
GRMZM2G131715	GRMZM2G131715	1:230260034-230260966	16.0779	38.0876	1.24424
GRMZM2G131723	GRMZM2G131723	1:230261330-230266989	19.4049	38.9632	1.00569
GRMZM2G131733	GRMZM2G131733	6:150015192-150017595	9.63597	23.6577	1.29581
GRMZM2G131817	GRMZM2G131817	1:226514518-226516741	15.4299	32.3448	1.0678
GRMZM2G131853	GRMZM2G131853	1:80195514-80200074	10.161	30.2489	1.57384
GRMZM2G132185	GRMZM2G132185	8:171200008-171201130	23.3091	58.6643	1.33159
GRMZM2G132780	GRMZM2G132780	1:191533885-191547255	11.6406	24.8235	1.09254
GRMZM2G132862	GRMZM2G132862	4:237111742-237112356	19.7787	58.4756	1.56389
GRMZM2G133021	GRMZM2G133021	6:147329355-147339148	5.09481	17.0247	1.74053
GRMZM2G133716	GRMZM2G133716	2:136740048-136745997	11.0178	29.9028	1.44044
GRMZM2G133757	GRMZM2G133757	4:10576027-10604384	5.27316	14.241	1.43331
GRMZM2G133969	GRMZM2G133969	4:90044248-90060957	6.07283	18.0747	1.57353
GRMZM2G134104	GRMZM2G134104	4:181214147-181218629	13.9065	28.2725	1.02364
GRMZM2G134329	GRMZM2G134329	9:156470118-156482473	6.02173	15.8112	1.3927
GRMZM2G134450	GRMZM2G134450	1:259082325-259084642	7.24763	16.0649	1.14833
GRMZM2G134508	GRMZM2G134508	2:186019484-186026076	12.3305	31.3589	1.34664
GRMZM2G134753	GRMZM2G134753	6:152334881-152346772	5.3139	10.8366	1.02807
GRMZM2G134759	GRMZM2G134759	6:86050727-86052465	99.8581	205.012	1.03776
GRMZM2G134985	GRMZM2G134985	1:121494808-121506105	12.5437	28.2459	1.17108
GRMZM2G135277	GRMZM2G135277	2:33632694-33636441	5.47217	13.3882	1.29078
GRMZM2G136366	GRMZM2G136366	1:182310010-182317446	5.73297	12.3944	1.11233
GRMZM2G137338	GRMZM2G137338	1:289407543-289415348	6.28388	14.1385	1.1699
GRMZM2G137847	GRMZM2G137847	5:5778691-5782409	7.46249	25.9449	1.79772
GRMZM2G137965	GRMZM2G137965	3:204143322-204150370	48.4717	134.911	1.47679
GRMZM2G138125	GRMZM2G138125	2:27115283-27125693	8.63059	29.769	1.78628
GRMZM2G138176	GRMZM2G138176	3:171752542-171756334	19.8515	76.3112	1.94265
GRMZM2G138632	GRMZM2G138632	4:133953371-133956887	20.5349	47.1668	1.19969
GRMZM2G138659	GRMZM2G138659	10:2252056-2259197	7.07702	14.2923	1.01403
GRMZM2G138886	GRMZM2G138886	2:18100583-18104322	16.7748	55.3119	1.72129
GRMZM2G138967	GRMZM2G138967	8:155999787-156001252	8.41633	26.9956	1.68146
GRMZM2G139085	GRMZM2G139085	10:23003404-23005716	28.5577	60.4103	1.08091
GRMZM2G139157	GRMZM2G139157	10:84614499-84622087	8.59885	19.2175	1.16021
GRMZM2G139160	GRMZM2G139160	8:171358269-171363973	10.3388	32.0726	1.63327
GRMZM2G139882	GRMZM2G139882	2:121392279-121438293	12.5862	31.1818	1.30886
GRMZM2G139894	GRMZM2G139894	4:18610094-18616542	41.1223	92.9547	1.17661
GRMZM2G140633	GRMZM2G140633	7:127925176-127927750	11.8386	24.7451	1.06364
GRMZM2G140669	GRMZM2G140669	5:190024320-190026323	31.1628	65.5241	1.0722
GRMZM2G140970	GRMZM2G140970	2:219252476-219254776	11.4643	32.9283	1.52218
GRMZM2G141208	GRMZM2G141208	6:146690878-146696321	13.7037	28.4446	1.05359
GRMZM2G141472	GRMZM2G141472	1:271979048-271980921	7.02426	16.168	1.20272
GRMZM2G141517	GRMZM2G141517	7:4082076-4086056	21.214	44.6518	1.0737
GRMZM2G141679	GRMZM2G141679	7:100267098-100269276	109.107	240.542	1.14055
GRMZM2G141948	GRMZM2G141948	10:21021993-21029384	6.55179	14.2208	1.11804
GRMZM2G142039	GRMZM2G142039	4:233143595-233148096	20.4246	61.4201	1.5884
GRMZM2G142043	GRMZM2G142043	4:27048163-27051464	7.53604	20.0262	1.41001
GRMZM2G142179	GRMZM2G142179	3:2629087-2630607	10.3546	36.4036	1.81381
GRMZM2G142919	GRMZM2G142919	8:97356321-97360816	6.39267	24.7075	1.95046
GRMZM2G142962	GRMZM2G142962	1:198225938-198227907	5.56611	19.1798	1.78485
GRMZM2G143253	GRMZM2G143253	7:33703889-33707579	12.987	31.5147	1.27896
GRMZM2G143522	GRMZM2G143522	4:235427513-235430216	7.06829	28.1513	1.99377
GRMZM2G143591	GRMZM2G143591	5:215696396-215700169	17.2354	40.6525	1.23797
GRMZM2G144042	GRMZM2G144042	5:2284053-2290332	5.50734	11.4092	1.05077
GRMZM2G144088	GRMZM2G144088	4:77477183-77480025	10.9929	23.4709	1.0943
GRMZM2G144615	GRMZM2G144615	3:8976807-8980087	6.06106	20.5952	1.76467
GRMZM2G145027	GRMZM2G145027	4:126501107-126503743	6.50151	21.4101	1.71945
GRMZM2G145204	GRMZM2G145204	8:160611577-160613804	6.88623	18.135	1.39699
GRMZM2G145633	GRMZM2G145633	7:2960525-2964318	9.69377	23.0513	1.24972
GRMZM2G145666	GRMZM2G145666	2:145621008-145624440	7.6341	15.7139	1.04151
GRMZM2G145753	GRMZM2G145753	3:184727721-184731545	14.6812	31.5287	1.1027
GRMZM2G146041	GRMZM2G146041	5:21048366-21067870	5.80911	14.5884	1.32843
GRMZM2G146143	GRMZM2G146143	1:258863370-258866841	5.76447	17.0471	1.56427
GRMZM2G146346	GRMZM2G146346	4:174945274-174946868	5.69388	12.6031	1.1463
GRMZM2G146475	GRMZM2G146475	3:149448033-149449090	20.8998	68.9405	1.72186
GRMZM2G147213	GRMZM2G147213	8:101333617-101339984	11.4201	40.8351	1.83823
GRMZM2G147811	GRMZM2G147811	3:95873972-95885088	8.85101	19.2121	1.1181
GRMZM2G147880	GRMZM2G147880	5:7879527-7883985	5.71185	11.9963	1.07056
GRMZM2G148176	GRMZM2G148176	7:170607053-170612010	12.339	38.524	1.64253
GRMZM2G148216	GRMZM2G148216	9:114324114-114328508	9.88279	21.1103	1.09496
GRMZM2G148281	GRMZM2G148281	1:207946159-207950205	22.5099	52.8606	1.23163
GRMZM2G148555	GRMZM2G148555	3:217975561-217982374	11.9124	25.1959	1.08072
GRMZM2G148796	GRMZM2G148796	3:210498002-210500683	7.2241	19.6038	1.44024
GRMZM2G149093	GRMZM2G149093	8:173845612-173848278	5.2678	10.6748	1.01894
GRMZM2G149335	GRMZM2G149335	5:11094203-11095636	29.9724	84.4621	1.49467
GRMZM2G149556	GRMZM2G149556	2:12691468-12694085	57.2596	172.514	1.59112
GRMZM2G149786	GRMZM2G149786	10:82218459-82222873	5.45132	14.1717	1.37834
GRMZM2G150266	GRMZM2G150266	8:7673434-7676783	5.31419	15.9465	1.58532
GRMZM2G150408	GRMZM2G150408	9:152309004-152310938	25.5897	53.0367	1.05143
GRMZM2G150448	GRMZM2G150448	5:10907885-10911422	8.46904	25.5076	1.59066
GRMZM2G150928	GRMZM2G150928	3:12566967-12570638	5.35135	13.6644	1.35245
GRMZM2G150984	GRMZM2G150984	5:215072424-215077392	11.5868	28.8763	1.3174
GRMZM2G151223	GRMZM2G151223	5:205601060-205610801	9.69664	21.4279	1.14393
GRMZM2G151236	GRMZM2G151236	1:180854372-180864776	11.3992	31.6299	1.47236
GRMZM2G151295	GRMZM2G151295	9:131353501-131359160	5.98206	15.1489	1.3405
GRMZM2G151614	GRMZM2G151614	8:155187689-155204690	7.50273	17.0872	1.18743
GRMZM2G151689	GRMZM2G151689	9:101513893-101516776	22.2446	55.2024	1.31128
GRMZM2G151893	GRMZM2G151893	9:140469499-140477934	6.32205	13.8157	1.12785
GRMZM2G151909	GRMZM2G151909	8:22848787-22849858	8.22342	22.4582	1.44943
GRMZM2G152177	GRMZM2G152177	9:7700558-7703377	7.44315	15.0594	1.01668
GRMZM2G152739	GRMZM2G152739	2:128828153-128832461	8.25799	20.5429	1.31478
GRMZM2G152921	GRMZM2G152921	1:283933069-283935765	24.0319	51.3825	1.09633
GRMZM2G153675	GRMZM2G153675	2:153135402-153138194	13.8423	28.0802	1.02047
GRMZM2G153754	GRMZM2G153754	7:9332268-9337505	5.98645	12.6536	1.07978
GRMZM2G153924	GRMZM2G153924	9:106696901-106701447	71.5954	149.993	1.06696
GRMZM2G154301	GRMZM2G154301	5:210518886-210522589	7.73026	28.2779	1.87109
GRMZM2G154316	GRMZM2G154316	9:138345906-138350019	14.3111	36.6951	1.35845
GRMZM2G154437	GRMZM2G154437	2:273516-274882	5.88707	15.7475	1.4195
GRMZM2G154641	GRMZM2G154641	3:179564865-179569662	26.3182	61.9929	1.23604
GRMZM2G154839	GRMZM2G154839	3:222122664-222144826	8.45065	21.3239	1.33534
GRMZM2G154883	GRMZM2G154883	1:43348584-43363368	5.4309	13.5228	1.31613
GRMZM2G154896	GRMZM2G154896	8:5597812-5601400	13.9239	34.2082	1.29678
GRMZM2G154936	GRMZM2G154936	8:122280883-122283107	105.596	230.633	1.12704
GRMZM2G155329	CHI	1:293118118-293119647	43.6488	88.7854	1.02438
GRMZM2G155502	GRMZM2G155502	10:133573347-133578047	17.3477	49.1906	1.50364
GRMZM2G155849	GRMZM2G155849	2:223257527-223270638	12.4297	27.9495	1.16903
GRMZM2G155943	GRMZM2G155943	6:59237994-59293763	9.09953	25.5605	1.49005
GRMZM2G156376	GRMZM2G156376	9:29880470-29883376	6.5447	25.1678	1.94318
GRMZM2G156578	GRMZM2G156578	6:14678059-14679836	6.37076	15.933	1.32248
GRMZM2G156608	GRMZM2G156608	1:145853201-145881548	15.4843	34.4893	1.15534
GRMZM2G156904	GRMZM2G156904	6:69610252-69611917	8.02459	21.9203	1.44977
GRMZM2G157147	GRMZM2G157147	5:11915792-11920138	15.4167	32.4603	1.07418
GRMZM2G157219	GRMZM2G157219	6:164397871-164405814	14.0095	35.9531	1.35971
GRMZM2G157252	GRMZM2G157252	4:146161512-146163867	18.284	39.8141	1.1227
GRMZM2G157306	GRMZM2G157306	4:34498412-34504954	11.416	25.2147	1.14321
GRMZM2G157510	GRMZM2G157510	1:8442681-8446230	11.235	29.9686	1.41545
GRMZM2G157679	GRMZM2G157679	3:180798589-180801759	10.6087	27.7877	1.3892
GRMZM2G157990	GRMZM2G157990	5:192044788-192047145	6.32861	19.3315	1.61099
GRMZM2G158446	GRMZM2G158446	1:166396921-166401552	13.0238	27.0977	1.05702
GRMZM2G158520	GRMZM2G158520	5:82989596-82991486	5.8459	20.2091	1.78951
GRMZM2G158526	GRMZM2G158526	6:155443674-155448220	22.568	59.9747	1.41008
GRMZM2G159053	GRMZM2G159053	8:144405586-144415963	7.20816	15.911	1.14232
GRMZM2G159475	GRMZM2G159475	3:125733038-125735799	5.1258	12.8482	1.32572
GRMZM2G159542	GRMZM2G159542	5:208416442-208424997	5.44626	16.4735	1.59681
GRMZM2G159720	GRMZM2G159720	10:109729127-109733068	10.527	21.461	1.02762
GRMZM2G159937	GRMZM2G159937	3:204715843-204717904	15.7626	58.8305	1.90006
GRMZM2G160032	GRMZM2G160032	3:216426467-216435001	30.1047	61.3975	1.02819
GRMZM2G160046	GRMZM2G160046	5:2536463-2538475	11.1395	24.5456	1.13978
GRMZM2G160304	GRMZM2G160304	1:292213552-292226420	7.5825	15.9777	1.07532
GRMZM2G160316	GRMZM2G160316	7:71173353-71194892	49.2059	139.785	1.50631
GRMZM2G160444	GRMZM2G160444	8:173358364-173360308	22.9726	84.7619	1.8835
GRMZM2G160473	GRMZM2G160473	10:129990455-129992917	10.4323	31.1465	1.57801
GRMZM2G160609	GRMZM2G160609	4:102012855-102017383	6.6599	13.6411	1.03439
GRMZM2G160752	GRMZM2G160752	1:229169747-229183094	9.43511	21.3793	1.1801
GRMZM2G160927	GRMZM2G160927	1:212334701-212352679	34.8495	88.2979	1.34124
GRMZM2G160996	GRMZM2G160996	5:69311853-69314907	8.04637	21.1205	1.39223
GRMZM2G161087	GRMZM2G161087	2:82264197-82303783	14.1717	30.8058	1.12019
GRMZM2G161146	GRMZM2G161146	5:208983534-208985153	6.6936	21.9146	1.71104
GRMZM2G161315	GRMZM2G161315	7:112903751-112905463	12.5178	47.8605	1.93485
GRMZM2G161435	GRMZM2G161435	5:152442184-152445449	12.2848	43.6185	1.82806
GRMZM2G161491	GRMZM2G161491	5:18533751-18539225	7.72578	19.6388	1.34596
GRMZM2G161611	GRMZM2G161611	7:150696089-150699478	36.9085	79.8933	1.11412
GRMZM2G161658	GRMZM2G161658	3:36217546-36227215	13.1284	30.6709	1.22418
GRMZM2G161680	GRMZM2G161680	6:93659874-93665056	7.43902	20.3525	1.45202
GRMZM2G161780	GRMZM2G161780	1:29152719-29158359	8.57772	20.8426	1.28087
GRMZM2G162020	GRMZM2G162020	4:38319894-38322278	33.9311	71.0983	1.06721
GRMZM2G162065	GRMZM2G162065	5:55421453-55424303	15.2631	38.4874	1.33434
GRMZM2G162329	GRMZM2G162329	8:166633873-166637479	24.6991	62.2491	1.33359
GRMZM2G162333	GRMZM2G162333	2:19888814-19891284	61.204	174.144	1.50858
GRMZM2G162405	GRMZM2G162405	5:11602125-11603804	7.15181	14.9679	1.06549
GRMZM2G162697	GRMZM2G162697	2:146653595-146667307	9.25155	27.4895	1.57111
GRMZM2G162992	GRMZM2G162992	4:229945930-229952009	49.0866	103.969	1.08275
GRMZM2G163658	GRMZM2G163658	8:117142616-117160636	9.17291	20.1864	1.13793
GRMZM2G163724	GRMZM2G163724	2:164310418-164313687	6.35102	14.3094	1.1719
GRMZM2G164160	GRMZM2G164160	9:140368229-140376655	8.86608	19.8703	1.16425
GRMZM2G164165	GRMZM2G164165	3:164519814-164524794	6.49555	18.7745	1.53125
GRMZM2G164277	GRMZM2G164277	2:7519488-7531928	8.29462	21.1863	1.35288
GRMZM2G164440	GRMZM2G164440	2:156962053-156963314	106.798	216.315	1.01825
GRMZM2G164489	GRMZM2G164489	5:216433450-216437705	16.0072	38.8638	1.27971
GRMZM2G164735	GRMZM2G164735	4:43266138-43268012	15.8772	35.3877	1.15629
GRMZM2G164835	GRMZM2G164835	6:92773610-92779450	13.2736	26.7613	1.01159
GRMZM2G165270	GRMZM2G165270	5:2775527-2785250	9.49088	23.1169	1.28433
GRMZM2G165428	GRMZM2G165428	8:138443671-138447370	8.4093	28.977	1.78485
GRMZM2G165567	GRMZM2G165567	8:112238926-112241268	16.8702	36.483	1.11275
GRMZM2G166430	GRMZM2G166430	5:43766506-43768362	9.01743	19.1604	1.08734
GRMZM2G166445	GRMZM2G166445	1:12496032-12497816	13.4496	37.5315	1.48054
GRMZM2G166875	GRMZM2G166875	8:162383481-162388695	6.04299	15.8014	1.38672
GRMZM2G166944	GRMZM2G166944	5:54200161-54202363	245.158	491.261	1.00278
GRMZM2G166946	GRMZM2G166946	3:194948765-194951387	14.9182	38.5189	1.36849
GRMZM2G167505	GRMZM2G167505	5:30010407-30016528	29.3101	63.3566	1.1121
GRMZM2G167591	GRMZM2G167591	7:153692968-153695938	8.47434	26.5622	1.6482
GRMZM2G167637	GRMZM2G167637	3:171938169-171941435	23.2544	54.6404	1.23246
GRMZM2G167686	GRMZM2G167686	6:99906743-99908456	12.0036	33.9334	1.49924
GRMZM2G167741	GRMZM2G167741	5:78806109-78814344	17.1418	38.3354	1.16116
GRMZM2G168065	GRMZM2G168065	7:128384776-128385381	5.73233	19.5411	1.76932
GRMZM2G168166	GRMZM2G168166	10:112055649-112113177	13.2987	26.7464	1.00806
GRMZM2G168222	GRMZM2G168222	1:242137573-242141229	5.57215	12.835	1.20378
GRMZM2G168269	GRMZM2G168269	7:134171279-134175278	13.1359	34.899	1.40967
GRMZM2G168386	GRMZM2G168386	8:156172924-156176177	6.92855	17.2295	1.31426
GRMZM2G168588	GRMZM2G168588	7:147192867-147195694	23.831	71.7485	1.59011
GRMZM2G168760	GRMZM2G168760	9:156675591-156709057	13.1502	45.7173	1.79765
GRMZM2G168888	GRMZM2G168888	4:236926844-236932705	12.0697	27.1594	1.17006
GRMZM2G168953	GRMZM2G168953	10:132570000-132577881	16.7207	36.8359	1.13948
GRMZM2G169270	GRMZM2G169270	1:189617225-189623070	31.4344	93.2465	1.56871
GRMZM2G169333	GRMZM2G169333	6:97087893-97091421	10.9618	31.2057	1.50932
GRMZM2G169432	GRMZM2G169432	1:259367369-259370001	24.474	72.4821	1.56637
GRMZM2G169440	GRMZM2G169440	5:13885834-13887148	12.1971	24.5039	1.00647
GRMZM2G169481	GRMZM2G169481	3:129328023-129332668	6.11863	12.3865	1.01749
GRMZM2G169648	GRMZM2G169648	10:124084466-124089888	21.6397	55.8148	1.36697
GRMZM2G169914	GRMZM2G169914	7:32105738-32114859	6.75253	15.2216	1.17262
GRMZM2G170101	GRMZM2G170101	2:31501794-31510516	9.30524	31.6884	1.76784
GRMZM2G170152	GRMZM2G170152	2:31499790-31500772	9.55453	32.5706	1.76931
GRMZM2G170262	GRMZM2G170262	4:36962761-36964570	8.75368	19.0765	1.12384
GRMZM2G170291	GRMZM2G170291	10:84269092-84278641	15.0927	42.0605	1.47861
GRMZM2G170400	GRMZM2G170400	6:162503095-162507889	73.8437	149.091	1.01365
GRMZM2G170420	GRMZM2G170420	7:139544855-139549800	29.2352	75.3843	1.36656
GRMZM2G170586	GRMZM2G170586	2:94266076-94267223	14.7063	40.2137	1.45125
GRMZM2G170591	GRMZM2G170591	5:191715736-191736428	8.35567	20.161	1.27074
GRMZM2G170632	GRMZM2G170632	8:138202075-138205765	17.2901	55.6491	1.68641
GRMZM2G170934	GRMZM2G170934	2:234342801-234346897	32.5146	68.4117	1.07316
GRMZM2G171170	GRMZM2G171170	8:147926786-147927924	18.6568	40.1794	1.10675
GRMZM2G171248	GRMZM2G171248	1:275838556-275840293	14.9237	54.4522	1.86738
GRMZM2G171317	GRMZM2G171317	6:96096132-96100449	6.52563	16.9817	1.37979
GRMZM2G171556	GRMZM2G171556	2:19386394-19389567	12.6823	27.2804	1.10505
GRMZM2G171600	GRMZM2G171600	3:158938554-158944768	7.2288	15.786	1.12682
GRMZM2G171613	GRMZM2G171613	2:202332483-202333710	27.4387	56.2802	1.03642
GRMZM2G171616	GRMZM2G171616	9:91371442-91374524	8.07882	19.0833	1.24009
GRMZM2G171660	GRMZM2G171660	4:186772240-186782342	5.59516	14.048	1.32811
GRMZM2G171801	GRMZM2G171801	5:216488916-216493748	5.04958	12.14	1.26553
GRMZM2G172001	GRMZM2G172001	8:164293634-164297965	15.3304	32.2145	1.07131
GRMZM2G172320	GRMZM2G172320	7:121710468-121716495	8.74848	23.6328	1.43369
GRMZM2G172427	GRMZM2G172427	4:160952066-160967258	8.99248	21.1743	1.23552
GRMZM2G172512	GRMZM2G172512	1:249488681-249491754	5.03137	17.1408	1.76841
GRMZM2G172523	GRMZM2G172523	9:150915897-150922628	14.8596	30.1979	1.02305
GRMZM2G172657	GRMZM2G172657	7:161941686-161944142	9.31594	26.5854	1.51286
GRMZM2G173137	GRMZM2G173137	8:121767976-121774229	7.78144	15.6323	1.00642
GRMZM2G173424	GRMZM2G173424	3:115377119-115403275	8.41518	22.3845	1.41143
GRMZM2G173684	GRMZM2G173684	4:193939186-193942875	6.18346	16.1866	1.38831
GRMZM2G173700	GRMZM2G173700	8:123987282-123994126	17.5036	36.7352	1.06951
GRMZM2G173770	GRMZM2G173770	3:229344892-229349830	5.46406	14.0041	1.35781
GRMZM2G173852	GRMZM2G173852	1:276041855-276051331	8.81323	17.7395	1.00922
GRMZM2G173965	GRMZM2G173965	8:152553219-152554740	13.1087	31.0034	1.2419
GRMZM2G174610	GRMZM2G174610	6:154832683-154837678	11.3147	34.4157	1.60487
GRMZM2G174673	GRMZM2G174673	4:226995571-226998132	20.3282	46.8441	1.20438
GRMZM2G175000	GRMZM2G175000	6:40052652-40057169	9.75806	23.2245	1.25098
GRMZM2G175008	GRMZM2G175008	2:149816175-149822908	5.53282	14.664	1.40619
GRMZM2G175995	GRMZM2G175995	6:3976732-3977389	14.6708	33.7222	1.20075
GRMZM2G176047	GRMZM2G176047	1:174025891-174033882	6.22538	19.4011	1.63991
GRMZM2G176217	GRMZM2G176217	6:158645246-158653521	12.6695	49.5965	1.96888
GRMZM2G176235	GRMZM2G176235	1:256997750-256999582	5.64019	20.3186	1.84899
GRMZM2G176748	GRMZM2G176748	5:14604394-14607533	19.1016	52.5563	1.46017
GRMZM2G177165	GRMZM2G177165	2:237177007-237182832	14.4867	37.1123	1.35717
GRMZM2G177324	GRMZM2G177324	8:166818009-166833147	31.5792	65.5716	1.0541
GRMZM2G177400	GRMZM2G177400	1:87170554-87172666	8.72855	18.7401	1.10232
GRMZM2G177458	GRMZM2G177458	1:281927472-281930195	5.21921	14.4782	1.47198
GRMZM2G177885	GRMZM2G177885	5:11502313-11506400	13.1911	27.0375	1.0354
GRMZM2G177942	GRMZM2G177942	5:11495275-11497686	6.60259	21.3628	1.694
GRMZM2G178014	GRMZM2G178014	10:77193751-77200369	6.54011	19.9363	1.60801
GRMZM2G178074	GRMZM2G178074	5:214764761-214766299	5.91402	15.6204	1.40122
GRMZM2G178261	GRMZM2G178261	1:272415606-272419742	34.5452	85.4494	1.30658
GRMZM2G178294	GRMZM2G178294	9:147714689-147725278	30.0634	60.6863	1.01336
GRMZM2G178546	GRMZM2G178546	9:117179607-117183243	16.2539	39.9185	1.29627
GRMZM2G178852	GRMZM2G178852	1:16045986-16047321	9.31643	19.6337	1.07548
GRMZM2G178910	GRMZM2G178910	5:210102838-210107753	24.5598	49.7002	1.01695
GRMZM2G179317	GRMZM2G179317	1:155651347-155653849	8.76708	21.5787	1.29944
GRMZM2G179454	GRMZM2G179454	5:92220296-92223624	9.76828	23.0797	1.24045
GRMZM2G179465	GRMZM2G179465	3:146677000-146679936	12.5945	28.6859	1.18755
GRMZM2G179633	GRMZM2G179633	5:213774403-213775770	13.4762	27.89	1.04933
GRMZM2G179814	GRMZM2G179814	8:147263112-147264543	10.6559	27.7358	1.3801
GRMZM2G179848	GRMZM2G179848	6:145524208-145530647	10.8155	39.8325	1.88084
GRMZM2G180021	GRMZM2G180021	8:173444239-173448004	15.3359	45.066	1.55513
GRMZM2G180027	GRMZM2G180027	7:153457845-153475981	7.52675	16.3824	1.12205
GRMZM2G180086	GRMZM2G180086	5:44657284-44663403	6.3159	15.5017	1.29537
GRMZM2G180195	GRMZM2G180195	1:170206377-170212123	5.02011	10.542	1.07036
GRMZM2G180244	GRMZM2G180244	10:2052394-2058076	6.23061	13.2431	1.0878
GRMZM2G180870	GRMZM2G180870	2:7747314-7749488	111.536	344.807	1.62828
GRMZM2G180971	GRMZM2G180971	4:233443114-233447190	7.2515	16.0153	1.1431
GRMZM2G180979	GRMZM2G180979	1:263796851-263800378	6.12696	13.7007	1.16101
GRMZM2G181002	GRMZM2G181002	5:10095298-10102902	15.1482	34.0987	1.17057
GRMZM2G181219	GRMZM2G181219	7:162381460-162383864	20.0874	51.2648	1.35168
GRMZM2G181251	GRMZM2G181251	10:16210495-16218008	19.5794	49.0752	1.32566
GRMZM2G181390	GRMZM2G181390	7:130352277-130355423	8.39744	26.6753	1.66748
GRMZM2G181453	GRMZM2G181453	10:124858809-124867600	6.61389	16.2763	1.2992
GRMZM2G181519	GRMZM2G181519	5:205337996-205340568	11.8755	25.6556	1.11128
GRMZM2G300500	GRMZM2G300500	2:9003403-9005619	9.18113	25.4615	1.47157
GRMZM2G301885	GRMZM2G301885	1:23922045-23924321	5.62733	13.7105	1.28476
GRMZM2G302160	GRMZM2G302160	4:37045076-37049109	7.94361	16.5639	1.06018
GRMZM2G303105	GRMZM2G303105	10:89232030-89237153	11.8669	27.1257	1.19272
GRMZM2G303149	GRMZM2G303149	1:207177187-207178075	22.2582	71.3222	1.68001
GRMZM2G303157	GRMZM2G303157	1:207171161-207176414	8.85768	20.121	1.1837
GRMZM2G303530	GRMZM2G303530	2:218549628-218550292	6.37236	12.943	1.02227
GRMZM2G303768	GRMZM2G303768	10:139276153-139278664	5.11282	12.3137	1.26807
GRMZM2G303775	GRMZM2G303775	9:25778398-25779493	28.1583	58.4208	1.05292
GRMZM2G305080	GRMZM2G305080	8:6849106-6853016	7.01685	15.4384	1.13763
GRMZM2G305409	GRMZM2G305409	4:89378985-89379868	7.74703	17.0905	1.14148
GRMZM2G307588	GRMZM2G307588	7:133202775-133206423	5.78144	15.6351	1.43529
GRMZM2G308083	GRMZM2G308083	9:8608311-8615327	5.41402	11.8721	1.1328
GRMZM2G310431	HSP70	8:168506538-168509902	28.2488	57.8071	1.03306
GRMZM2G310795	GRMZM2G310795	8:144400881-144403401	5.76408	13.2827	1.20439
GRMZM2G311165	GRMZM2G311165	1:30748090-30758101	15.2933	49.9814	1.70849
GRMZM2G312974	GRMZM2G312974	5:21323002-21335482	13.2758	27.4439	1.04769
GRMZM2G313867	GRMZM2G313867	3:5335807-5337775	25.045	57.868	1.20824
GRMZM2G314692	GRMZM2G314692	8:66170576-66176636	8.46448	17.017	1.00748
GRMZM2G315127	GRMZM2G315127	5:202116226-202121703	7.43886	15.1113	1.02248
GRMZM2G315264	GRMZM2G315264	4:16391246-16399122	5.11956	13.5719	1.40653
GRMZM2G316113	GRMZM2G316113	8:153994749-154008418	66.307	140.498	1.08332
GRMZM2G316191	GRMZM2G316191	7:150195960-150215431	8.55912	17.2219	1.00871
GRMZM2G317652	GRMZM2G317652	4:205365886-205382082	13.0365	26.1943	1.0067
GRMZM2G318671	GRMZM2G318671	1:250390539-250391388	5.23932	10.7156	1.03226
GRMZM2G318803	GRMZM2G318803	1:201662603-201667147	5.09162	18.5656	1.86644
GRMZM2G318849	GRMZM2G318849	7:145418431-145424207	10.7885	42.9307	1.99251
GRMZM2G319022	GRMZM2G319022	1:5713199-5734294	8.79117	19.0193	1.11334
GRMZM2G319167	GRMZM2G319167	3:12781958-12784112	5.68054	16.2509	1.51642
GRMZM2G319169	GRMZM2G319169	3:12798269-12819751	14.6115	32.114	1.1361
GRMZM2G319402	GRMZM2G319402	6:19367439-19373658	5.89055	12.5829	1.09499
GRMZM2G319573	GRMZM2G319573	5:77292781-77305989	20.3094	47.8515	1.23642
GRMZM2G320140	GRMZM2G320140	2:181543898-181555908	5.95844	22.129	1.89293
GRMZM2G321753	GRMZM2G321753	1:47296056-47325628	14.7065	36.8091	1.32361
GRMZM2G322024	GRMZM2G322024	1:150114085-150122553	9.64946	26.837	1.4757
GRMZM2G322493	GRMZM2G322493	5:78792907-78799687	13.8627	30.074	1.11731
GRMZM2G322846	GRMZM2G322846	7:170154775-170155361	15.2117	33.3898	1.13423
GRMZM2G322917	GRMZM2G322917	1:57563554-57564311	18.1685	44.6095	1.29591
GRMZM2G323470	GRMZM2G323470	4:184637884-184654599	7.87067	18.8079	1.25678
GRMZM2G323679	GRMZM2G323679	2:33266049-33267574	64.1968	161.003	1.32651
GRMZM2G323838	GRMZM2G323838	1:264021496-264031738	9.90791	27.8271	1.48984
GRMZM2G323936	GRMZM2G323936	3:134042853-134051099	9.15977	24.1114	1.39633
GRMZM2G324973	GRMZM2G324973	7:175562655-175568845	36.108	84.5826	1.22804
GRMZM2G324991	GRMZM2G324991	7:80526719-80535707	6.05342	22.2887	1.88049
GRMZM2G327189	GRMZM2G327189	3:209919654-209921032	6.715	18.3299	1.44874
GRMZM2G327260	GRMZM2G327260	5:12563244-12564122	5.95281	21.9956	1.88557
GRMZM2G327635	GRMZM2G327635	2:216065591-216071810	15.2431	38.8855	1.35108
GRMZM2G330019	GRMZM2G330019	9:153127130-153132868	146.707	296.682	1.01598
GRMZM2G330024	GRMZM2G330024	6:109565309-109578940	17.973	39.679	1.14254
GRMZM2G331105	GRMZM2G331105	9:114069435-114088947	7.30967	14.9561	1.03286
GRMZM2G331250	GRMZM2G331250	2:25281549-25287553	17.4864	37.7825	1.11148
GRMZM2G331533	GRMZM2G331533	2:166718252-166728157	20.5659	42.3504	1.04212
GRMZM2G331754	GRMZM2G331754	7:175605745-175613533	8.02676	18.7973	1.22764
GRMZM2G333916	GRMZM2G333916	7:11133094-11139492	14.8585	44.2957	1.57588
GRMZM2G333997	GRMZM2G333997	7:11146296-11149206	7.21103	15.0321	1.05977
GRMZM2G334142	GRMZM2G334142	5:206364841-206373104	5.77143	15.0482	1.38259
GRMZM2G334722	GRMZM2G334722	5:86861562-86885909	6.16029	15.7006	1.34975
GRMZM2G334857	GRMZM2G334857	8:4868365-4885346	9.39283	19.1938	1.03101
GRMZM2G338259	GRMZM2G338259	3:156523680-156529660	33.0899	92.6758	1.4858
GRMZM2G339151	GRMZM2G339151	8:134742941-134746904	13.0906	36.5921	1.483
GRMZM2G339435	GRMZM2G339435	8:172874284-172875117	43.896	138.716	1.65997
GRMZM2G339736	GRMZM2G339736	8:168473110-168474886	44.9747	111.718	1.31268
GRMZM2G339820	GRMZM2G339820	10:89509359-89514239	13.4812	31.5057	1.22466
GRMZM2G339848	GRMZM2G339848	4:3759508-3766867	9.8395	24.273	1.3027
GRMZM2G340756	GRMZM2G340756	3:139757840-139764438	6.15929	13.4608	1.12793
GRMZM2G341089	GRMZM2G341089	2:15277264-15284706	6.95865	17.2517	1.30986
GRMZM2G342327	GRMZM2G342327	5:215985490-215990474	10.127	23.4368	1.21057
GRMZM2G343157	GRMZM2G343157	1:16776169-16777317	6.37315	22.6373	1.82862
GRMZM2G344924	GRMZM2G344924	3:229070839-229076302	13.7427	31.4105	1.19258
GRMZM2G347623	GRMZM2G347623	10:91794663-91802163	23.2577	54.1402	1.21899
GRMZM2G347808	GRMZM2G347808	1:69012716-69020335	6.08147	14.0484	1.20791
GRMZM2G348452	GRMZM2G348452	1:207753173-207757725	10.6208	21.3909	1.0101
GRMZM2G348675	GRMZM2G348675	4:4068457-4092940	10.8411	25.8481	1.25355
GRMZM2G350165	GRMZM2G350165	2:181310637-181313797	12.178	36.9327	1.60062
GRMZM2G350447	GRMZM2G350447	8:174161039-174174010	9.39763	20.7198	1.14064
GRMZM2G350818	GRMZM2G350818	6:130423726-130430641	5.84595	14.0302	1.26303
GRMZM2G351304	GRMZM2G351304	1:262515887-262519376	5.56128	14.3214	1.36468
GRMZM2G351810	GRMZM2G351810	3:29547541-29556884	10.8789	23.743	1.12597
GRMZM2G354373	GRMZM2G354373	4:62819346-62822289	16.5245	64.02	1.95392
GRMZM2G354696	GRMZM2G354696	6:140241642-140242295	9.88985	24.5266	1.31033
GRMZM2G355343	GRMZM2G355343	3:191137980-191139491	7.64806	16.5271	1.11167
GRMZM2G357631	GRMZM2G357631	7:154224695-154225653	60.8627	136.885	1.16933
GRMZM2G357804	GRMZM2G357804	1:204686876-204692903	20.826	46.0557	1.14499
GRMZM2G357972	GRMZM2G357972	2:26628793-26633078	7.68703	23.6911	1.62385
GRMZM2G358238	GRMZM2G358238	9:134894257-134896744	8.05421	16.9533	1.07375
GRMZM2G358768	GRMZM2G358768	7:129903652-129907462	5.17751	13.1231	1.34178
GRMZM2G358899	GRMZM2G358899	1:34374318-34375019	13.9199	31.9918	1.20055
GRMZM2G359333	GRMZM2G359333	5:64276470-64282115	6.72759	19.2792	1.51888
GRMZM2G360023	GRMZM2G360023	3:22744980-22745781	18.0887	43.5526	1.26767
GRMZM2G360615	GRMZM2G360615	10:39957933-39972630	16.8504	38.8275	1.2043
GRMZM2G360626	GRMZM2G360626	1:166334192-166340353	6.11575	13.6463	1.15791
GRMZM2G360681	GRMZM2G360681	6:160816569-160820239	6.16206	15.9698	1.37386
GRMZM2G360698	GRMZM2G360698	3:142453916-142461260	5.97058	17.2456	1.53029
GRMZM2G360949	GRMZM2G360949	7:153640759-153644392	12.0022	28.0223	1.22328
GRMZM2G361398	GRMZM2G361398	3:224206633-224220693	8.17958	32.2084	1.97734
GRMZM2G361659	GRMZM2G361659	4:182904237-182907831	5.6335	11.7095	1.05558
GRMZM2G361699	GRMZM2G361699	9:32305175-32309221	7.92966	23.0632	1.54026
GRMZM2G362557	GRMZM2G362557	6:133618927-133621664	6.97432	14.6766	1.07339
GRMZM2G362850	GRMZM2G362850	3:163786352-163791421	45.7783	99.6849	1.12271
GRMZM2G363038	GRMZM2G363038	4:195710027-195718292	11.105	23.8862	1.10497
GRMZM2G363474	GRMZM2G363474	4:235360157-235364081	15.1644	31.529	1.05599
GRMZM2G364988	GRMZM2G364988	5:91471975-91476555	28.2707	57.2973	1.01916
GRMZM2G366935	GRMZM2G366935	3:221761934-221766913	15.7015	44.2734	1.49554
GRMZM2G368898	GRMZM2G368898	10:146122400-146124707	10.1887	22.3211	1.13144
GRMZM2G369260	GRMZM2G369260	10:75681003-75681997	34.8847	112.897	1.69434
GRMZM2G370715	GRMZM2G370715	6:157675105-157686768	9.28759	29.0826	1.64678
GRMZM2G370815	GRMZM2G370815	4:171818841-171821289	18.3264	41.1363	1.16649
GRMZM2G373527	GRMZM2G373527	7:97993516-97993987	23.7933	56.5585	1.24919
GRMZM2G374085	GRMZM2G374085	8:10392527-10394245	20.6227	51.3691	1.31667
GRMZM2G375015	GRMZM2G375015	6:13087695-13088240	52.6794	119.505	1.18176
GRMZM2G375222	GRMZM2G375222	8:121985822-121998450	13.2029	46.2899	1.80984
GRMZM2G376067	GRMZM2G376067	5:199421228-199425231	9.1	26.1826	1.52467
GRMZM2G376432	GRMZM2G376432	2:209674796-209678310	16.3289	43.0815	1.39964
GRMZM2G377131	GRMZM2G377131	1:275759683-275761759	22.5843	52.5531	1.21846
GRMZM2G377539	GRMZM2G377539	3:217869560-217877376	30.2619	114.97	1.92568
GRMZM2G380094	GRMZM2G380094	5:175099363-175100572	12.2453	34.4132	1.49073
GRMZM2G380515	GRMZM2G380515	8:125606804-125613287	14.1069	30.1935	1.09784
GRMZM2G380777	GRMZM2G380777	1:107294499-107295807	8.83599	25.1201	1.50738
GRMZM2G381386	GRMZM2G381386	7:173266639-173274803	8.59771	20.3357	1.24199
GRMZM2G382717	GRMZM2G382717	1:68121177-68122891	11.0998	23.0617	1.05496
GRMZM2G383210	GRMZM2G383210	4:169239654-169259508	6.08594	22.9108	1.91248
GRMZM2G385182	GRMZM2G385182	6:93141657-93155920	5.32383	10.7625	1.01548
GRMZM2G386643	GRMZM2G386643	2:846557-851476	26.6059	56.4931	1.08633
GRMZM2G386674	GRMZM2G386674	6:159313185-159314511	50.8451	168.222	1.72619
GRMZM2G386802	GRMZM2G386802	3:230240915-230248995	5.09384	10.5265	1.0472
GRMZM2G387890	GRMZM2G387890	6:118452038-118460501	19.7519	41.3747	1.06676
GRMZM2G389362	GRMZM2G389362	2:152803244-152807106	26.4695	53.3209	1.01037
GRMZM2G390221	GRMZM2G390221	3:194394735-194403323	5.3744	12.9037	1.26361
GRMZM2G391000	GRMZM2G391000	4:24929704-24935841	19.4788	39.5182	1.02061
GRMZM2G392710	GRMZM2G392710	3:168046514-168057122	11.9415	25.7708	1.10975
GRMZM2G392798	GRMZM2G392798	5:184543912-184554130	10.3472	23.354	1.17443
GRMZM2G393471	GRMZM2G393471	9:154654034-154663889	6.24694	15.9659	1.35377
GRMZM2G394212	GRMZM2G394212	1:50093596-50096783	14.435	29.3641	1.02448
GRMZM2G394962	GRMZM2G394962	6:165502918-165516196	5.18413	10.4565	1.01223
GRMZM2G396640	GRMZM2G396640	1:79448540-79453086	6.55621	14.4759	1.14272
GRMZM2G396846	GRMZM2G396846	10:142492884-142494888	7.92357	23.8822	1.59171
GRMZM2G397297	GRMZM2G397297	2:178140309-178145029	5.45302	16.2129	1.57202
GRMZM2G397684	GRMZM2G397684	10:136031315-136032338	5.85791	11.9043	1.02303
GRMZM2G398057	GRMZM2G398057	4:4177062-4180430	16.5439	53.7974	1.70124
GRMZM2G399700	GRMZM2G399700	1:674822-680487	8.3698	21.5804	1.36646
GRMZM2G399844	GRMZM2G399844	2:234893831-234897679	29.9317	67.7706	1.17899
GRMZM2G400092	GRMZM2G400092	1:265079699-265086565	5.73328	21.1509	1.88329
GRMZM2G401267	GRMZM2G401267	3:32541582-32545018	6.10634	12.6208	1.04742
GRMZM2G402307	GRMZM2G402307	2:218327037-218330230	5.99796	13.212	1.13931
GRMZM2G402341	GRMZM2G402341	9:133302102-133306366	10.0338	23.3576	1.21902
GRMZM2G403162	GRMZM2G403162	2:211898265-211901350	8.59442	21.2786	1.30793
GRMZM2G403620	RS2	1:154968133-154972600	37.1278	131.5	1.82449
GRMZM2G404375	GRMZM2G404375	10:134006766-134010394	6.31439	15.3804	1.28438
GRMZM2G405017	GRMZM2G405017	7:158192940-158193826	10.7049	27.0126	1.33536
GRMZM2G405052	GRMZM2G405052	6:154259477-154274538	6.28982	14.4797	1.20294
GRMZM2G405090	GRMZM2G405090	5:27787705-27788723	48.1766	128.139	1.4113
GRMZM2G405368	GRMZM2G405368	9:35635307-35639846	19.1043	45.3815	1.24821
GRMZM2G405581	GRMZM2G405581	5:145547587-145549387	15.0953	30.9972	1.03804
GRMZM2G407146	GRMZM2G407146	2:6918106-6918593	22.3413	52.9184	1.24406
GRMZM2G409104	GRMZM2G409104	9:104358302-104362086	5.73414	12.8391	1.1629
GRMZM2G409213	GRMZM2G409213	2:198751070-198773099	5.37792	13.3567	1.31244
GRMZM2G409224	GRMZM2G409224	2:198751070-198773099	16.6358	59.7663	1.84504
GRMZM2G409265	GRMZM2G409265	9:117044378-117052088	8.51793	18.1294	1.08976
GRMZM2G409724	GRMZM2G409724	7:118437152-118438237	5.91743	15.0712	1.34875
GRMZM2G410710	GRMZM2G410710	5:177870706-177873657	6.56327	14.1692	1.11027
GRMZM2G410831	GRMZM2G410831	2:50310797-50315070	8.78151	17.8468	1.02313
GRMZM2G412524	GRMZM2G412524	2:58995618-58999582	12.3712	31.7549	1.35999
GRMZM2G413635	GRMZM2G413635	7:155147716-155151869	5.36748	14.9788	1.48061
GRMZM2G413835	GRMZM2G413835	1:270802555-270809980	24.013	70.361	1.55096
GRMZM2G414141	GRMZM2G414141	7:174562719-174569110	5.5266	11.595	1.06904
GRMZM2G414805	GRMZM2G414805	5:58084256-58088916	6.44945	17.6696	1.45402
GRMZM2G414866	GRMZM2G414866	3:140637697-140640574	5.85548	16.7013	1.5121
GRMZM2G416069	GRMZM2G416069	1:201513869-201519179	32.4684	70.7829	1.12436
GRMZM2G416677	GRMZM2G416677	3:29575123-29578108	14.2675	29.5718	1.05149
GRMZM2G417455	GRMZM2G417455	1:13681899-13688139	41.7518	117.327	1.49062
GRMZM2G417682	GRMZM2G417682	4:169825705-169831187	5.68502	13.1889	1.21409
GRMZM2G418604	GRMZM2G418604	4:144310138-144325644	12.2889	28.592	1.21826
GRMZM2G419739	GRMZM2G419739	7:133288636-133294320	12.8284	27.8748	1.11962
GRMZM2G420432	GRMZM2G420432	5:213399079-213408464	6.28626	14.7395	1.22941
GRMZM2G420823	GRMZM2G420823	5:2146898-2152100	12.9047	27.1915	1.07526
GRMZM2G422373	GRMZM2G422373	1:202194851-202197410	5.47576	14.0512	1.35956
GRMZM2G422877	GRMZM2G422877	4:2929278-2930261	6.59014	22.1116	1.74642
GRMZM2G423292	GRMZM2G423292	4:55782766-55784875	6.28035	21.0026	1.74165
GRMZM2G423669	GRMZM2G423669	6:22002186-22003148	19.1791	55.5592	1.53449
GRMZM2G424181	GRMZM2G424181	1:149555584-149563220	18.5198	41.0329	1.14771
GRMZM2G425747	GRMZM2G425747	3:30516929-30519604	9.06649	30.6616	1.75782
GRMZM2G425774	GRMZM2G425774	5:80865000-80872278	15.3794	35.6239	1.21185
GRMZM2G426229	GRMZM2G426229	9:127029306-127032583	18.0111	38.2461	1.08643
GRMZM2G426847	GRMZM2G426847	5:164370648-164374265	6.80865	13.7358	1.0125
GRMZM2G427350	GRMZM2G427350	4:224706076-224707415	6.58906	15.9146	1.27221
GRMZM2G427529	GRMZM2G427529	5:209033328-209037119	9.12361	28.0554	1.6206
GRMZM2G427805	GRMZM2G427805	6:120547136-120555089	7.53465	16.6766	1.14621
GRMZM2G428035	GRMZM2G428035	4:189543721-189585514	5.32563	13.2594	1.31599
GRMZM2G428197	GRMZM2G428197	6:169176821-169184547	13.2411	39.9985	1.59492
GRMZM2G428356	GRMZM2G428356	5:26614236-26617409	5.76117	11.7956	1.03382
GRMZM2G428410	GRMZM2G428410	1:41105575-41111313	20.433	41.5647	1.02446
GRMZM2G429169	GRMZM2G429169	8:7760668-7763680	10.62	24.48	1.20482
GRMZM2G429759	GRMZM2G429759	1:158703577-158708645	7.60101	17.2399	1.18149
GRMZM2G429972	GRMZM2G429972	9:137040736-137046420	12.7295	25.872	1.02322
GRMZM2G431243	GRMZM2G431243	9:120610583-120618895	13.3068	27.0842	1.02529
GRMZM2G431251	GRMZM2G431251	3:39468130-39472245	11.0449	23.7912	1.10705
GRMZM2G431309	GRMZM2G431309	2:208500827-208504903	13.0514	26.2767	1.00958
GRMZM2G432050	GRMZM2G432050	10:12640031-12649159	9.99988	22.8996	1.19534
GRMZM2G432642	GRMZM2G432642	7:18436555-18440330	25.127	50.5531	1.00856
GRMZM2G432738	GRMZM2G432738	7:162993179-162999021	12.7185	26.0899	1.03656
GRMZM2G433333	GRMZM2G433333	8:145410065-145417788	7.37698	23.1208	1.64809
GRMZM2G433801	GRMZM2G433801	6:80347573-80364061	12.7527	26.5186	1.0562
GRMZM2G434219	GRMZM2G434219	1:300053905-300058011	12.1378	25.6597	1.08
GRMZM2G434252	GRMZM2G434252	8:32606790-32609608	19.7572	41.5862	1.07373
GRMZM2G435541	GRMZM2G435541	1:235254536-235254864	6.13129	21.174	1.78803
GRMZM2G436226	GRMZM2G436226	1:3022699-3026815	5.32149	12.3117	1.21013
GRMZM2G436593	GRMZM2G436593	1:200669881-200671531	208.224	421.516	1.01745
GRMZM2G437912	GRMZM2G437912	2:59667645-59669581	15.3724	37.7409	1.29579
GRMZM2G438239	GRMZM2G438239	7:14919004-14925630	7.8216	16.077	1.03946
GRMZM2G438293	GRMZM2G438293	8:165990147-165991775	10.0626	28.5164	1.50279
GRMZM2G439049	GRMZM2G439049	1:10380357-10385979	7.3032	15.6467	1.09926
GRMZM2G440916	GRMZM2G440916	5:48912505-48931964	12.1147	28.4203	1.23016
GRMZM2G441325	GRMZM2G441325	6:158843019-158849314	14.2546	41.2342	1.53241
GRMZM2G442658	GRMZM2G442658	1:274050253-274054148	105.156	213.874	1.02423
GRMZM2G443814	GRMZM2G443814	3:196761522-196767916	12.9739	26.1393	1.01061
GRMZM2G444748	GRMZM2G444748	5:74948195-74950097	27.5207	74.7429	1.44142
GRMZM2G444808	GRMZM2G444808	2:152841913-152871443	15.2552	33.5587	1.13739
GRMZM2G445169	GRMZM2G445169	5:2275247-2277812	25.4991	59.1745	1.21453
GRMZM2G445634	GRMZM2G445634	1:16791539-16792462	149.674	305.369	1.02873
GRMZM2G446201	GRMZM2G446201	10:119433275-119435009	6.00179	18.8622	1.65203
GRMZM2G446515	GRMZM2G446515	7:62317633-62323803	7.55456	17.7775	1.23463
GRMZM2G446872	GRMZM2G446872	2:172462533-172475568	7.53645	16.1552	1.10004
GRMZM2G447785	GRMZM2G447785	2:38711301-38712712	16.7975	41.5677	1.30722
GRMZM2G448883	GRMZM2G448883	4:180276341-180277741	49.6707	133.672	1.42823
GRMZM2G449355	GRMZM2G449355	4:29222248-29240912	16.7222	38.4671	1.20186
GRMZM2G449909	GRMZM2G449909	4:176899979-176926797	9.13511	23.7533	1.37863
GRMZM2G449950	GRMZM2G449950	4:164205528-164206744	7.32564	14.7191	1.00666
GRMZM2G450659	GRMZM2G450659	5:49720074-49735200	6.74817	18.6662	1.46786
GRMZM2G451483	GRMZM2G451483	8:77876228-77884409	8.45454	24.6062	1.54122
GRMZM2G451716	GRMZM2G451716	10:111444978-111452986	28.8342	65.2161	1.17745
GRMZM2G453424	GRMZM2G453424	4:162934586-162941040	14.2651	28.6681	1.00696
GRMZM2G454176	GRMZM2G454176	1:289921769-289925808	5.22416	11.3273	1.11653
GRMZM2G454594	GRMZM2G454594	10:21001007-21005491	6.10142	12.2497	1.00553
GRMZM2G455122	GRMZM2G455122	2:74985621-74987084	5.61603	14.1348	1.33163
GRMZM2G457178	GRMZM2G457178	1:22497824-22512149	5.37092	13.4848	1.32809
GRMZM2G458164	GRMZM2G458164	7:137312293-137316102	17.1264	38.6246	1.1733
GRMZM2G458266	GRMZM2G458266	5:2524530-2535342	8.23211	21.1068	1.35837
GRMZM2G460090	GRMZM2G460090	4:183933626-183940668	8.25823	20.8842	1.33851
GRMZM2G461278	GRMZM2G461278	1:180366145-180370208	8.8952	18.4709	1.05416
GRMZM2G462537	GRMZM2G462537	9:126062936-126069427	9.6481	20.5745	1.09254
GRMZM2G463730	GRMZM2G463730	1:283389451-283396343	7.93493	16.1257	1.02307
GRMZM2G464523	GRMZM2G464523	3:30463894-30473909	5.12611	20.0868	1.97031
GRMZM2G464976	GRMZM2G464976	3:216722857-216731392	9.26112	30.0166	1.6965
GRMZM2G466270	GRMZM2G466270	5:65470803-65484230	11.4716	28.3413	1.30484
GRMZM2G466292	GRMZM2G466292	5:65453073-65462393	6.53857	14.8738	1.18573
GRMZM2G466532	GRMZM2G466532	4:171938024-171939815	5.25537	17.8093	1.76077
GRMZM2G467147	GRMZM2G467147	3:229667751-229672340	6.21658	12.6627	1.02639
GRMZM2G468855	GRMZM2G468855	10:132641378-132643788	15.3683	53.8831	1.80987
GRMZM2G469551	GRMZM2G469551	1:230596367-230608346	6.884	16.5766	1.26783
GRMZM2G469673	GRMZM2G469673	3:43658265-43658799	36.8104	89.3206	1.27888
GRMZM2G469901	GRMZM2G469901	8:152945704-152951381	7.98327	16.9023	1.08217
GRMZM2G470048	GRMZM2G470048	7:130674696-130684833	5.70496	13.7854	1.27285
GRMZM2G470307	GRMZM2G470307	3:2100963-2106267	5.72523	19.4227	1.76234
GRMZM2G470438	GRMZM2G470438	1:13591585-13603723	14.3426	35.9699	1.32648
[truncated: 189 more rows]

## Sheet: Shoot_up_2X_GO
GO_acc	term_type	Term	queryitem	querytotal	bgitem	bgtotal	pvalue	FDR	entries
[truncated: 15 more rows]

[truncated: 2 more sheets: Tassel_up_2X_GO, All_DEG_GO]
