# Supplementary material for: Optimized reduced representation bisulfite sequencing reveals tissue-specific mCHH islands in maize
Source: Epigenetics Chromatin. 2017 Aug 30;10:42. doi: 10.1186/s13072-017-0148-y (PMC5577757; doi:10.1186/s13072-017-0148-y)
Supplement: Supplementary file 8 — Additional file 8. List of overlapping DMGs and DEGs. [file 13072_2017_148_MOESM8_ESM.xlsx]

## Sheet: DMG_MseI
GRMZM2G171073
GRMZM2G083195
GRMZM2G144024
GRMZM2G331638
GRMZM2G082184
GRMZM2G032003
GRMZM5G862107
GRMZM2G160506
GRMZM2G146951
GRMZM2G407996
GRMZM2G134308
GRMZM2G467263
GRMZM2G066067
GRMZM2G030712
GRMZM2G168669
GRMZM5G898668
GRMZM2G133781
GRMZM2G038075
GRMZM5G862467
GRMZM2G140915
GRMZM2G064663
GRMZM2G172357
GRMZM2G038636
GRMZM2G099907
GRMZM2G164074
GRMZM2G476699
GRMZM2G085111
GRMZM2G122481
GRMZM2G179146
GRMZM2G125823
GRMZM2G073860
GRMZM2G022876
GRMZM2G152477
GRMZM2G023313
GRMZM2G103559
GRMZM2G158662
GRMZM2G333980
GRMZM2G063592
GRMZM2G107815
GRMZM2G346861
GRMZM2G029845
GRMZM2G107306
GRMZM2G178509
GRMZM2G094990
GRMZM5G851051
GRMZM2G012160
GRMZM2G109959
GRMZM2G039089
GRMZM2G147014
GRMZM2G092427
GRMZM2G147256
GRMZM2G148229
GRMZM2G041959
GRMZM5G814089
GRMZM2G069542
GRMZM2G029863
GRMZM2G413044
GRMZM2G042040
GRMZM2G448692
GRMZM2G083555
GRMZM2G462623
GRMZM2G125037
GRMZM2G160752
GRMZM2G103902
GRMZM2G119490
GRMZM2G067624
GRMZM2G008444
GRMZM2G087678
GRMZM2G177942
GRMZM2G064948
GRMZM2G083526
GRMZM2G113554
GRMZM2G129642
GRMZM2G034526
GRMZM2G103152
GRMZM2G090739
GRMZM2G056088
GRMZM2G458164
GRMZM2G131554
GRMZM2G102156
GRMZM2G161382
GRMZM2G354373
GRMZM2G106445
GRMZM2G119186
GRMZM2G079823
GRMZM2G441444
AC210013.4
AC234161.1
GRMZM2G117454
GRMZM2G019799
GRMZM2G025579
GRMZM2G336065
GRMZM2G140070
GRMZM2G132144
GRMZM2G442215
GRMZM2G701861
GRMZM2G131165
GRMZM2G099491
GRMZM2G137696
GRMZM2G475882
GRMZM2G470723
GRMZM2G428554
GRMZM2G018689
GRMZM2G379286
GRMZM2G018254
GRMZM2G028521
GRMZM2G015912
GRMZM2G062651
AC219061.2
GRMZM2G121487
GRMZM2G066820
GRMZM2G130278
GRMZM2G468147
GRMZM2G159711
GRMZM2G137964
GRMZM2G141152
GRMZM2G138676
GRMZM2G333013
GRMZM2G347766
GRMZM2G357034
AC197545.3
GRMZM2G034024
GRMZM2G031043
GRMZM2G144109
GRMZM2G005205
GRMZM2G423538
GRMZM2G552706
GRMZM2G141150
GRMZM2G133972
AC194970.5
GRMZM2G028980
GRMZM2G055204
GRMZM2G054715
GRMZM2G135978
GRMZM2G016290
GRMZM2G079013
GRMZM2G028218
GRMZM2G137690
GRMZM2G339563
GRMZM2G465169
GRMZM2G019450
GRMZM2G321810
GRMZM2G470048
GRMZM2G317584
GRMZM2G353209
GRMZM2G380765
GRMZM2G355572
GRMZM2G158194
GRMZM2G140033
GRMZM2G346982
GRMZM2G020446
GRMZM2G115579
GRMZM2G042723
GRMZM2G090332
GRMZM2G122443
GRMZM2G162109
AC195138.3
GRMZM5G810047
GRMZM2G168281
GRMZM2G177997
GRMZM2G318459
GRMZM2G421934
GRMZM2G493160
GRMZM2G018223
GRMZM2G028594
GRMZM2G124051
GRMZM2G399740
GRMZM2G063882
GRMZM2G081474
GRMZM2G032505
GRMZM2G041312
GRMZM2G111216
GRMZM2G127510
GRMZM2G127404
GRMZM2G476040
GRMZM5G871126
GRMZM2G172248
GRMZM2G099328
GRMZM2G377373
GRMZM2G153741
AC193745.3
GRMZM2G315902
GRMZM2G090594
GRMZM2G064406
GRMZM2G092327
GRMZM2G024484
GRMZM6G534641
GRMZM2G064473
GRMZM2G403636
GRMZM2G364528
GRMZM2G059497
GRMZM2G447745
GRMZM2G476762
GRMZM2G179325
GRMZM2G446625
GRMZM2G702884
GRMZM2G051311
GRMZM2G135182
GRMZM2G066615
GRMZM5G839349
GRMZM5G863152
GRMZM2G152919
GRMZM2G049269
GRMZM5G806726
GRMZM2G046058
GRMZM2G047021
GRMZM2G081458
GRMZM2G105469
GRMZM2G028054
GRMZM2G169486
GRMZM2G125839
GRMZM2G146745
GRMZM2G093524
GRMZM5G811069
GRMZM2G115372
GRMZM2G059013
GRMZM2G096877
GRMZM2G055467
GRMZM2G069916
GRMZM2G114234
GRMZM2G176382
GRMZM2G477019
GRMZM2G332562
GRMZM2G061963
GRMZM2G161728
GRMZM2G040642
GRMZM2G052364
GRMZM2G453225
GRMZM2G003648
GRMZM2G020721
GRMZM2G003656
GRMZM2G096281
GRMZM2G145552
GRMZM2G118597
GRMZM2G083262
GRMZM2G009353
GRMZM2G060974
GRMZM2G118693
GRMZM2G377020
GRMZM2G072350
GRMZM2G082191
GRMZM2G168108
GRMZM2G176274
GRMZM2G092661
GRMZM2G006429
GRMZM2G175480
GRMZM2G101274
GRMZM2G346346
GRMZM2G070381
GRMZM2G120091
GRMZM2G153333
GRMZM2G012178
GRMZM2G012262
GRMZM2G005374
GRMZM2G329119
GRMZM2G067830
GRMZM2G052776
GRMZM2G443939
GRMZM5G805526
GRMZM5G874583
GRMZM2G415251
GRMZM2G134156
GRMZM2G449796
GRMZM2G010925
GRMZM2G061403
GRMZM2G512386
GRMZM2G442523
GRMZM2G153454
GRMZM2G093736
GRMZM2G175284
GRMZM2G045854
GRMZM2G146490
GRMZM2G390967
GRMZM2G157462
GRMZM2G141009
GRMZM2G136960
GRMZM2G383673
GRMZM2G178815
GRMZM2G355316
GRMZM2G056116
GRMZM2G067555
GRMZM2G147123
GRMZM2G096352
GRMZM2G085189
GRMZM2G148213
GRMZM2G318860
GRMZM5G828060
GRMZM2G145061
GRMZM2G094765
GRMZM2G024865
GRMZM2G022101
GRMZM2G076602
GRMZM2G061795
GRMZM2G171628
GRMZM2G431714
GRMZM2G319187
GRMZM2G173321
GRMZM2G178333
GRMZM2G101754
GRMZM2G064537
GRMZM2G337425
GRMZM2G460860
GRMZM2G180547
GRMZM2G015090
GRMZM2G071832
GRMZM2G047167
GRMZM2G071575
GRMZM2G009412
GRMZM2G013677
GRMZM2G371721
GRMZM2G096486
GRMZM2G056495
GRMZM2G114895
GRMZM5G803556
GRMZM2G015844
AC203909.3
GRMZM2G061135
GRMZM2G004690
GRMZM2G049194
GRMZM2G022611
GRMZM2G135756
GRMZM2G081060
GRMZM2G106591
GRMZM2G166719
GRMZM2G020676
GRMZM2G138583
GRMZM2G059064
GRMZM2G042870
GRMZM2G036034
GRMZM2G041275
GRMZM2G166888
GRMZM2G479110
GRMZM2G004534
GRMZM2G170520
GRMZM2G099052
GRMZM2G453488
GRMZM2G106172
GRMZM2G334857
GRMZM2G142743
GRMZM2G123246
zma-MIR396f
GRMZM2G175250
GRMZM2G149553
GRMZM2G374385
GRMZM2G119300
GRMZM2G128895
GRMZM2G063792
GRMZM2G067036
GRMZM2G703223
GRMZM2G009344
GRMZM2G105004
GRMZM2G376416
GRMZM2G340618
GRMZM2G312944
GRMZM2G045128
GRMZM2G013792
GRMZM2G356034
GRMZM2G406552
AC193466.3
GRMZM2G149175
GRMZM2G000231
GRMZM2G070943
GRMZM2G172230
GRMZM2G103725
GRMZM2G042548
GRMZM2G111394
GRMZM2G004653
GRMZM2G018756
GRMZM2G056270
GRMZM2G000427
AC202705.2
GRMZM2G002910
GRMZM2G143168
GRMZM2G057044
GRMZM2G112839
GRMZM2G179777
GRMZM2G441029
GRMZM2G037215
GRMZM2G041818
GRMZM2G301860
GRMZM2G416817
GRMZM2G170941
GRMZM2G138370
GRMZM2G701119
GRMZM2G152573
GRMZM2G052423
GRMZM2G024811
AC213050.3
GRMZM2G104613
GRMZM2G003762
GRMZM2G032225
GRMZM2G120857
GRMZM2G057158
GRMZM5G896859
GRMZM2G158682
GRMZM2G041015
GRMZM2G095905
GRMZM2G162466
GRMZM2G162282
GRMZM2G375602
GRMZM5G839017
GRMZM2G100462
GRMZM2G070323
GRMZM2G177771
GRMZM2G146688
AC210731.3
GRMZM2G127138
GRMZM2G132763
GRMZM2G166176
GRMZM2G065073
GRMZM2G344573
GRMZM2G011951
GRMZM2G012923
GRMZM2G178829
GRMZM2G023051
GRMZM2G430463
GRMZM2G109152
GRMZM2G111143
GRMZM5G850019
GRMZM2G096831
GRMZM2G471779
GRMZM2G124288
GRMZM2G070312
GRMZM2G093098
GRMZM2G158657
GRMZM2G015126
GRMZM2G144813
GRMZM2G452807
GRMZM2G056524
GRMZM2G083285
GRMZM2G074386
GRMZM5G802403
GRMZM2G152686
GRMZM2G326472
GRMZM2G055857
GRMZM2G145175
GRMZM2G077008
GRMZM2G552366
GRMZM2G390729
GRMZM2G402307
GRMZM2G012242
GRMZM2G042806
GRMZM2G410710
GRMZM2G054713
GRMZM2G107408
AC206901.3
GRMZM2G061766
GRMZM2G053397
GRMZM2G067117
GRMZM2G060991
GRMZM2G023988
GRMZM2G030955
GRMZM2G164224
GRMZM2G039381
GRMZM2G146523
GRMZM2G092284
GRMZM2G345189
GRMZM2G165099
GRMZM5G881739
GRMZM2G319123
GRMZM2G054663
GRMZM2G048883
GRMZM2G106324
GRMZM5G809184
GRMZM2G168506
GRMZM5G853930
GRMZM2G434445
GRMZM2G406553
GRMZM2G015324
GRMZM2G364877
AC188583.4
GRMZM2G019958
GRMZM2G153456
GRMZM2G013783
GRMZM2G126413
GRMZM2G161846
GRMZM2G089218
GRMZM2G007939
GRMZM2G321839
GRMZM2G048324
GRMZM2G159295
GRMZM2G133756
GRMZM2G092296
GRMZM2G111537
GRMZM2G111247
GRMZM2G126161
GRMZM2G113159
GRMZM5G851862
GRMZM2G013671
GRMZM2G081017
GRMZM2G067421
GRMZM2G130002
GRMZM2G000271
GRMZM2G108530
AC194341.4
GRMZM2G452630
GRMZM2G315150
GRMZM2G381357
GRMZM2G470862
GRMZM2G006507
GRMZM2G443985
GRMZM2G386138
GRMZM2G122267
GRMZM2G060942
GRMZM2G051932
GRMZM2G139846
AC216010.3
GRMZM2G054470
GRMZM2G023636
GRMZM2G084496
GRMZM2G123446
GRMZM2G152319
GRMZM2G041642
GRMZM2G700806
GRMZM2G156881
GRMZM2G147319
AC225222.2
GRMZM2G032314
GRMZM2G312736
GRMZM2G342685
GRMZM5G863385
GRMZM2G001661
GRMZM5G883222
GRMZM2G028665
GRMZM2G700954
GRMZM2G470981
GRMZM2G127115
GRMZM2G120784
GRMZM2G308440
GRMZM2G038532
GRMZM2G177770
AC212023.4
GRMZM2G329040
GRMZM2G014313
GRMZM2G148316
GRMZM2G098925
GRMZM2G167347
GRMZM2G117961
GRMZM2G066269
GRMZM2G015568
GRMZM2G382077
GRMZM2G102079
GRMZM2G033379
GRMZM2G031660
GRMZM5G876003
GRMZM2G022934
GRMZM2G062788
GRMZM2G104551
GRMZM2G149272
AC204277.3
GRMZM2G096106
GRMZM2G553379
GRMZM2G094165
GRMZM2G082076
GRMZM2G164308
GRMZM2G457630
GRMZM5G828603
AC186782.4
GRMZM2G060742
GRMZM2G462647
GRMZM6G741210
GRMZM2G703644
GRMZM2G105604
GRMZM2G146486
GRMZM2G075244
GRMZM2G366117
GRMZM2G107922
GRMZM2G181566
GRMZM2G161452
GRMZM2G135588
GRMZM2G028010
GRMZM2G303915
GRMZM2G122715
AC217264.3
GRMZM2G382711
GRMZM2G481440
GRMZM2G000076
GRMZM2G052418
GRMZM2G341155
GRMZM2G301663
GRMZM2G036765
GRMZM2G141647
GRMZM2G100454
GRMZM2G180659
GRMZM2G316366
GRMZM2G000536
GRMZM2G135073
GRMZM2G362312
AC234155.1
GRMZM2G025680
GRMZM2G127729
AC203394.3
GRMZM2G437004
AC195807.3
GRMZM2G169013
GRMZM2G103847
GRMZM2G017285
GRMZM2G104419
GRMZM2G128724
GRMZM2G317069
GRMZM2G053831
GRMZM2G558539
GRMZM2G129453
GRMZM2G001724
GRMZM2G049609
GRMZM2G159691
GRMZM2G148400
AC208897.3
GRMZM2G022947
GRMZM2G065896
GRMZM2G023557
GRMZM2G059397
GRMZM2G113250
GRMZM2G122251
GRMZM2G344416
GRMZM2G004592
GRMZM2G051043
GRMZM2G474153
GRMZM2G095643
GRMZM2G460866
GRMZM2G124203
GRMZM2G459000
GRMZM2G077340
GRMZM2G176455
GRMZM2G119150
GRMZM2G032339
GRMZM2G117746
GRMZM2G153068
GRMZM2G181236
GRMZM2G118697
GRMZM5G881803
GRMZM2G451939
GRMZM2G151336
GRMZM2G007080
GRMZM2G101625
GRMZM2G700146
GRMZM2G056442
GRMZM2G025451
GRMZM2G152354
GRMZM2G051502
GRMZM2G125513
GRMZM2G468740
GRMZM2G156490
GRMZM2G104269
GRMZM2G047097
GRMZM2G099875
GRMZM2G129218
GRMZM2G432583
GRMZM2G022363
GRMZM2G033846
GRMZM5G880306
GRMZM2G050842
GRMZM2G074787
GRMZM2G121516
GRMZM2G402002
GRMZM2G439198
GRMZM2G000692
GRMZM2G103116
GRMZM2G128918
GRMZM2G162175
GRMZM5G837606
GRMZM2G137596
GRMZM2G168214
GRMZM2G009021
GRMZM2G448739
AC204573.3
GRMZM2G173718
GRMZM2G092679
GRMZM2G556845
GRMZM2G359064
GRMZM2G079957
GRMZM2G117707
GRMZM2G426486
GRMZM2G046743
GRMZM2G036448
GRMZM5G826838
GRMZM2G343218
GRMZM2G141584
GRMZM2G153233
GRMZM2G373578
GRMZM2G336557
GRMZM2G179550
GRMZM2G050701
GRMZM2G166971
GRMZM5G820912
GRMZM2G367411
GRMZM2G075161
GRMZM2G151193
GRMZM2G000665
GRMZM2G152708
GRMZM2G367026
GRMZM2G107696
GRMZM2G044908
GRMZM2G070271
GRMZM2G021807
GRMZM2G168893
GRMZM2G047161
GRMZM2G144403
GRMZM2G020912
GRMZM2G065868
GRMZM2G005163
GRMZM2G137673
GRMZM2G085038
GRMZM2G078416
GRMZM2G026470
GRMZM2G106250
AC216872.3
GRMZM2G062724
GRMZM2G093121
GRMZM2G108147
GRMZM2G148969
AC194104.3
GRMZM5G852378
GRMZM2G119023
GRMZM2G441656
GRMZM2G304617
GRMZM2G308910
AC204252.3
AC187037.4
GRMZM2G084802
GRMZM2G174315
GRMZM2G104041
GRMZM2G050984
GRMZM2G429964
GRMZM2G331561
AC205425.3
AC183968.2
AC202181.3
GRMZM5G819222
GRMZM2G162453
GRMZM2G328578
GRMZM2G412161
GRMZM5G800286
GRMZM2G330565
GRMZM2G358059
GRMZM2G087243
GRMZM5G875676
GRMZM2G048791
GRMZM2G169012
GRMZM2G056505
GRMZM2G089491
GRMZM2G042164
AC211996.4
GRMZM2G380015
GRMZM2G104347
GRMZM2G035008
GRMZM5G805545
GRMZM2G085078
GRMZM2G154332
GRMZM5G895831
GRMZM2G029345
GRMZM2G424832
GRMZM2G084806
GRMZM2G160853
GRMZM2G701614
AC231747.1
GRMZM2G144648
GRMZM2G069726
GRMZM2G108166
GRMZM2G337815
GRMZM2G113848
AC196475.3
GRMZM2G701355
GRMZM2G027976
GRMZM2G039362
GRMZM2G063271
GRMZM2G091634
GRMZM2G033175
GRMZM2G431039
GRMZM2G035131
AC187885.3
GRMZM2G174716
GRMZM5G855797
GRMZM2G062716
GRMZM2G060324
GRMZM2G402804
AC217351.3
GRMZM2G178522
GRMZM2G703586
GRMZM5G852505
GRMZM2G565911
GRMZM2G018946
GRMZM2G068519
GRMZM2G057159
GRMZM2G392683
GRMZM2G060680
GRMZM2G013196
GRMZM2G012863
GRMZM2G162250
GRMZM2G084938
GRMZM2G123143
GRMZM2G020523
GRMZM2G098031
GRMZM5G862565
GRMZM2G446895
GRMZM2G315264
GRMZM2G423575
GRMZM2G133028
GRMZM2G041878
GRMZM2G012690
GRMZM2G023625
GRMZM2G439339
GRMZM2G090217
GRMZM2G051138
GRMZM2G029436
GRMZM2G424783
GRMZM2G483889
GRMZM2G427031
GRMZM2G336908
AC214147.3
GRMZM2G383125
GRMZM2G162079
GRMZM2G143403
GRMZM2G550865
GRMZM2G053999
GRMZM2G070378
GRMZM2G435290
GRMZM2G000829
GRMZM2G155432
GRMZM5G870176
GRMZM2G119998
GRMZM2G314647
GRMZM2G176905
GRMZM2G172183
GRMZM2G048435
GRMZM2G053231
GRMZM2G422175
GRMZM2G422367
GRMZM2G457881
GRMZM2G117344
GRMZM2G042627
GRMZM2G453025
GRMZM2G334336
GRMZM5G866678
GRMZM2G065622
GRMZM2G426553
GRMZM2G159110
GRMZM2G121514
GRMZM2G028910
GRMZM2G130605
GRMZM2G008464
GRMZM2G456471
GRMZM2G004475
GRMZM2G003708
GRMZM2G457178
GRMZM2G368806
GRMZM2G029055
GRMZM2G031591
GRMZM2G418916
GRMZM2G394007
GRMZM2G335589
GRMZM2G141332
GRMZM5G889299
GRMZM2G123104
GRMZM2G069568
GRMZM2G013283
GRMZM2G178681
GRMZM2G421899
GRMZM2G110158
GRMZM2G002178
GRMZM5G805134
GRMZM2G121510
GRMZM2G134054
GRMZM2G057672
GRMZM2G115834
GRMZM2G071042
GRMZM2G014106
GRMZM2G538829
GRMZM2G308219
GRMZM2G154320
GRMZM2G340578
GRMZM5G853245
GRMZM2G114688
GRMZM2G001447
GRMZM2G099408
AC234185.1
GRMZM2G454085
GRMZM2G001652
GRMZM2G308735
GRMZM2G701112
GRMZM2G389118
GRMZM5G849223
GRMZM2G034631
GRMZM5G892769
GRMZM2G020766
AC215907.3
GRMZM2G136465
GRMZM2G067361
GRMZM2G042738
GRMZM2G394410
GRMZM2G088138
GRMZM2G362778
GRMZM2G427451
GRMZM2G405706
GRMZM5G856084
AC193630.3
GRMZM2G045398
GRMZM2G039961
GRMZM2G145655
GRMZM2G072513
GRMZM2G108959
GRMZM2G098603
GRMZM2G158237
GRMZM2G146015
GRMZM2G022799
GRMZM2G096092
GRMZM2G309109
GRMZM2G317085
GRMZM2G436066
GRMZM2G021151
GRMZM2G098596
GRMZM2G113139
GRMZM5G827309
AC191526.3
GRMZM2G399901
GRMZM2G322586
GRMZM2G079201
GRMZM2G091964
GRMZM2G174792
GRMZM2G114911
GRMZM2G421029
GRMZM2G403977
GRMZM2G038967
GRMZM2G035222
GRMZM2G032419
GRMZM2G089854
GRMZM2G046755
GRMZM2G700188
GRMZM2G057441
GRMZM2G301172
GRMZM2G084525
GRMZM5G867768
GRMZM2G157517
GRMZM2G085641
GRMZM2G148954
GRMZM2G098494
GRMZM2G131087
GRMZM2G028219
GRMZM2G428393

## Sheet: DMG_DEG_MseI
GRMZM2G063592
GRMZM2G013196
GRMZM2G144024
GRMZM2G457178
GRMZM2G152477
GRMZM2G107815
GRMZM2G131554
GRMZM2G131087
GRMZM5G820912
GRMZM5G852505
GRMZM2G148229
GRMZM2G079823
GRMZM2G073860
GRMZM2G038075
GRMZM2G441656
GRMZM2G407996
GRMZM2G334857
GRMZM2G171073
GRMZM2G103902
GRMZM2G083195
GRMZM2G069542
GRMZM2G059397
GRMZM2G029845
GRMZM2G402307
GRMZM2G034526
GRMZM2G144648
GRMZM2G053999
GRMZM2G035008
GRMZM2G354373
GRMZM2G160506
GRMZM5G862107
GRMZM2G029055
GRMZM2G121514
GRMZM2G042040
GRMZM2G023313
GRMZM2G085111
GRMZM2G036448
GRMZM2G106445
GRMZM2G424832
GRMZM2G002178
GRMZM2G051043
GRMZM2G071042
GRMZM2G032003
GRMZM2G103559
GRMZM2G103152
GRMZM2G026470
GRMZM2G022876
GRMZM5G856084
GRMZM2G098596
GRMZM2G087678
GRMZM2G160752
GRMZM2G083526
GRMZM2G700188
GRMZM2G177942
GRMZM2G158662
GRMZM2G027976
GRMZM2G038636
GRMZM2G102156
GRMZM2G315264
GRMZM2G394410
GRMZM2G410710
GRMZM2G020912
GRMZM2G122481
GRMZM2G172357
GRMZM2G033846
GRMZM2G134308
GRMZM2G113554
GRMZM2G458164
GRMZM2G174315
GRMZM2G470048
GRMZM2G039089
GRMZM2G096092
GRMZM2G012160
GRMZM5G871126
GRMZM2G147014
GRMZM2G113139
GRMZM5G819222
GRMZM2G333980
GRMZM2G029863
GRMZM2G109959
GRMZM2G115834
GRMZM2G062788
GRMZM2G146951
GRMZM5G826838
GRMZM2G126413
GRMZM2G109152
GRMZM5G837606
GRMZM2G106250
GRMZM2G161382
GRMZM2G119490
GRMZM2G090739
GRMZM2G128918
GRMZM2G162453
GRMZM2G041959
