# Supplementary material for: Optimized reduced representation bisulfite sequencing reveals tissue-specific mCHH islands in maize
Source: Epigenetics Chromatin. 2017 Aug 30;10:42. doi: 10.1186/s13072-017-0148-y (PMC5577757; doi:10.1186/s13072-017-0148-y)
Supplement: Supplementary file 9 — Additional file 9. Motifs and predicted TF binding of 5′ mCHH regulatory regions. [file 13072_2017_148_MOESM9_ESM.xlsx]

## Sheet: tassel
Tassel1											Similar motif(TF)
											MA0576.1(RAX3), MA0976.1(CRF4), MA1053.1(ERF109), MA1052.1(RAP2-6), MA1051.1(RAP2-3), MA0955.1(POPTR_0002s00440g)
tassel2											Similar motif(TF)
											MA0986.1(DREB2C), MA0996.1(ERF043), MA1007.1(PHYPADRAFT_173530), MA1023.1(PHYPADRAFT_28324), MA1056.1(SPL11), MA0988.1(PHYPADRAFT_143875), MA0963.1(BHLH78), MA0959.1(AIB), MA0956.1(BEE2), MA0995.1(ERF039), MA0566.1(MYC2), MA0957.1(BHLH3), MA0958.1(BHLH13), MA1008.1(PHYPADRAFT_182268)
tassel3											Similar motif(TF)
											MA0992.1(ERF4), MA0975.1(CRF2), MA0979.1(ERF008), MA0999.1(ERF098)
tassel4											Similar motif(TF)
											MA0554.1(SOC1), MA0558.1(FLC), MA0932.1(AHL12), MA0934.1(AHL25), MA0578.1(SPL8), MA0555.1(SVP), MA0082.1(squamosa), MA0933.1(AHL20), MA0584.1(SEP1), MA0001.2(SGL3), MA1026.1(ATHB-15), MA0559.1(PI), MA0548.1(AGL15), MA0556.1(AP3), MA0973.1(CDF2), MA1012.1(AGL27), MA0981.1(DOF1.8), MA0005.2(AG)

## Sheet: shoot
Shoot1											Similar motif(TF)
											MA0557.1(FHY3), MA1048.1(ERF018)
shoot2											Similar motif(TF)
											MA1015.1(GATA12), MA1018.1(GATA9), MA0571.1(ANT), MA0948.1(ARR18), MA1017.1(GATA8), MA0008.2(HAT5), MA1013.1(GATA10)
shoot3											Similar motif(TF)
											MA0579.1(CDC5), MA1050.1(OsI_08196), MA1062.1(TCP15), MA0587.1(TCP16), MA1066.1(TCP23), MA0976.1(CRF4), MA1052.1(RAP2-6), MA0980.1(RAP2-10), MA1051.1(RAP2-3), MA0999.1(ERF098), MA1053.1(ERF109), MA1097.1(ARALYDRAFT_493022), MA1095.1(ARALYDRAFT_495258), MA1098.1(ARALYDRAFT_484486), MA1049.1(ERF094), MA1065.1(TCP20), MA0589.1(ZAP1)
shoot4											Similar motif(TF)
											MA1086.1(WRKY43), MA0064.1(PBF), MA0984.1(DOF5.7), MA0933.1(AHL20)
shoot5											Similar motif(TF)
											MA0576.1(RAX3), MA0586.1(SPL14), MA0574.1(MYB15), MA0552.1(PIF1), MA0123.1(abi4)
shoot6											Similar motif(TF)
											MA0005.2(AG), MA0578.1(SPL8), MA0558.1(FLC), MA0934.1(AHL25), MA0933.1(AHL20), MA0584.1(SEP1), MA0932.1(AHL12), MA0585.1(AGL1), MA0082.1(squamosa), MA0554.1(SOC1), MA1046.1(NTL9), MA1045.1(NAC043), MA0001.2(AGL3), MA0548.1(AGL15), MA0951.1(ATHB-16), MA1026.1(ATHB-15)
